# Supplementary material for: The upper limb Physiological Profile Assessment: Description, reliability, normative values and criterion validity
Source: PLoS One. 2019 Jun 27;14(6):e0218553. doi: 10.1371/journal.pone.0218553 (PMC6597070; doi:10.1371/journal.pone.0218553)
Supplement: S1 File — (ZIP) [file pone.0218553.s004.zip]

Archive with 16 entries (13 files):
- S1 File/
- S1 File/Matt_Gyro_Filter_ArmStability.m
- __MACOSX/
- __MACOSX/S1 File/
- __MACOSX/S1 File/._Matt_Gyro_Filter_ArmStability.m
- S1 File/Healthy_example_data.csv
- __MACOSX/S1 File/._Healthy_example_data.csv
- S1 File/StartHereForArmStability.m
- __MACOSX/S1 File/._StartHereForArmStability.m
- S1 File/Parkinsons_example_data.csv
- __MACOSX/S1 File/._Parkinsons_example_data.csv
- S1 File/Error_ellipse_ArmStability.m
- __MACOSX/S1 File/._Error_ellipse_ArmStability.m
- S1 File/Description of code.docx
- __MACOSX/S1 File/._Description of code.docx
- __MACOSX/._S1 File
