# Supplementary material for: The upper limb Physiological Profile Assessment: Description, reliability, normative values and criterion validity
Source: PLoS One. 2019 Jun 27;14(6):e0218553. doi: 10.1371/journal.pone.0218553 (PMC6597070; doi:10.1371/journal.pone.0218553)
Supplement: S1 File — (ZIP) [file pone.0218553.s004.zip › S1 File/Matt_Gyro_Filter_ArmStability.m]

function [Angles, pathLen, aBodyLocal, gBodyLocal, notes] = Matt_Gyro_Filter_ArmStability(aLocal,gyro,mag,accelRaw,gyroRaw,rate)

% First developed for analysing body segment orientation during a six
% minute walk test.

% Matthew Brodie 29/10/2015

% Matthew Brodie 24/08/2018
% Adapted for the ULPPA 

%%%%%%%%%%%%%%%%%%%%%%%%%%%%%%%%%%%%%%%%%%%%%
% MATTHEW BRODIE 14/06/2019
% brodiephd@gmail.com
%
% You may use and change this code according to the following:
%
% 1. This code is for noncommercial use.
% 2. We accept no liability for this code or its use.
% 3. This code is designed to work specifically for small arm movements
% during the 30 second ULPPA arm stability test, in an environment where
% the local magnetic feild is constant. Any deviations from this purpose of
% may or may not cause unreliable results.
% 4. All uses of this code modified or otherwise must cite the following
% papers:
%
% (i) Matthew A. D. Brodie, Michael Psarakis & Phu Hoang (2016) Gyroscopic 
% corrections improve wearable sensor data prior to measuring dynamic sway 
% in the gait of people with Multiple Sclerosis, Computer Methods in 
% Biomechanics and Biomedical Engineering, 19:12, 1339-1346, 
% DOI: 10.1080/10255842.2016.1140747
% 
% And
%
% (ii) Ingram LI, Butler AA, Walsh LD, Brodie MA, Lord SR, Gandevia SC. The
% upper limb Physiological Profile Assessment: description, reliability, 
% normative values and criterion validity. PLoS One. 2019
%
% 5. This code may be modified, provided that this header must stay in place. 
%
% HOW IT WORKS
% This code reads in some accelerometer, gyroscope and magnetometer data
% and calculates the change in device orientation in terms of arm roll,
% pitch and yaw. The measuring device is attached to the wrist and the
% participant instructed to keep their arm still. Because different filters
% may cause different arm paths to be calculated, this code should be used
% to enable a direct comparision to the results from the population study
% cited above. 
%
%%%%%%%%%%%%%%%%%%%%%%%%%%%%%%%%%%%%%%%%%%%%%

% How it works ... 
% Step 1. Define filter constants by scaling to step frequency
% Note: uses twice the cut off frequency for the AP channel to maximise signal to
% noise
% Step 2. High pass filter the gyroscope data to remove bias and to maintain
% the Global Vertical Body Heading (GVBH) reference frame. 
% Step 3. Integrate the filtered gyroscope data to get rapid orientation
% changes called the orientation matrix (R). 
% Step 4. Assuming zero global acceleration apply a tilt and roll correction
% using the low pass filtered global acceleration and Rodriguez rotation formula
% to get a corrected orientation matrix rCorr. 
% Step 5. Calculate the corrected body accelerations in the GVBH reference frame
% Step 6. Also assume not change in local magnetic feild and correct for
% heading drift. 


% Identity 3by3 rotation matrix in row format. 
% Change so start is based on accelerometer and magnotometer data
% Correct magnetometer data so zero degrees heading... too. 
% get the static estimate of the orientation matrix from 1st 1 second. 

Gravity = sqrt(sum(aLocal.^2,2));
Za = aLocal./(Gravity*ones(1,3));
MagFeild = sqrt(sum(mag.^2,2));
hA = mag./(MagFeild*ones(1,3));
Ya = cross(Za,hA,2);
Ya = Ya./(sqrt(sum(Ya.^2,2))*ones(1,3));
Xa = cross(Ya,Za,2);
Xa = Xa./(sqrt(sum(Xa.^2,2))*ones(1,3));
rStatic = [Xa Ya Za]; 

% rStatic describes the orientation of the device in the
% global reference frame, where heading is magnetic north, however we want
% heading to be zero degrees at the start of the trial, so the arm starts
% from zero degrees heading, but can shift through the trial. Solution,
% apply a rotational correction to the magnetic feild before starting.

rHeadCorr = Start_Heading_Zero(rStatic, rate); 
rFixHead = Matrix_Multiply(rHeadCorr,rStatic);

magCorrX = rFixHead(:,1:3); 
MagFeild = sqrt(sum(magCorrX.^2,2));
hA = magCorrX./(MagFeild*ones(1,3));
Ya = cross(Za,hA,2);
Ya = Ya./(sqrt(sum(Ya.^2,2))*ones(1,3));
Xa = cross(Ya,Za,2);
rStaticCorrH = [Xa Ya Za]; 

% Find first static orientation with start heading corrected to zero by mean of several points. 
% We should remove bad values and replace with nan's here before
% calculating the mean starting position. Also remove 5 points either side
% of a bad value...

intStatic = 1:ceil(2*rate);

% remove nans before taking mean.
bad = any(isnan(rStaticCorrH),2); 
Xa(bad,:) = []; 
Ya(bad,:) = []; 
Za(bad,:) = []; 

YI = mean(Ya(intStatic,:)); 
YI = YI./(sqrt(sum(YI.^2,2)));
ZI = mean(Za(intStatic,:)); 
ZI = ZI./(sqrt(sum(ZI.^2,2)));
XI = cross(YI,ZI,2);

rStart = [XI YI ZI]; 

%% Here starts analysis
% Step 1. Scale filter threshold to step frequqncy using cF approx = 0.25
% AP channel needs twice the cut-off to increase signal to noise. 
% [high.b,high.a] = butter(4, 2*cF/rate, 'high');
% [low.b, low.a] = butter(4, 2*cF/rate, 'low');

% Step 2. High pass filter the gyroscopes to remote bias and to ensure
% measurements stay in the Global Vertical Body Heading (GVBH) reference frame. 
% fGyro = filtfilt(high.b,high.a,gyro);
[b,a] = butter(4,2*25/rate,'low');
ckGyro = find(any(isnan(gyro),2));
okGyro = setdiff(1:size(gyro,1),ckGyro);
if ~isempty(ckGyro)
    if length(okGyro)>2
        gyro(ckGyro,:) = interp1(okGyro,gyro(okGyro,:),ckGyro,'nearest','extrap');
    end
end
gyro = filtfilt(b,a,gyro);
fGyro = gyro - ones(length(gyro),1)*mean(gyro);

% Step 3. Integrate filtered gyroscope channel to get rapid orientation
% changes in a rotation matrix row format (r). 
r = Integrate_Omega(fGyro,rStart,rate);

% Step 4. Align the rotation matrix with the global vertical under the 
% assumption of zero global acceleration. Apply a tilt and roll correction
% using the low pass filtered global acceleration and Rodriguez rotation formula
extWin = 3*rate; 
[rCorr, notes] = Align_Global(aLocal, magCorrX, r, rate, extWin);

% Get angles roll, pitch and yaw from corrected rotation matrix
Angles = Matrix_2_Projected(rCorr);

% determine 3D path length from rCorr
q = Rot2Quat(rCorr); 
[omega, dPhai] = Quat2Omega(q,rate);
pathLen = [sum(abs(2*dPhai*180/pi)) sum(abs(omega))*180/pi/rate]; % for path length calculation in degrees

% Calculate the corrected gyroscope data
errGyro = gyroRaw - omega; 
errGyro(end,:) = nan; % to account for bad last corrected omega. 
span = (floor(rate/2)*4)+1; % get an odd window size of approximately 4 seconds
errCorr = nan(size(errGyro)); 
for c = 1:3,
    errCorr(:,c) = smooth(errGyro(:,c),span,'lowess');
end

% figure
% plot(errGyro,'--')
% hold on
% plot(errCorr)
% grid

gBodyLocal = gyroRaw - errCorr; 

% 
% % Step 5. Find corrected acceleration and rotation data in the GVBH reference frame
aCorr = Rotate_Vector_3D(rCorr,accelRaw);
% gyroBody = Rotate_Vector_3D(r,gyro);
% 
% % Step 6. Subtract graverty and integrate to get velocity and position
good = find(all(~isnan(aCorr),2)); 
G = mean(sqrt(sum(aCorr(good,:).^2,2))); 
aBody = aCorr - ones(length(aCorr),1)*[0 0 G];

aBodyLocal = Rotate_Vector_3D(Matrix_Transpose(rCorr),aBody);

% vBody = filtfilt(hb,ha,cumsum(aBody)./rate);
% pBody = filtfilt(hb,ha,cumsum(cumsum(aBody))./rate.^2);


%%%%%%%%%%%%%%%%%%%%%%%%%%%%%%%%%%%%%%%%%%%%%%%%%%%%%%%%%%%%%%%%%
function R = Integrate_Omega(Omega,R_Start,Rate)

%% Integrate the gyroscope channels from a known start point

% Replace this to integrate forward and back from a known start point, will work better to solve for bias!!!
Q = Forward_Integrate(Omega,R_Start,Rate);

% Get the rotation matrix
R = RM_from_Q(Q); 


%%%%%%%%%%%%%%%%%%%%%%%%%%%%%%%%%%%%%%%%%%%%%%%%%
function Q = Forward_Integrate(Omega,R_Start,Rate)

%% Need at least two values or it won't work!
Q_Start = Matrix_2_Quaternion(R_Start);

% Calcuate the orientation from the corrected starting position
Q = Quaternion(Q_Start, Omega, Rate);

%%%%%%%%%%%%%%%%%%%%%%%%%%%%%%%%%%%%%%%%%%%%%%%%%%%%%%%
function Q = Quaternion(QI, omega, Rate)

%% Integrate the angular location by successive quaternion multiplication

%Pre-allocate
Size = size(omega,1); 
Q = zeros(Size,4);
Q(1,:) = QI;      %Initial Quarternion. 
DTime = 1/Rate; 

% Pre-calculate DQs, 
Norm = sqrt(sum(omega.^2,2));   
D = Norm.*DTime;                                     %Rotation for the time step in radians. 
U = omega./(Norm*ones(1,3));                         %Normalised rotation axis vector
DQ = [cos(D/2) U.*(sin(D/2)*ones(1,3))]; 

% To get orientation changes, integrate angular rotation by multiplication of successive quaternions. 
for S = 1:(Size-1)
   Q(S+1,:) = Quaternion_Multiply(Q(S,:),DQ(S,:)); %Multiplication of quaternions for successive rotation
end

%%%%%%%%%%%%%%%%%%%%%%%%%%%%%%%%%%%%%%%%%%%%%%%%
function [RF] = RM_from_Q(Q)

%% Creates rotation matrix from Quaternion Data

X = [(Q(:,1).^2 + Q(:,2).^2 - Q(:,3).^2 - Q(:,4).^2)   2.*(Q(:,2).*Q(:,3) + Q(:,1).*Q(:,4))   2.*(Q(:,2).*Q(:,4) - Q(:,1).*Q(:,3))];
Y = [2.*(Q(:,2).*Q(:,3) - Q(:,1).*Q(:,4))   (Q(:,1).^2 - Q(:,2).^2 + Q(:,3).^2 - Q(:,4).^2)   2.*(Q(:,3).*Q(:,4) + Q(:,1).*Q(:,2))];
Z = [2.*(Q(:,2).*Q(:,4) + Q(:,1).*Q(:,3))   2.*(Q(:,3).*Q(:,4) - Q(:,1).*Q(:,2))   (Q(:,1).^2 - Q(:,2).^2 - Q(:,3).^2 + Q(:,4).^2)];
RF = [X(:,1), Y(:,1), Z(:,1) X(:,2), Y(:,2), Z(:,2) X(:,3), Y(:,3), Z(:,3)];

%%%%%%%%%%%%%%%%%%%%%%%%%%%%%%%%%%%%%%%%%%%%%%%%
function Product = Quaternion_Multiply(Q,DQ)

%% Multiplys two quaternions Q, and DQ. This represents adding a successive rotation DQ
% from a starting orientation Q. 

Product = [(Q(:,1).*DQ(:,1) - Q(:,2).*DQ(:,2) - Q(:,3).*DQ(:,3) - Q(:,4).*DQ(:,4)), ...
           (Q(:,2).*DQ(:,1) + Q(:,1).*DQ(:,2) + Q(:,3).*DQ(:,4) - Q(:,4).*DQ(:,3)), ...
           (Q(:,3).*DQ(:,1) + Q(:,1).*DQ(:,3) + Q(:,4).*DQ(:,2) - Q(:,2).*DQ(:,4)), ...
           (Q(:,4).*DQ(:,1) + Q(:,1).*DQ(:,4) + Q(:,2).*DQ(:,3) - Q(:,3).*DQ(:,2))];
       
%%%%%%%%%%%%%%%%%%%%%%%%%%%%%%%%%%%%%%%%%%%%%%%%%%%%%%%%%%%%%%
function [rCorr, notes] = Align_Global(aLocal, hLocal, r, rate, extWin)

%% Makes are gravity line correction to the rotation matrix using 
% Rodriguez rotation formula

% determine global acceleration vector
zVector = Rotate_Vector_3D(r,aLocal);
notes = ''; 

% set span size for Local regression using weighted linear least
% squares 'rlowess' based on the standard deviation of expected noise

% Mirror at least 4 second ends of the data to reduce end effects
extWin = min([length(aLocal)-1, extWin]);
temp = [zVector(extWin:-1:2,:); zVector; zVector(end-1:-1:end-extWin,:)]; 

% Low pass filter to reduce effects of transiant accelerations. 
% fzVector = filtfilt(l.b, l.a, temp); 
fzVector = zeros(length(temp),3);
span = (floor(rate/2)*8)+1; % get an odd window size of approximately 4 seconds
for c = 1:3,
%     fzVector(:,c) = smooth(temp(:,c),span,'rlowess');
    fzVector(:,c) = smooth(temp(:,c),span,'lowess');
end

% fzCheck = abs(Diff_Once(fzVector,rate))>0.5; 
% fzVector(fzCheck) = nan; 

fzVector = fzVector(extWin:length(zVector)+extWin-1,:); 

% remove suspect accelerometer corrections with a threshold of 0.5 m/s2/s
trA = 0.5;
conetrA = trA/(2*rate)*[1:length(fzVector)]';
fzCheck = zVector > ones(length(zVector),1)*max(zVector(1:rate,:)) + conetrA*ones(1,3) ...
    | zVector < ones(length(fzVector),1)*min(zVector(1:rate,:)) - conetrA*ones(1,3) ...
    | abs(Diff_Once(fzVector,rate))>trA ...
    | isnan(zVector); 

goodz = ~any(fzCheck,2);

% check for bad data if so remove and resmooth
nGood = sum(goodz);
pcGood = 100*nGood/length(aLocal);
if pcGood ~=100
    notes = [notes 'Warning, acceleration %' num2str(pcGood,3) ' good. '];
  
    % Smooth only the good data now and interpolate the correction
    temp = [zVector(extWin:-1:2,:); zVector; zVector(end-1:-1:end-extWin,:)];
    goodzTemp = [goodz(extWin:-1:2); goodz; goodz(end-1:-1:end-extWin)];
    badzTemp = find(~goodzTemp);
    goodzTemp = find(goodzTemp);
    
    fzVector = zeros(length(temp),3);
    for c = 1:3,
        %     fhVector(:,c) = smooth(temp(:,c),span,'rlowess');
        fzVector(goodzTemp,c) = smooth(goodzTemp,temp(goodzTemp,c),span,'lowess');
        fzVector(badzTemp,c) = interp1(goodzTemp,fzVector(goodzTemp,c),badzTemp,'linear');
    end
    
    fzVector = fzVector(extWin:length(zVector)+extWin-1,:);
end

figure
plot(zVector,'--')
grid
hold on 
plot(fzVector)
title('gravity correction')
set(gcf,'position',[0 250 600 400]); 

% Rotate to local coordinates and find Za
fzVectorLocal = Rotate_Vector_3D(Matrix_Transpose(r),fzVector); 
zMag = sqrt(sum(fzVectorLocal.^2,2));
Za = fzVectorLocal./(zMag*ones(1,3));

% Magnetic Correction
% first pass
hVector = Rotate_Vector_3D(r, hLocal);
temp = [hVector(extWin:-1:2,:); hVector; hVector(end-1:-1:end-extWin,:)];
% fhVector = filtfilt(l.b, l.a, temp); 
fhVector = zeros(length(temp),3);
for c = 1:3,
%     fhVector(:,c) = smooth(temp(:,c),span,'rlowess');
    fhVector(:,c) = smooth(temp(:,c),span,'lowess');
end
fhVector = fhVector(extWin:length(hVector)+extWin-1,:); 

% remove suspect magenetometor corrections with a threshold of 0.05
trh = 0.05;
conetrh = trh/(2*rate)*[1:length(fhVector)]';
fhCheck = hVector > ones(length(hVector),1)*max(hVector(1:rate,:)) + conetrh*ones(1,3) ...
    | hVector < ones(length(fhVector),1)*min(hVector(1:rate,:)) - conetrh*ones(1,3) ...
    | abs(Diff_Once(fhVector,rate))>trh ...
    | isnan(hVector); 

goodh = ~any(fhCheck,2);

% check for bad data if so remove and resmooth
nGood = sum(goodh);
pcGood = 100*nGood/length(aLocal);
if pcGood ~=100
    notes = [notes 'Warning, magfeild %' num2str(pcGood,3) ' good. '];
  
    % Smooth only the good data now and interpolate the correction
    temp = [hVector(extWin:-1:2,:); hVector; hVector(end-1:-1:end-extWin,:)];
    goodhTemp = [goodh(extWin:-1:2); goodh; goodh(end-1:-1:end-extWin)];
    badhTemp = find(~goodhTemp);
    goodhTemp = find(goodhTemp);
    
    fhVector = zeros(length(temp),3);
    for c = 1:3,
        %     fhVector(:,c) = smooth(temp(:,c),span,'rlowess');
        fhVector(goodhTemp,c) = smooth(goodhTemp,temp(goodhTemp,c),span,'lowess');
        fhVector(badhTemp,c) = interp1(goodhTemp,fhVector(goodhTemp,c),badhTemp,'linear');
    end
    
    fhVector = fhVector(extWin:length(hVector)+extWin-1,:);
end

% plot results of magnetic feild correction
figure
plot(hVector,'--')
grid
hold on 
plot(fhVector)
title('magnetic correction')
set(gcf,'position',[750 250 600 400]); 
% plot(Diff_Once(fhVector,rate)); 

% Assign smoothed heading correction
fhVectorLocal = Rotate_Vector_3D(Matrix_Transpose(r),fhVector); 
hMag = sqrt(sum(fhVectorLocal.^2,2));
Ha = fhVectorLocal./(hMag*ones(1,3));

disp(notes)

% Re-compile the orientation matrix from Rodriguez rotation formula
% here heading is fixed by the rotation matrix
Ya = cross(Za,Ha,2);
Ya = Ya./(sqrt(sum(Ya.^2,2))*ones(1,3));
Xa = cross(Ya,Za,2); 
rCorr = [Xa, Ya, Za];

% figure
% plot(zVector)
% hold on 
% plot(fzVector)
% grid

%%%%%%%%%%%%%%%%%%%%%%%%%%%%%%%%%%%%%%%%%%%%%%%%%%%%%%%%
function rHeadCorr = Start_Heading_Zero(r, rate)
    
% Get correction for start heading of arm position being zero degrees 

% Calculate the heading
heading = atan2(r(:,4),r(:,1));

% remove jumps
for n = 2:length(heading)
    chk = heading(n)-heading(n-1);
    if chk>1.5*pi
        heading(n:end) = heading(n:end)-2*pi;
    elseif chk<-1.5*pi
        heading(n:end) = heading(n:end)+2*pi;
    end
end

% take mean value excluding nans
heading(isnan(heading)) = []; 
fHeading = mean(heading(1:2*rate));
rHeadCorr = [cos(-fHeading) -sin(-fHeading) zeros(length(fHeading),1) sin(-fHeading) cos(-fHeading) zeros(length(fHeading),3) ones(length(fHeading),1)];


% Calculate the heading
% heading = atan2(r(:,4),r(:,1));

% % Plot Results
% figure
% plot(heading)
% hold
% plot(fHeading)
% grid
% title('Unwinding chages in heading')

%%%%%%%%%%%%%%%%%%%%%%%%%%%%%%%%%%%%%%
function Q = Matrix_2_Quaternion(R)
% Produces the Quaternion representation of a orientation
% from a rotation matrix describing the rotation P1 the total rotation, P2,P3,P4 the unit vector x,y,z around 
% which the roation P0 occures. 

Alpha = acos((R(:,1) + R(:,5) + R(:,9) -1)/2);   % Alpha is the angle of rotation about P1,P2,P3 in radians
U = [R(:,8)-R(:,6) R(:,3)-R(:,7) R(:,4)-R(:,2)]; % U is the U rotation vector about each axis
NormU = sqrt(sum(U.^2,2));

% Check matrix is compatable with computation method
Err = find(NormU ==0); 
if ~isempty(Err),
    % Initialise some variables
    Err2 = [];
    Err3 = []; 
    
    % Rotate about all axis very slightly about the X axis
    SA = pi/8; 
    QSm = [cos(SA)   sin(SA) 0 0];
    RSm = Quaternion_2_Matrix(QSm);
    QSm = [QSm(1)    -QSm(2:4)];
    
    % Calculation for non compatable rotations
    R_Temp(Err,:) = Matrix_Multiply(R(Err,:),RSm);
    
    Alpha(Err,:) = acos((R_Temp(Err,1) + R_Temp(Err,5) + R_Temp(Err,9) -1)/2);   
    U(Err,:) = [R_Temp(Err,8)-R_Temp(Err,6) R_Temp(Err,3)-R_Temp(Err,7) R_Temp(Err,4)-R_Temp(Err,2)]; 
    NormU(Err,:) = sqrt(sum(U(Err,:).^2,2));
    
    %Check once again that the matrix is compatable with the computation method
    % if not rotate about a different axis
    Err2 = Err(NormU(Err,:) ==0); 
    if ~isempty(Err2)
        % Rotate about the Y axis slightly
        QSm2 = [cos(SA)   0 sin(SA) 0];
        RSm2 = Quaternion_2_Matrix(QSm2);
        QSm2 = [QSm2(1)    -QSm2(2:4)];
        
        % Calculation for non compatable rotations
        R_Temp(Err2,:) = Matrix_Multiply(R(Err2,:),RSm2);
        
        Alpha(Err2,:) = acos((R_Temp(Err2,1) + R_Temp(Err2,5) + R_Temp(Err2,9) -1)/2);   
        U(Err2,:) = [R_Temp(Err2,8)-R_Temp(Err2,6) R_Temp(Err2,3)-R_Temp(Err2,7) R_Temp(Err2,4)-R_Temp(Err2,2)]; 
        NormU(Err2,:) = sqrt(sum(U(Err2,:).^2,2));
        
        Err3 = Err2(NormU(Err2,:) ==0); 
        % Check a third time the compatability
        if ~isempty(Err3)
            % Rotate about the Y axis slightly
            QSm3 = [cos(SA)   0 0 sin(SA)];
            RSm3 = Quaternion_2_Matrix(QSm3);
            QSm3 = [QSm3(1)    -QSm3(2:4)];
            
            % Calculation for non compatable rotations
            R_Temp(Err3,:) = Matrix_Multiply(R(Err3,:),RSm3);
            
            Alpha(Err3,:) = acos((R_Temp(Err3,1) + R_Temp(Err3,5) + R_Temp(Err3,9) -1)/2);   
            U(Err3,:) = [R_Temp(Err3,8)-R_Temp(Err3,6) R_Temp(Err3,3)-R_Temp(Err3,7) R_Temp(Err3,4)-R_Temp(Err3,2)]; 
            NormU(Err3,:) = sqrt(sum(U(Err3,:).^2,2));
            
            U(Err3,:) = U(Err3,:)./(NormU(Err3,:)*ones(1,3)); % Normalise U
            Q(Err3,:) = [cos(Alpha(Err3,:)/2) U(Err3,:).*(sin(Alpha(Err3,:)/2)*ones(1,3))];
            Q(Err3,:) = Quaternion_Multiply(Q(Err3,:),QSm3); 
        end
        Err2 =  setdiff(Err2,Err3);
        U(Err2,:) = U(Err2,:)./(NormU(Err2,:)*ones(1,3)); % Normalise U
        Q(Err2,:) = [cos(Alpha(Err2,:)/2) U(Err2,:).*(sin(Alpha(Err2,:)/2)*ones(1,3))];
        Q(Err2,:) = Quaternion_Multiply(Q(Err2,:),QSm2); 
    end
    
    % Calculate Q for orientations compatably after the first offset
    Err = setdiff(Err,[Err2; Err3]);
    U(Err,:) = U(Err,:)./(NormU(Err,:)*ones(1,3)); % Normalise U
    Q(Err,:) = [cos(Alpha(Err,:)/2) U(Err,:).*(sin(Alpha(Err,:)/2)*ones(1,3))];
    Q(Err,:) = Quaternion_Multiply(Q(Err,:),QSm); 
    
    % Calculation for compatable rotations
    Good = setdiff([1:size(R,1)],[Err; Err2; Err3]);
    if ~isempty(Good),
        U(Good,:) = U(Good,:)./(NormU(Good,:)*ones(1,3));
        Q(Good,:) = [cos(Alpha(Good,:)/2) U(Good,:).*(sin(Alpha(Good,:)/2)*ones(1,3))];
    end
  
else

U = U./(NormU*ones(1,3)); % Normalise U
Q = [cos(Alpha/2) U.*(sin(Alpha/2)*ones(1,3))];

end

%%%%%%%%%%%%%%%%%%%%%%%%%%%%%%%%%%%%%%%%%%%%%%%%%%%
function [RF] = Quaternion_2_Matrix(Q)

% Creates rotation matrix from Quaternion Data

X = [(Q(:,1).^2 + Q(:,2).^2 - Q(:,3).^2 - Q(:,4).^2)   2.*(Q(:,2).*Q(:,3) + Q(:,1).*Q(:,4))   2.*(Q(:,2).*Q(:,4) - Q(:,1).*Q(:,3))];
Y = [2.*(Q(:,2).*Q(:,3) - Q(:,1).*Q(:,4))   (Q(:,1).^2 - Q(:,2).^2 + Q(:,3).^2 - Q(:,4).^2)   2.*(Q(:,3).*Q(:,4) + Q(:,1).*Q(:,2))];
Z = [2.*(Q(:,2).*Q(:,4) + Q(:,1).*Q(:,3))   2.*(Q(:,3).*Q(:,4) - Q(:,1).*Q(:,2))   (Q(:,1).^2 - Q(:,2).^2 - Q(:,3).^2 + Q(:,4).^2)];
RF = [X(:,1), Y(:,1), Z(:,1) X(:,2), Y(:,2), Z(:,2) X(:,3), Y(:,3), Z(:,3)];

%%%%%%%%%%%%%%%%%%%%%%%%%%%%%%%%%%%%%%%%%%%%%%%%%%%%%%%%%%
function New = Matrix_Multiply(Rot,Old)

% Matthew Brodie 17/7/2006
% Version 1

% Order of rotation is very important, if the rotation to be made is after
% the coordinte frame, the rotation is about the local axis, if the
% rottation is before the coordinate frame, the rotation is about global
% axis. 

% Function multiplies a matrix by another matrix the same size, both
% matrices are supplied in row vector form to allow all time steps to be
% calculated in one single operation. 

% The for is New = [Rot]*[Old]

% Matrices must be either 4 or 9 elements long for a 2by2 or 3by3 matrix, 
% The rotation may either be a single row vector or may change each time step.

% First check inputs are correct

Size_Rot = size(Rot); 
Size_Old = size(Old); 

if (Size_Rot(2) ~= 4 && Size_Rot(2) ~= 9) || (Size_Old(2) ~= 4 && Size_Old(2) ~= 9),
    error('Input matrix rows are not 4 or 9 elements long')
end

if (Size_Rot(1) ~= 1 && Size_Rot(1) ~= Size_Old(1) && Size_Rot(2) ~= Size_Old(2)),
    error('Rotation Matrix is neither single or the same size as the Orientation Matrix')
end

% Rotate the Matrix
if Size_Rot(2) == 4
    % 2D rotation
    New =  [Rot(:,1).*Old(:,1) + Rot(:,2).*Old(:,3), ...
            Rot(:,1).*Old(:,2) + Rot(:,2).*Old(:,4), ...
            Rot(:,3).*Old(:,1) + Rot(:,4).*Old(:,3), ...
            Rot(:,3).*Old(:,2) + Rot(:,4).*Old(:,4)];


else
    % 3D Rotation
    New =  [Rot(:,1).*Old(:,1) + Rot(:,2).*Old(:,4) + Rot(:,3).*Old(:,7), ...
            Rot(:,1).*Old(:,2) + Rot(:,2).*Old(:,5) + Rot(:,3).*Old(:,8), ...
            Rot(:,1).*Old(:,3) + Rot(:,2).*Old(:,6) + Rot(:,3).*Old(:,9), ...
            Rot(:,4).*Old(:,1) + Rot(:,5).*Old(:,4) + Rot(:,6).*Old(:,7), ...
            Rot(:,4).*Old(:,2) + Rot(:,5).*Old(:,5) + Rot(:,6).*Old(:,8), ...
            Rot(:,4).*Old(:,3) + Rot(:,5).*Old(:,6) + Rot(:,6).*Old(:,9), ...
            Rot(:,7).*Old(:,1) + Rot(:,8).*Old(:,4) + Rot(:,9).*Old(:,7), ...
            Rot(:,7).*Old(:,2) + Rot(:,8).*Old(:,5) + Rot(:,9).*Old(:,8), ...
            Rot(:,7).*Old(:,3) + Rot(:,8).*Old(:,6) + Rot(:,9).*Old(:,9)];
end

%%%%%%%%%%%%%%%%%%%%%%%%%%%%%%%%%%%%%%%%%%%%%%%%%%
function H = Rotate_Vector_3D(R,h) 

% Fuction rotates an vector in the form. H = R*h
% in the case of local to global rotation

% Matthew Brodie 18/7/2006

% Inputs must be in row matrix form that is 
% R = R1 R2 ... R9
% h = Xl Yl Zl
% H = Xg Yg Zg
% Inputs must contain one row per time step or contain only a single row. 


H = [h(:,1).*R(:,1) + h(:,2).*R(:,2) + h(:,3).*R(:,3), ...
     h(:,1).*R(:,4) + h(:,2).*R(:,5) + h(:,3).*R(:,6), ...
     h(:,1).*R(:,7) + h(:,2).*R(:,8) + h(:,3).*R(:,9)];
 
 %%%%%%%%%%%%%%%%%%%%%%%%%%%%%%%%%%%%%%%%%%%%%%%%%%
 function R_Transpose = Matrix_Transpose(R)

% Transposes a rotation matrix in row vector form. 
% Matrix must 4 or 9 columns wide. Can do all time in one go, each a
% different row.

Size_R = size(R); 
if Size_R(2) == 4,
    R_Transpose = [R(:,1) R(:,3) R(:,2) R(:,4)];
elseif Size_R(2) == 9,
    R_Transpose = [R(:,1) R(:,4) R(:,7) R(:,2) R(:,5) R(:,8) R(:,3) R(:,6) R(:,9)];
else
    error('Input is not in row matrix form of 4 or 9 elements')
end


%%%%%%%%%%%%%%%%%%%%%%%%%%%%%%%%
function Angles = Matrix_2_Projected(R)

% Matthew Brodie 17/7/2006
% Version 1

% Function creates 3 projected angels from a rotation matrix. 
% projected Angles = [Angles X, Angles Y, Angels Z] in radians
% Angles = Rotation about the X axis, Y axis and Z axis a Global Roll,
% Pitch and Yaw...
% Rotation matrix = [R1 R2 R3 R4 R5 R6 R7 R8 R9] in row matrix form. 

% Check if the input is correct. 

% Will not work if axis whose angle is projected is equal to the axis of rotation. 

Size = size(R); 
if Size(2) ~= 9, 
    error('Input not in row matrix form'); 
end

% Angles = [atan2(R(:,5),R(:,8))  atan2(R(:,7),R(:,1))   atan2(R(:,1),R(:,4))];
Angles = [atan2(R(:,8),R(:,9))  asin(-R(:,7))   atan2(R(:,4),R(:,1))]*180/pi;

%%%%%%%%%%%%%%%%%%%%%%%%%%%%%%%%%%%%%%
function Result = Diff_Once(Data,Rate)

% Differential but maintain the same time interval
% Takes the mean of the offset differential to adjust for the lost half time step. 

Temp = diff(Data).*Rate; 
Result = ([Temp(1,:); Temp] + [Temp; Temp(end,:)])/2;


%%%%%%%%%%%%%%%%%%%%%%%%%%%%%%%%%%%%%%
function [Drift, Dphai] = Quat2Omega(QFuse,Rate)

% Back Calculates the corrected angular velocity based on supplied
% sequential quaternions. 
L = length(QFuse); 
Qo = [QFuse(:,1) -QFuse(:,2) -QFuse(:,3) -QFuse(:,4)];
Qo(1:(L-1),:) = Qo(2:L,:); 
% Qo(end,:) = Qo(end-2,:); %%%%% ?????? problem with getting last value...
dQ = Quaternion_multiply(Qo,QFuse); 
dQ(end,:) = dQ(end-1,:); 

% Calculate the required angular velocity for dQ
Dphai = acos(dQ(:,1)); 
U = dQ(:,2:4)./(sin(Dphai)*ones(1,3)); 
Phai = U.*(2*Dphai*ones(1,3)); 
Drift = -Phai.*Rate;
% Drift(end,:) = Drift(end-1,:);

%%%%%%%%%%%%%%%%%%%%%%%%%%%%%%%%%%%%%%%%%%%%%%%%%
function Product = Quaternion_multiply(Q,DQ)

% Multiplys two quaternions Q, and DQ. This represents adding a successive rotation DQ
% from a starting orientation Q. 

Product = [(Q(:,1).*DQ(:,1) - Q(:,2).*DQ(:,2) - Q(:,3).*DQ(:,3) - Q(:,4).*DQ(:,4)), ...
           (Q(:,2).*DQ(:,1) + Q(:,1).*DQ(:,2) + Q(:,3).*DQ(:,4) - Q(:,4).*DQ(:,3)), ...
           (Q(:,3).*DQ(:,1) + Q(:,1).*DQ(:,3) + Q(:,4).*DQ(:,2) - Q(:,2).*DQ(:,4)), ...
           (Q(:,4).*DQ(:,1) + Q(:,1).*DQ(:,4) + Q(:,2).*DQ(:,3) - Q(:,3).*DQ(:,2))];
       
%%%%%%%%%%%%%%%%%%%%%%%%%%%%%%%%%%%%%%%%%%%%%%%%%%
function Q = Rot2Quat(R)
% Produces the Quaternion representation of a orientation
% from a rotation matrix describing the rotation P1 the total rotation, P2,P3,P4 the unit vector x,y,z around 
% which the roation P0 occures. 

Alpha = acos((R(:,1) + R(:,5) + R(:,9) -1)/2);   %Alpha is the angle of rotation about P1,P2,P3 in radians

U = [R(:,8)-R(:,6) R(:,3)-R(:,7) R(:,4)-R(:,2)]; % P is the U rotation vector about each axis
NormU = sqrt(sum(U.^2,2));
U = U./(NormU*ones(1,3)); % Normalise P

Q = [cos(Alpha/2) U.*(sin(Alpha/2)*ones(1,3))];
