# Supplementary material for: The upper limb Physiological Profile Assessment: Description, reliability, normative values and criterion validity
Source: PLoS One. 2019 Jun 27;14(6):e0218553. doi: 10.1371/journal.pone.0218553 (PMC6597070; doi:10.1371/journal.pone.0218553)
Supplement: S1 File — (ZIP) [file pone.0218553.s004.zip › S1 File/Healthy_example_data.csv]

Metadata	Sync Count	Time	Button Status	Flags	Optional Data	Sample Count	Raw Temperature	Raw Acceleration X	Raw Acceleration Y	Raw Acceleration Z	Raw Gyroscope X	Raw Gyroscope Y	Raw Gyroscope Z	Raw Magnetometer X	Raw Magnetometer Y	Raw Magnetometer Z	Magnetometer Bridge Current	Acceleration X (m/s^2)	Acceleration Y (m/s^2)	Acceleration Z (m/s^2)	Angular Velocity X (rad/s)	Angular Velocity Y (rad/s)	Angular Velocity Z (rad/s)	Magnetic Field X (uT)	Magnetic Field Y (uT)	Magnetic Field Z (uT)	Orientation Quaternion Scalar	Orientation Quaternion X	Orientation Quaternion Y	Orientation Quaternion Z	Temperature (deg C)
File Format Version=5	3.77E+12	1.47E+15	0	49247	0	0	1744.1	32209	34768	36632	32973	32921	32869	31503	35425	35390	0	-1.778623	4.322778	8.730239	0.016812	0.064974	-0.01247	-20.372141	53.442354	27.298468	0.701541	0.226395	-0.091307	-0.669513	31.646558
Monitor Case IDs= :SI-002794:SI-002953	3.77E+12	1.47E+15	0	9311	24	1	1744.2	32195	34764	36616	32982	32922	32870	31535	35441	35390	0	-1.809583	4.314151	8.694301	0.031012	0.066322	-0.010999	-20.411908	53.767164	27.298867	0.701411	0.226431	-0.091286	-0.669641	31.66785
Monitor Labels= ::	3.77E+12	1.47E+15	0	29023	1655	2	1744.4	32190	34786	36615	32997	32918	32869	31519	35425	35390	0	-1.821185	4.365064	8.691992	0.054745	0.059543	-0.012684	-20.410578	53.722785	27.636509	0.701253	0.226515	-0.091343	-0.66977	31.710433
Version String1=APDM Inc.	3.77E+12	1.47E+15	0	63327	16288	3	1744	32218	34799	36619	32995	32912	32870	31503	35425	35374	0	-1.759685	4.393623	8.701034	0.051865	0.050041	-0.010695	-20.402916	53.686435	27.537031	0.701099	0.226565	-0.09142	-0.669903	31.625266
Version String2=2014-03-05-7af284be1fe0625cbb52e27317e481c6926ecb7a	3.77E+12	1.47E+15	0	47199	65535	4	1743.9	32217	34834	36606	32998	32915	32869	31519	35393	35390	0	-1.763109	4.47395	8.671794	0.05669	0.054733	-0.012288	-20.441866	53.921243	27.717786	0.700939	0.226642	-0.091495	-0.670035	31.603974
Version String3=	3.77E+12	1.47E+15	0	41055	0	5	1744.1	32219	34833	36598	32989	32908	32867	31535	35409	35390	0	-1.75846	4.471843	8.65384	0.042351	0.043833	-0.015422	-20.282474	53.573655	27.688443	0.700781	0.226653	-0.091559	-0.670188	31.646558
Calibration Version=5	3.77E+12	1.47E+15	0	12383	0	6	1744.4	32229	34802	36584	32980	32908	32866	31535	35409	35374	0	-1.735023	4.400721	8.622499	0.027875	0.044082	-0.017183	-20.219254	53.555596	27.695953	0.700631	0.226626	-0.091583	-0.67035	31.710433
Sample Rate=128	3.77E+12	1.47E+15	0	57439	0	7	1744.3	32235	34782	36567	32974	32911	32860	31535	35393	35374	0	-1.72121	4.354522	8.58441	0.018491	0.049012	-0.026684	-20.705642	53.992576	27.685759	0.700463	0.226589	-0.091562	-0.670541	31.689141
Decimation Factor=10	3.77E+12	1.47E+15	0	57439	0	8	1744.3	32224	34754	36554	32964	32905	32860	31503	35393	35374	0	-1.744853	4.29056	8.555264	0.002657	0.039733	-0.026527	-20.837032	54.231642	27.470542	0.700304	0.226485	-0.091525	-0.670747	31.689141
Time Good=0	3.77E+12	1.47E+15	0	49247	0	9	1744.2	32221	34731	36562	32977	32900	32865	31519	35409	35374	0	-1.750897	4.23769	8.573258	0.023322	0.031423	-0.018459	-20.583655	54.205131	27.547251	0.700148	0.226413	-0.091571	-0.670928	31.66785
Decimation Bypass=0	3.77E+12	1.47E+15	0	95	0	10	1744.3	32213	34730	36592	32984	32899	32869	31535	35425	35390	0	-1.768482	4.235687	8.640555	0.034313	0.029647	-0.012178	-20.946316	54.101978	27.371712	0.699994	0.226364	-0.091657	-0.671093	31.689141
Gravity=9.806000	3.77E+12	1.47E+15	0	32863	0	11	1744.4	32225	34734	36615	32997	32897	32870	31503	35409	35358	0	-1.741758	4.244591	8.692188	0.054888	0.026109	-0.010657	-20.928505	53.840951	27.370385	0.699825	0.226362	-0.091808	-0.67125	31.710433
Magnetic field magnitude=53.200000	3.77E+12	1.47E+15	0	12383	0	12	1744.2	32228	34762	36622	32998	32899	32869	31519	35409	35374	0	-1.736115	4.30857	8.707857	0.056611	0.029262	-0.012155	-20.633204	53.704434	27.568956	0.699655	0.226374	-0.091953	-0.671404	31.66785
	3.77E+12	1.47E+15	0	28767	0	13	1744	32224	34766	36645	33001	32905	32870	31535	35409	35374	0	-1.745263	4.3176	8.75946	0.061446	0.038732	-0.010568	-20.541626	53.91074	27.396127	0.699488	0.226424	-0.092086	-0.671542	31.625266
	3.77E+12	1.47E+15	0	57439	0	14	1744.1	32250	34789	36688	33014	32897	32871	31551	35425	35390	0	-1.687931	4.369691	8.855973	0.082067	0.025641	-0.008921	-20.49804	53.7401	27.266173	0.699304	0.226495	-0.092322	-0.671677	31.646558
	3.77E+12	1.47E+15	0	49247	0	15	1744.5	32243	34815	36702	33006	32897	32868	31519	35425	35390	0	-1.703871	4.430055	8.887302	0.069146	0.02586	-0.013927	-20.785197	53.593806	27.298382	0.699116	0.226534	-0.09252	-0.671833	31.731725
	3.77E+12	1.47E+15	0	28767	0	16	1744.1	32233	34844	36697	32997	32901	32869	31519	35425	35390	0	-1.727394	4.496503	8.876015	0.055075	0.032472	-0.012126	-20.963205	53.719123	27.249952	0.698946	0.22655	-0.092665	-0.671984	31.646558
	3.77E+12	1.47E+15	0	8287	0	17	1744	32231	34874	36674	32987	32912	32871	31519	35409	35390	0	-1.732916	4.565395	8.824342	0.039145	0.050262	-0.009083	-20.583893	54.014537	27.450144	0.698808	0.22657	-0.092721	-0.672113	31.625266
	3.77E+12	1.47E+15	0	41055	0	18	1744.3	32213	34854	36666	32974	32915	32864	31519	35441	35390	0	-1.77207	4.520357	8.806368	0.018394	0.055388	-0.020419	-20.778355	53.981329	27.281957	0.698659	0.22655	-0.0927	-0.672278	31.689141
	3.77E+12	1.47E+15	0	12383	0	19	1744.2	32216	34840	36662	32965	32919	32858	31503	35425	35374	0	-1.765077	4.488003	8.797432	0.004239	0.061992	-0.029932	-20.951328	53.825965	27.121652	0.698499	0.226511	-0.092615	-0.672469	31.66785
	3.77E+12	1.47E+15	0	57439	0	20	1744.3	32220	34854	36661	32957	32920	32854	31503	35425	35390	0	-1.756515	4.520159	8.795167	-0.008473	0.063798	-0.036344	-20.65913	53.837607	27.296215	0.698336	0.226446	-0.092485	-0.672678	31.689141
	3.77E+12	1.47E+15	0	61535	0	21	1744.5	32215	34833	36640	32944	32925	32856	31503	35409	35390	0	-1.766858	4.472346	8.748062	-0.029322	0.072122	-0.033367	-20.373661	53.969386	27.396785	0.698205	0.226345	-0.092279	-0.672876	31.731725
	3.77E+12	1.47E+15	0	45151	0	22	1744.2	32215	34774	36645	32947	32925	32855	31503	35441	35390	0	-1.765331	4.336472	8.759411	-0.024341	0.072033	-0.034763	-20.535974	54.102069	27.53801	0.698065	0.226258	-0.092086	-0.673077	31.66785
	3.77E+12	1.47E+15	0	8287	0	23	1744.2	32226	34727	36650	32951	32925	32853	31503	35425	35406	0	-1.739419	4.228185	8.770754	-0.017956	0.07192	-0.03795	-20.83128	54.111965	27.506807	0.697909	0.226189	-0.091907	-0.673286	31.66785
	3.77E+12	1.47E+15	0	57439	0	24	1744.3	32217	34711	36640	32965	32920	32854	31519	35409	35390	0	-1.758877	4.191836	8.748317	0.00423	0.063579	-0.036369	-20.773492	53.925714	27.509268	0.697735	0.226158	-0.091811	-0.67349	31.689141
	3.77E+12	1.47E+15	0	1119	24	25	1744.3	32219	34699	36606	32979	32922	32857	31487	35425	35374	0	-1.754154	4.16428	8.672049	0.026397	0.066384	-0.031693	-20.761237	54.086649	27.539971	0.697555	0.226194	-0.09177	-0.67367	31.689141
	3.77E+12	1.47E+15	0	49247	0	26	1744	32191	34692	36590	32985	32919	32860	31503	35409	35358	0	-1.816542	4.148716	8.636096	0.036099	0.061444	-0.026685	-20.897321	54.233371	27.37076	0.697377	0.22624	-0.091772	-0.673839	31.625266
	3.77E+12	1.47E+15	0	5983	16288	27	1744	32171	34714	36602	33002	32914	32868	31519	35441	35358	0	-1.861661	4.199814	8.662928	0.062999	0.05303	-0.013934	-21.031145	54.079453	27.370575	0.697204	0.226334	-0.09188	-0.673971	31.625266
	3.77E+12	1.47E+15	0	63583	65535	28	1744	32162	34755	36632	33013	32909	32873	31503	35409	35390	0	-1.882848	4.294193	8.730144	0.080422	0.044776	-0.005927	-21.004049	53.932886	27.544601	0.697034	0.22645	-0.092051	-0.674085	31.625266
	3.77E+12	1.47E+15	0	32863	0	29	1744.5	32153	34795	36670	33014	32909	32881	31519	35425	35374	0	-1.903502	4.38684	8.815292	0.081543	0.044768	0.006432	-21.004765	54.077724	27.47702	0.696896	0.226565	-0.092247	-0.674162	31.731725
	3.77E+12	1.47E+15	0	61535	0	30	1744	32172	34776	36700	33009	32906	32883	31535	35409	35374	0	-1.861067	4.342	8.882723	0.073927	0.040126	0.010024	-21.049413	54.276846	27.640884	0.696772	0.226645	-0.09244	-0.674236	31.625266
	3.77E+12	1.47E+15	0	28767	0	31	1744	32203	34769	36726	32997	32916	32887	31487	35409	35390	0	-1.791841	4.324955	8.941165	0.054729	0.056383	0.016202	-20.846358	53.920168	27.669296	0.69669	0.226715	-0.092543	-0.674284	31.625266
	3.77E+12	1.47E+15	0	4191	0	32	1744	32222	34799	36713	32996	32919	32887	31535	35425	35390	0	-1.750536	4.393323	8.911984	0.053118	0.061187	0.016142	-21.001654	53.985428	27.389247	0.696609	0.226792	-0.092629	-0.67433	31.625266
	3.77E+12	1.47E+15	0	4191	0	33	1744.2	32214	34823	36687	32981	32922	32886	31503	35409	35374	0	-1.768939	4.448967	8.853561	0.029159	0.066376	0.014403	-21.194758	53.932097	27.156149	0.696545	0.226818	-0.092637	-0.674387	31.66785
	3.77E+12	1.47E+15	0	16479	0	34	1744.3	32224	34810	36656	32983	32927	32880	31503	35393	35374	0	-1.746289	4.418988	8.784044	0.032329	0.074273	0.0047	-20.829003	54.086236	26.981091	0.696457	0.226877	-0.092622	-0.674459	31.689141
	3.77E+12	1.47E+15	0	16479	0	35	1744.2	32207	34815	36643	32972	32937	32871	31535	35393	35374	0	-1.78438	4.430884	8.754821	0.015002	0.09048	-0.009694	-20.89318	54.099379	27.306191	0.696354	0.226937	-0.092505	-0.674562	31.66785
	3.77E+12	1.47E+15	0	53343	0	36	1744.2	32184	34814	36670	32976	32938	32868	31535	35409	35390	0	-1.835428	4.429215	8.815351	0.021396	0.091958	-0.01449	-20.958353	53.938641	27.446163	0.696232	0.22702	-0.092396	-0.674674	31.66785
	3.77E+12	1.47E+15	0	32863	0	37	1744.1	32194	34802	36694	32974	32941	32869	31519	35409	35406	0	-1.812854	4.401195	8.869262	0.018248	0.09679	-0.012892	-20.550755	54.000686	27.230243	0.696123	0.227108	-0.092266	-0.674775	31.646558
	3.77E+12	1.47E+15	0	20575	0	38	1744.1	32196	34784	36685	32966	32937	32866	31524	35427	35421	0	-1.80788	4.35981	8.849107	0.005624	0.090635	-0.017545	-20.949553	53.804253	27.399358	0.696007	0.227146	-0.092116	-0.674902	31.646558
	3.77E+12	1.47E+15	0	61535	0	39	1744.4	32175	34774	36647	32966	32938	32869	31537	35410	35396	0	-1.854092	4.337883	8.763784	0.005366	0.092237	-0.013005	-20.92339	53.997805	27.556339	0.695905	0.227186	-0.091966	-0.675015	31.710433
	3.77E+12	1.47E+15	0	20575	0	40	1744.2	32160	34769	36617	32965	32931	32870	31504	35422	35387	0	-1.887572	4.326668	8.696442	0.003948	0.081118	-0.011134	-20.686433	54.011752	27.393161	0.695807	0.227193	-0.091842	-0.67513	31.66785
	3.77E+12	1.47E+15	0	32863	0	41	1744.1	32189	34754	36606	32966	32930	32869	31505	35533	35372	0	-1.822744	4.291264	8.671869	0.005627	0.079495	-0.012636	-21.105742	53.719639	27.264294	0.695699	0.2272	-0.091728	-0.675255	31.646558
	3.77E+12	1.47E+15	0	53343	0	42	1744	32202	34743	36588	32965	32932	32870	31505	35419	35394	0	-1.793641	4.265533	8.631537	0.004075	0.082707	-0.01102	-20.762541	53.591719	27.274331	0.695601	0.227211	-0.091601	-0.675369	31.625266
	3.77E+12	1.47E+15	0	95	0	43	1744.2	32185	34738	36581	32972	32929	32876	31505	35419	35362	0	-1.831123	4.254796	8.615785	0.01498	0.077751	-0.001589	-20.477016	53.756314	27.386976	0.695519	0.227236	-0.091524	-0.675455	31.66785
	3.77E+12	1.47E+15	0	12383	0	44	1744.2	32199	34741	36586	32982	32929	32875	31489	35419	35394	0	-1.800065	4.261263	8.627036	0.030876	0.077475	-0.003208	-20.682773	53.861329	27.62335	0.695418	0.227304	-0.091488	-0.675542	31.66785
	3.77E+12	1.47E+15	0	4191	0	45	1744.1	32210	34751	36592	32983	32923	32880	31489	35419	35394	0	-1.775987	4.283779	8.640514	0.032494	0.067902	0.004919	-20.770327	54.004986	27.914395	0.695333	0.227348	-0.09149	-0.675614	31.646558
	3.77E+12	1.47E+15	0	95	0	46	1744.3	32194	34786	36577	32989	32925	32877	31489	35435	35410	0	-1.812487	4.364903	8.606733	0.041922	0.07092	-0.000039	-20.685149	54.140528	27.777503	0.695227	0.227429	-0.091491	-0.675696	31.689141
	3.77E+12	1.47E+15	0	20575	0	47	1744.3	32182	34776	36562	32986	32926	32869	31473	35419	35378	0	-1.83891	4.342318	8.573061	0.037283	0.072581	-0.01275	-20.872784	53.823829	27.494962	0.69509	0.227506	-0.091465	-0.675815	31.689141
	3.77E+12	1.47E+15	0	16479	0	48	1744.5	32182	34772	36547	32980	32929	32868	31505	35403	35394	0	-1.838636	4.333391	8.5394	0.027616	0.077523	-0.014516	-21.016206	54.94011	27.321144	0.694957	0.22757	-0.091399	-0.675938	31.731725
	3.77E+12	1.47E+15	0	33887	24	49	1744.4	32178	34797	36530	32983	32931	32868	31489	35419	35394	0	-1.848437	4.390849	8.501195	0.032431	0.080624	-0.0145	-20.97669	54.929008	27.448801	0.694822	0.227656	-0.091337	-0.676056	31.710433
	3.77E+12	1.47E+15	0	12895	1609	50	1744.2	32151	34811	36529	32977	32924	32865	31489	35387	35378	0	-1.909106	4.423573	8.49886	0.02314	0.069635	-0.018962	-20.944872	53.80988	27.338037	0.69468	0.227689	-0.091276	-0.6762	31.66785
	3.77E+12	1.47E+15	0	34655	16288	51	1744.4	32151	34800	36560	32977	32919	32864	31505	35387	35378	0	-1.908495	4.39848	8.568438	0.023061	0.061675	-0.020579	-21.081799	54.0371	27.298889	0.69453	0.227703	-0.091235	-0.676355	31.710433
	3.77E+12	1.47E+15	0	47199	65535	52	1744.3	32166	34782	36611	32982	32919	32859	31521	35387	35394	0	-1.874545	4.356478	8.682964	0.031151	0.061529	-0.028464	-21.228903	53.976279	27.598065	0.69435	0.22774	-0.09121	-0.67653	31.689141
	3.77E+12	1.47E+15	0	8287	0	53	1744.3	32183	34774	36638	32981	32920	32856	31521	35371	35378	0	-1.836421	4.337548	8.743614	0.029605	0.063144	-0.033244	-21.167753	54.139035	27.728593	0.694162	0.22778	-0.091171	-0.676716	31.689141
	3.77E+12	1.47E+15	0	61535	0	54	1744.1	32177	34751	36646	32983	32915	32859	31521	35387	35394	0	-1.849233	4.284651	8.761604	0.032903	0.05513	-0.02825	-21.368493	54.165968	27.572881	0.693978	0.227806	-0.091168	-0.676895	31.646558
	3.77E+12	1.47E+15	0	61535	0	55	1744.1	32181	34748	36663	32995	32911	32861	31521	35403	35394	0	-1.8402	4.277609	8.799769	0.051956	0.048436	-0.025029	-21.195227	53.829438	27.406727	0.693787	0.227862	-0.091248	-0.677061	31.646558
	3.77E+12	1.47E+15	0	53343	0	56	1744.4	32194	34763	36657	32992	32907	32869	31521	35387	35378	0	-1.811474	4.312036	8.786297	0.046889	0.042166	-0.012438	-21.031311	53.923481	27.633444	0.693633	0.227884	-0.091343	-0.677199	31.710433
	3.77E+12	1.47E+15	0	41055	0	57	1744.4	32208	34751	36642	32982	32905	32871	31521	35371	35394	0	-1.780012	4.284089	8.752697	0.030991	0.039259	-0.00919	-21.245376	53.804913	27.461144	0.693498	0.227857	-0.091394	-0.67734	31.710433
	3.77E+12	1.47E+15	0	95	0	58	1744.1	32210	34755	36621	32976	32909	32877	31537	35387	35378	0	-1.776031	4.29291	8.705583	0.021534	0.045798	0.000472	-21.088598	53.495262	27.301676	0.693399	0.227818	-0.091411	-0.677452	31.646558
	3.77E+12	1.47E+15	0	49247	0	59	1744.5	32205	34753	36607	32964	32911	32881	31537	35339	35378	0	-1.786743	4.288955	8.67414	0.002129	0.049323	0.006547	-20.826405	53.593627	27.501858	0.693338	0.227734	-0.091371	-0.677548	31.731725
	3.77E+12	1.47E+15	0	16479	0	60	1744.6	32217	34728	36588	32966	32917	32876	31537	35387	35378	0	-1.759247	4.23133	8.631581	0.005276	0.058815	-0.001589	-20.712687	53.427463	27.472693	0.693257	0.227687	-0.091307	-0.677655	31.753016
	3.77E+12	1.47E+15	0	12383	0	61	1744.4	32193	34722	36567	32965	32930	32880	31537	35355	35394	0	-1.812688	4.218068	8.584413	0.003656	0.079545	0.004626	-20.733473	53.395858	27.439695	0.693201	0.227688	-0.091187	-0.677728	31.710433
	3.77E+12	1.47E+15	0	24671	0	62	1744.5	32170	34742	36564	32965	32935	32879	31505	35371	35394	0	-1.864361	4.264807	8.577576	0.003568	0.087506	0.002867	-20.738393	53.717267	27.640596	0.693143	0.227712	-0.091044	-0.677799	31.731725
	3.77E+12	1.47E+15	0	12383	0	63	1744.2	32173	34735	36591	32968	32936	32880	31521	35387	35378	0	-1.857692	4.248241	8.638199	0.008508	0.089013	0.004626	-20.730313	53.710949	27.435756	0.693086	0.227752	-0.090912	-0.677861	31.66785
	3.77E+12	1.47E+15	0	4191	0	64	1744.3	32173	34718	36624	32984	32931	32876	31521	35403	35394	0	-1.856988	4.209246	8.712281	0.033953	0.080608	-0.001736	-20.751782	53.381186	27.473384	0.692987	0.227841	-0.090864	-0.677939	31.689141
	3.77E+12	1.47E+15	0	49247	0	65	1744.3	32153	34749	36651	32998	32934	32876	31505	35371	35378	0	-1.902341	4.280988	8.772755	0.056162	0.085001	-0.001843	-20.617868	53.510587	27.499816	0.69287	0.228003	-0.090863	-0.678004	31.689141
	3.77E+12	1.47E+15	0	95	0	66	1744.4	32151	34790	36659	33000	32931	32877	31521	35387	35394	0	-1.907923	4.37532	8.790617	0.059278	0.080173	-0.000267	-20.470828	53.167888	27.340088	0.692757	0.228156	-0.090896	-0.678064	31.710433
	3.77E+12	1.47E+15	0	49247	0	67	1744.1	32166	34778	36646	32995	32922	32880	31489	35387	35378	0	-1.874521	4.346991	8.761521	0.051557	0.065981	0.004902	-20.510314	53.194727	27.345941	0.692658	0.228249	-0.090953	-0.678126	31.646558
	3.77E+12	1.47E+15	0	61535	0	68	1744.6	32170	34789	36628	32993	32922	32879	31505	35403	35378	0	-1.865528	4.372753	8.721096	0.048063	0.066041	0.002984	-20.450426	53.396575	27.470057	0.692557	0.228337	-0.090985	-0.678196	31.753016
	3.77E+12	1.47E+15	0	32863	0	69	1744	32171	34824	36599	32985	32917	32880	31521	35435	35410	0	-1.865029	4.452472	8.655978	0.035782	0.058293	0.005106	-20.749269	53.153448	27.642057	0.692467	0.22837	-0.091008	-0.678273	31.625266
	3.77E+12	1.47E+15	0	20575	0	70	1744.4	32174	34819	36571	32975	32917	32877	31505	35387	35362	0	-1.857894	4.441419	8.593146	0.019685	0.058567	0.000105	-20.894804	53.444723	27.437194	0.692377	0.228363	-0.090984	-0.678371	31.710433
	3.77E+12	1.47E+15	0	53343	0	71	1744.1	32191	34792	36545	32963	32912	32874	31489	35419	35410	0	-1.819621	4.378602	8.534913	0.000917	0.050926	-0.004313	-20.675464	53.732171	27.475373	0.692291	0.228286	-0.090926	-0.678492	31.646558
	3.77E+12	1.47E+15	0	32863	0	72	1744.1	32174	34813	36554	32959	32915	32869	31489	35419	35378	0	-1.858045	4.427322	8.555022	-0.005374	0.055804	-0.0123	-20.88586	53.551371	27.469107	0.692189	0.228208	-0.090832	-0.678634	31.646558
	3.77E+12	1.47E+15	0	33887	24	73	1744.2	32175	34809	36593	32954	32921	32867	31489	35403	35394	0	-1.855498	4.418146	8.642546	-0.013393	0.065492	-0.015652	-20.816605	53.400517	27.465166	0.69209	0.228136	-0.090687	-0.678779	31.66785
	3.77E+12	1.47E+15	0	62303	1744	74	1743.9	32184	34792	36603	32953	32917	32862	31489	35403	35394	0	-1.835225	4.378465	8.665057	-0.014667	0.059139	-0.023301	-20.952099	53.578934	27.507793	0.691969	0.228046	-0.090549	-0.678951	31.603974
	3.77E+12	1.47E+15	0	63327	16288	75	1744.1	32171	34746	36586	32953	32916	32860	31489	35403	35362	0	-1.862585	4.27346	8.626956	-0.01476	0.057546	-0.026589	-21.150684	53.594247	27.259894	0.691836	0.227953	-0.090414	-0.679136	31.646558
	3.77E+12	1.47E+15	0	34911	65535	76	1743.7	32145	34725	36582	32967	32910	32865	31505	35403	35394	0	-1.920163	4.225541	8.617969	0.007701	0.047612	-0.018301	-20.81043	54.106469	27.667998	0.691706	0.227892	-0.09037	-0.679295	31.561391
	3.77E+12	1.47E+15	0	61535	0	77	1744.1	32153	34717	36585	32981	32911	32859	31521	35403	35394	0	-1.901734	4.207385	8.624721	0.029757	0.048816	-0.02816	-20.814082	53.884321	27.432026	0.69153	0.227897	-0.090374	-0.679472	31.646558
	3.77E+12	1.47E+15	0	95	0	78	1744.1	32167	34716	36580	32998	32908	32866	31521	35371	35410	0	-1.870581	4.204684	8.61354	0.056659	0.043585	-0.017038	-21.104968	53.698069	27.437068	0.691355	0.227957	-0.090473	-0.679617	31.646558
	3.77E+12	1.47E+15	0	53343	0	79	1744	32151	34767	36597	33000	32909	32869	31505	35371	35394	0	-1.907773	4.322148	8.65155	0.059845	0.045126	-0.012236	-21.220133	54.088605	27.636372	0.69119	0.228029	-0.090582	-0.679746	31.625266
	3.77E+12	1.47E+15	0	8287	0	80	1743.8	32134	34798	36623	33003	32913	32872	31521	35371	35394	0	-1.94665	4.39357	8.709797	0.064662	0.051415	-0.007432	-21.191503	53.875567	27.388484	0.691036	0.228128	-0.09069	-0.679855	31.582683
	3.77E+12	1.47E+15	0	32863	0	81	1744.5	32155	34775	36657	32998	32912	32873	31489	35387	35394	0	-1.898478	4.340868	8.786165	0.056245	0.049971	-0.006279	-21.193496	53.765571	27.667824	0.690894	0.228195	-0.090794	-0.679962	31.731725
	3.77E+12	1.47E+15	0	8287	0	82	1744.4	32168	34799	36680	32987	32915	32876	31505	35387	35394	0	-1.870334	4.395449	8.837769	0.038772	0.055052	-0.001478	-21.209535	53.777719	27.295008	0.690783	0.228227	-0.090841	-0.680058	31.710433
	3.77E+12	1.47E+15	0	28767	0	83	1743.9	32171	34824	36662	32970	32914	32873	31521	35371	35378	0	-1.864955	4.452234	8.797357	0.012168	0.053914	-0.005829	-21.099413	53.762329	27.309231	0.690684	0.228186	-0.090817	-0.680176	31.603974
	3.77E+12	1.47E+15	0	36959	0	84	1743.9	32182	34789	36627	32961	32921	32869	31489	35403	35378	0	-1.839517	4.371588	8.718914	-0.00211	0.0653	-0.012297	-20.837502	53.827842	27.609287	0.690585	0.228145	-0.090705	-0.680305	31.603974
	3.77E+12	1.47E+15	0	4191	0	85	1744.2	32186	34762	36596	32952	32921	32870	31505	35403	35378	0	-1.829591	4.309862	8.6494	-0.016619	0.065552	-0.010884	-20.690478	53.565163	27.713781	0.690504	0.228065	-0.090555	-0.680434	31.66785
	3.77E+12	1.47E+15	0	28767	0	86	1744	32172	34745	36581	32956	32920	32869	31505	35387	35378	0	-1.86044	4.271027	8.615745	-0.010109	0.063846	-0.012328	-20.883183	53.30471	27.726995	0.690411	0.227998	-0.090426	-0.680567	31.625266
	3.77E+12	1.47E+15	0	53343	0	87	1744	32169	34738	36582	32964	32922	32870	31473	35387	35394	0	-1.866896	4.255036	8.617994	0.002563	0.066813	-0.010808	-20.816561	53.32546	27.561178	0.690313	0.227974	-0.090324	-0.680689	31.625266
	3.77E+12	1.47E+15	0	16479	0	88	1743.9	32164	34729	36580	32977	32914	32869	31489	35387	35394	0	-1.877842	4.234401	8.613515	0.02335	0.053716	-0.012201	-20.950025	53.442432	27.585771	0.690187	0.227971	-0.090311	-0.68082	31.603974
	3.77E+12	1.47E+15	0	41055	0	89	1744.4	32152	34733	36572	32984	32915	32874	31489	35419	35378	0	-1.904192	4.244536	8.595502	0.034041	0.055131	-0.004643	-21.162202	53.614503	27.60266	0.69007	0.227998	-0.090331	-0.680926	31.710433
	3.77E+12	1.47E+15	0	28767	0	90	1744.2	32161	34730	36560	32992	32905	32876	31489	35419	35362	0	-1.88431	4.237171	8.568612	0.046922	0.038991	-0.001149	-20.761353	53.397124	27.472507	0.689948	0.228016	-0.09043	-0.68103	31.66785
	3.77E+12	1.47E+15	0	45151	0	91	1744.1	32175	34723	36557	32997	32898	32875	31473	35419	35378	0	-1.853065	4.22057	8.561935	0.054998	0.027706	-0.002539	-20.963697	53.524644	27.329829	0.68981	0.228027	-0.09058	-0.681147	31.646558
	3.77E+12	1.47E+15	0	12383	0	92	1744.1	32183	34735	36575	33002	32893	32873	31457	35403	35378	0	-1.835591	4.247861	8.602325	0.063009	0.019604	-0.005624	-21.139489	53.844581	27.356892	0.689652	0.228038	-0.090772	-0.681277	31.646558
	3.77E+12	1.47E+15	0	49247	0	93	1743.9	32196	34759	36605	33002	32892	32878	31489	35403	35394	0	-1.807524	4.302311	8.669642	0.063067	0.018018	0.002469	-20.87859	53.65083	27.329795	0.689517	0.228043	-0.090974	-0.681385	31.603974
	3.77E+12	1.47E+15	0	20575	0	94	1743.9	32203	34781	36636	33008	32895	32877	31505	35387	35394	0	-1.792545	4.352575	8.739182	0.072589	0.022628	0.0008	-21.218379	53.544545	27.46091	0.689369	0.228086	-0.091189	-0.681493	31.603974
	3.77E+12	1.47E+15	0	95	0	95	1744	32206	34800	36646	33001	32900	32869	31489	35419	35378	0	-1.78633	4.396222	8.761589	0.061501	0.030769	-0.01205	-21.35	53.522946	27.619326	0.6892	0.228119	-0.091353	-0.68163	31.625266
	3.77E+12	1.47E+15	0	32863	0	96	1743.9	32215	34798	36636	33001	32901	32876	31505	35387	35394	0	-1.766377	4.391266	8.739181	0.061444	0.032372	-0.000892	-21.16693	53.779262	27.485614	0.689061	0.228158	-0.09151	-0.681736	31.603974
	3.77E+12	1.47E+15	0	17503	24	97	1743.8	32205	34805	36622	32986	32905	32873	31473	35403	35394	0	-1.788964	4.40755	8.707728	0.037711	0.039145	-0.005623	-21.18487	54.028975	27.183303	0.688933	0.228154	-0.091582	-0.681858	31.582683
	3.77E+12	1.47E+15	0	49503	1666	98	1743.9	32180	34813	36598	32977	32915	32869	31489	35403	35378	0	-1.844776	4.426827	8.653784	0.023343	0.055308	-0.012222	-21.277348	54.004104	27.215127	0.688804	0.228156	-0.091566	-0.681989	31.603974
	3.77E+12	1.47E+15	0	42847	16288	99	1744	32179	34821	36581	32965	32922	32869	31521	35371	35394	0	-1.847194	4.44538	8.615613	0.004167	0.066784	-0.012398	-21.599811	53.880215	27.346104	0.688694	0.228137	-0.091469	-0.68212	31.625266
	3.77E+12	1.47E+15	0	43103	65535	100	1744.1	32178	34796	36591	32967	32921	32865	31521	35419	35378	0	-1.848531	4.388085	8.638096	0.00735	0.065131	-0.018801	-21.468721	53.788373	27.448256	0.688565	0.228125	-0.091379	-0.682266	31.646558
	3.77E+12	1.47E+15	0	32863	0	101	1743.8	32163	34774	36595	32962	32922	32865	31553	35403	35410	0	-1.881497	4.337643	8.647088	-0.000396	0.066857	-0.018604	-21.001886	53.624753	27.63316	0.688448	0.228097	-0.091263	-0.682409	31.582683
	3.77E+12	1.47E+15	0	95	0	102	1743.7	32159	34767	36614	32971	32921	32868	31560	35419	35426	0	-1.890224	4.321531	8.689732	0.01392	0.065021	-0.013782	-21.100989	53.803449	27.436348	0.68833	0.228102	-0.091194	-0.682536	31.561391
	3.77E+12	1.47E+15	0	20575	0	103	1744	32171	34761	36629	32987	32918	32867	31514	35413	35374	0	-1.863024	4.307714	8.723424	0.039166	0.059809	-0.015558	-21.057789	53.805088	27.436268	0.688183	0.228161	-0.091205	-0.682662	31.625266
	3.77E+12	1.47E+15	0	16479	0	104	1744	32175	34751	36637	32997	32912	32870	31519	35396	35350	0	-1.853801	4.284611	8.741407	0.055041	0.049986	-0.010702	-21.178453	53.608848	27.636259	0.688031	0.228235	-0.091289	-0.68278	31.625266
	3.77E+12	1.47E+15	0	32863	0	105	1744.1	32179	34758	36626	32997	32908	32873	31471	35539	35335	0	-1.845052	4.300708	8.716715	0.054955	0.043624	-0.005923	-21.406479	53.867893	27.424749	0.687888	0.228289	-0.091396	-0.682892	31.646558
	3.77E+12	1.47E+15	0	4191	0	106	1743.8	32183	34787	36615	32998	32906	32875	31489	35393	35376	0	-1.83736	4.366871	8.691997	0.056726	0.040412	-0.002507	-20.917679	53.479821	27.479577	0.687755	0.22834	-0.091517	-0.682993	31.582683
	3.77E+12	1.47E+15	0	12383	0	107	1744.1	32175	34832	36587	32987	32906	32873	31489	35409	35360	0	-1.856313	4.470868	8.629041	0.039091	0.040714	-0.00585	-20.735933	53.650584	27.458767	0.68763	0.228345	-0.091587	-0.683107	31.646558
	3.77E+12	1.47E+15	0	45151	0	108	1743.8	32161	34828	36577	32980	32901	32872	31505	35409	35360	0	-1.887642	4.461765	8.606584	0.02823	0.032939	-0.007108	-20.553788	53.946084	27.515816	0.687511	0.228301	-0.091647	-0.683234	31.582683
	3.77E+12	1.47E+15	0	36959	0	109	1743.9	32171	34790	36590	32971	32904	32870	31521	35393	35376	0	-1.864111	4.374281	8.635854	0.013882	0.037961	-0.010385	-20.085667	53.863364	28.061899	0.687402	0.228234	-0.091652	-0.683365	31.603974
	3.77E+12	1.47E+15	0	36959	0	110	1743.9	32163	34790	36600	32966	32905	32868	31489	35393	35376	0	-1.881876	4.374498	8.658273	0.005968	0.039687	-0.013565	-20.773572	54.133683	27.642861	0.687287	0.22815	-0.091629	-0.683512	31.603974
	3.77E+12	1.47E+15	0	57439	0	111	1744.2	32137	34788	36613	32972	32909	32870	31489	35409	35408	0	-1.939314	4.370997	8.687367	0.015231	0.045898	-0.010695	-21.025973	53.594501	27.034757	0.68717	0.228107	-0.091619	-0.683645	31.66785
	3.77E+12	1.47E+15	0	20575	0	112	1743.9	32143	34785	36613	32979	32909	32866	31457	35441	35392	0	-1.926167	4.36358	8.687402	0.026614	0.045696	-0.016865	-21.061699	54.796367	26.800503	0.687026	0.228096	-0.091634	-0.683792	31.603974
	3.77E+12	1.47E+15	0	95	0	113	1744.1	32168	34779	36625	32985	32907	32869	31473	35425	35360	0	-1.87016	4.349269	8.7144	0.035974	0.042354	-0.012214	-21.389072	54.803555	27.030761	0.686882	0.2281	-0.091688	-0.683927	31.646558
	3.77E+12	1.47E+15	0	8287	0	114	1744.4	32167	34793	36639	32997	32910	32869	31457	35441	35376	0	-1.872485	4.381776	8.745773	0.054806	0.046806	-0.012516	-21.169578	53.503589	27.259059	0.686728	0.228158	-0.091791	-0.684049	31.710433
	3.77E+12	1.47E+15	0	41055	0	115	1744.2	32190	34798	36637	32999	32918	32870	31473	35441	35376	0	-1.821685	4.392352	8.741345	0.058038	0.059487	-0.010968	-21.118125	53.939971	27.018754	0.686576	0.228266	-0.091858	-0.684156	31.66785
	3.77E+12	1.47E+15	0	8287	0	116	1744.7	32208	34796	36637	32993	32924	32869	31489	35393	35408	0	-1.781112	4.387807	8.741375	0.048147	0.06921	-0.012999	-20.780882	53.739698	27.215944	0.686435	0.228375	-0.091871	-0.68426	31.774308
	3.77E+12	1.47E+15	0	36959	0	117	1744.3	32201	34821	36634	32982	32925	32870	31505	35425	35376	0	-1.797835	4.444976	8.734593	0.030923	0.0711	-0.011129	-20.955527	53.604062	27.287266	0.686316	0.228435	-0.091845	-0.684362	31.689141
	3.77E+12	1.47E+15	0	8287	0	118	1744.2	32185	34857	36627	32974	32927	32869	31473	35409	35392	0	-1.834633	4.528034	8.718775	0.018287	0.074501	-0.012666	-21.196367	53.714206	27.548295	0.686205	0.22847	-0.091775	-0.684472	31.66785
	3.77E+12	1.47E+15	0	32863	0	119	1744.3	32178	34827	36629	32962	32928	32868	31473	35409	35376	0	-1.849183	4.459447	8.723299	-0.000826	0.076421	-0.014304	-21.455196	54.147712	27.744252	0.686105	0.228459	-0.091648	-0.684593	31.689141
	3.77E+12	1.47E+15	0	28767	0	120	1744	32184	34793	36621	32958	32933	32870	31473	35425	35376	0	-1.835111	4.380843	8.705443	-0.007049	0.084491	-0.011019	-21.565045	54.210275	27.243177	0.686018	0.22846	-0.091476	-0.684702	31.625266
	3.77E+12	1.47E+15	0	17503	24	121	1744.3	32166	34790	36604	32952	32929	32869	31489	35441	35392	0	-1.874808	4.374866	8.66724	-0.01673	0.078289	-0.012706	-21.52903	54.141964	27.157176	0.685933	0.228419	-0.091294	-0.684825	31.689141
	3.77E+12	1.47E+15	0	61535	0	122	1744	32161	34785	36580	32964	32928	32862	31473	35441	35392	0	-1.886128	4.363228	8.613392	0.00265	0.076353	-0.023633	-21.595038	54.407348	27.27293	0.685801	0.228428	-0.091158	-0.684973	31.625266
	3.77E+12	1.47E+15	0	22367	16288	123	1744.2	32158	34781	36561	32966	32922	32861	31473	35393	35392	0	-1.892537	4.354398	8.570747	0.005754	0.066746	-0.025235	-21.32092	53.928454	27.581689	0.685661	0.228422	-0.091055	-0.685128	31.66785
	3.77E+12	1.47E+15	0	34911	65535	124	1744.6	32126	34771	36592	32979	32920	32857	31505	35409	35376	0	-1.962929	4.332779	8.64023	0.026212	0.063204	-0.031852	-21.023583	53.826527	27.559948	0.685487	0.228464	-0.091009	-0.685295	31.753016
	3.77E+12	1.47E+15	0	61535	0	125	1744.2	32124	34778	36639	32984	32918	32854	31473	35425	35376	0	-1.96785	4.348362	8.745697	0.034484	0.059872	-0.03632	-21.183896	54.037052	27.388521	0.685294	0.228512	-0.091001	-0.685473	31.66785
	3.77E+12	1.47E+15	0	16479	0	126	1744.2	32136	34786	36663	32995	32908	32859	31489	35393	35360	0	-1.941342	4.366336	8.79957	0.051945	0.043657	-0.028208	-21.47073	53.816099	27.459792	0.685099	0.22856	-0.091091	-0.68564	31.66785
	3.77E+12	1.47E+15	0	8287	0	127	1744.3	32139	34795	36652	32996	32907	32867	31457	35393	35360	0	-1.934878	4.387056	8.774871	0.053341	0.042052	-0.015558	-21.443568	53.955098	27.252777	0.684936	0.228603	-0.0912	-0.685774	31.689141
	3.77E+12	1.47E+15	0	61535	0	128	1744.2	32147	34773	36645	32999	32906	32862	31489	35409	35376	0	-1.91653	4.336186	8.759232	0.058262	0.040368	-0.023416	-21.299425	54.205102	27.424294	0.684748	0.228658	-0.091319	-0.685927	31.66785
	3.77E+12	1.47E+15	0	53343	0	129	1744	32154	34786	36638	33010	32906	32867	31473	35393	35360	0	-1.901571	4.36562	8.743526	0.07578	0.040072	-0.015379	-21.291935	54.401611	27.548429	0.684567	0.228756	-0.091493	-0.686052	31.625266
	3.77E+12	1.47E+15	0	12383	0	130	1744.2	32152	34798	36627	33006	32910	32868	31457	35409	35360	0	-1.906222	4.393495	8.718804	0.069248	0.046555	-0.013997	-21.513815	53.960844	27.552526	0.684393	0.228862	-0.091624	-0.686173	31.66785
	3.77E+12	1.47E+15	0	53343	0	131	1744.1	32152	34809	36631	32996	32913	32867	31473	35409	35344	0	-1.906644	4.418636	8.727762	0.053429	0.051602	-0.015549	-21.138089	53.657185	27.422605	0.684237	0.228931	-0.091707	-0.686295	31.646558
	3.77E+12	1.47E+15	0	24671	0	132	1744.1	32148	34798	36625	32987	32918	32864	31489	35393	35376	0	-1.91522	4.393501	8.714309	0.039149	0.059805	-0.020388	-21.189523	54.050885	27.305395	0.68408	0.228994	-0.091716	-0.686429	31.646558
	3.77E+12	1.47E+15	0	12383	0	133	1744.1	32160	34785	36623	32981	32922	32862	31489	35409	35376	0	-1.88814	4.363291	8.709879	0.029624	0.066335	-0.023628	-21.309355	53.876981	27.201766	0.683924	0.229051	-0.09168	-0.68657	31.646558
	3.77E+12	1.47E+15	0	53343	0	134	1744.3	32171	34778	36628	32981	32921	32859	31489	35409	35360	0	-1.863257	4.34711	8.721133	0.029547	0.064741	-0.028503	-21.43121	53.551792	27.027624	0.683753	0.229105	-0.091644	-0.686727	31.689141
	3.77E+12	1.47E+15	0	49247	0	135	1744.3	32169	34762	36639	32979	32924	32859	31457	35425	35392	0	-1.867187	4.310398	8.745844	0.026349	0.069572	-0.02856	-21.456662	53.782304	27.218944	0.683588	0.229163	-0.091587	-0.68688	31.689141
	3.77E+12	1.47E+15	0	4191	0	136	1744.1	32175	34754	36647	32982	32921	32857	31473	35425	35360	0	-1.85377	4.291598	8.763837	0.031302	0.064707	-0.031547	-21.225341	53.744749	27.209941	0.68341	0.229223	-0.091552	-0.687041	31.646558
	3.77E+12	1.47E+15	0	8287	0	137	1744	32170	34734	36638	32981	32923	32855	31457	35409	35392	0	-1.864399	4.245711	8.743671	0.029799	0.067914	-0.034694	-21.584509	53.708184	27.07968	0.683223	0.229288	-0.091504	-0.687212	31.625266
	3.77E+12	1.47E+15	0	45151	0	138	1743.9	32170	34734	36632	32981	32926	32865	31473	35409	35360	0	-1.864512	4.245607	8.730211	0.029677	0.072706	-0.018815	-21.573775	53.898914	26.917718	0.683081	0.22936	-0.091457	-0.687335	31.603974
	3.77E+12	1.47E+15	0	61535	0	139	1744.1	32167	34765	36614	32982	32927	32866	31457	35441	35376	0	-1.871986	4.317164	8.689741	0.031107	0.074275	-0.017386	-21.276474	53.711319	27.048957	0.682945	0.229441	-0.091409	-0.68745	31.646558
	3.77E+12	1.47E+15	0	61535	0	140	1744.2	32156	34785	36606	32973	32927	32871	31457	35425	35360	0	-1.896986	4.363558	8.671715	0.016666	0.074531	-0.009488	-21.189027	53.735928	27.393952	0.682844	0.229481	-0.091329	-0.687548	31.66785
	3.77E+12	1.47E+15	0	8287	0	141	1744.1	32172	34775	36608	32965	32925	32871	31473	35425	35360	0	-1.861188	4.339996	8.67627	0.004044	0.071565	-0.009353	-21.148028	53.858677	27.126522	0.682754	0.229479	-0.091224	-0.687651	31.646558
	3.77E+12	1.47E+15	0	95	0	142	1744.2	32159	34751	36591	32965	32926	32869	31457	35409	35376	0	-1.889316	4.285405	8.63813	0.004003	0.073155	-0.012616	-21.455383	53.962672	27.338812	0.682654	0.229482	-0.091112	-0.687764	31.66785
	3.77E+12	1.47E+15	0	61535	0	143	1744	32149	34728	36564	32964	32920	32870	31473	35425	35360	0	-1.911118	4.232694	8.577568	0.002578	0.063628	-0.010766	-21.561921	54.125468	27.295142	0.682556	0.229455	-0.091023	-0.687882	31.625266
	3.77E+12	1.47E+15	0	95	0	144	1744.3	32160	34740	36539	32965	32915	32869	31441	35425	35392	0	-1.886799	4.260326	8.521461	0.00402	0.055642	-0.012453	-21.53715	53.97649	27.297875	0.68245	0.229411	-0.090959	-0.688011	31.689141
	3.77E+12	1.47E+15	0	13407	24	145	1744	32154	34739	36502	32973	32912	32870	31457	35425	35392	0	-1.900501	4.257931	8.43843	0.01693	0.050644	-0.010626	-21.545567	53.791519	27.333829	0.682338	0.229379	-0.090952	-0.688133	31.625266
	3.77E+12	1.47E+15	0	53855	1609	146	1744	32126	34738	36482	32982	32905	32869	31425	35425	35360	0	-1.962795	4.256501	8.393477	0.031292	0.039251	-0.012095	-21.508992	54.103945	27.1518	0.682206	0.229355	-0.091012	-0.688265	31.625266
	3.77E+12	1.47E+15	0	1887	16288	147	1744.1	32155	34736	36503	32995	32904	32870	31473	35393	35376	0	-1.898086	4.251124	8.440678	0.051859	0.037305	-0.010595	-21.716105	54.228509	27.221335	0.682057	0.22938	-0.091135	-0.688388	31.646558
	3.77E+12	1.47E+15	0	63583	65535	148	1744	32169	34774	36517	33009	32900	32872	31457	35393	35344	0	-1.86817	4.337848	8.472061	0.074155	0.030555	-0.007313	-21.505651	54.066634	27.013604	0.681893	0.229454	-0.091331	-0.6885	31.625266
	3.77E+12	1.47E+15	0	32863	0	149	1744.2	32163	34805	36544	33012	32905	32861	31441	35393	35360	0	-1.882195	4.409408	8.532564	0.07893	0.038418	-0.025024	-21.551467	53.952382	27.225614	0.68168	0.229568	-0.091503	-0.68865	31.66785
	3.77E+12	1.47E+15	0	20575	0	150	1744.2	32180	34793	36575	33002	32907	32857	31457	35393	35376	0	-1.843938	4.381283	8.602198	0.063101	0.04187	-0.031384	-21.515893	53.943664	27.165921	0.681466	0.229651	-0.091617	-0.688819	31.66785
	3.77E+12	1.47E+15	0	24671	0	151	1744.2	32193	34795	36600	32994	32906	32856	31473	35393	35344	0	-1.815021	4.385444	8.65833	0.050422	0.040495	-0.032925	-21.664535	54.108704	27.261565	0.681257	0.229697	-0.0917	-0.688998	31.66785
	3.77E+12	1.47E+15	0	45151	0	152	1743.8	32180	34797	36607	32985	32910	32853	31457	35409	35376	0	-1.844359	4.389944	8.674017	0.036417	0.047101	-0.037475	-21.768008	54.080457	27.63206	0.681051	0.229726	-0.091724	-0.689189	31.582683
	3.77E+12	1.47E+15	0	24671	0	153	1744.4	32181	34777	36622	32975	32907	32854	31473	35393	35376	0	-1.840907	4.344645	8.707694	0.020142	0.042608	-0.036195	-21.926337	54.124804	27.252777	0.68086	0.229698	-0.091718	-0.689388	31.710433
	3.77E+12	1.47E+15	0	24671	0	154	1744	32186	34758	36614	32964	32905	32856	31473	35409	35392	0	-1.829613	4.300408	8.689809	0.002924	0.039723	-0.032676	-21.800851	53.855678	27.191331	0.680694	0.229616	-0.091676	-0.689585	31.625266
	3.77E+12	1.47E+15	0	28767	0	155	1744.3	32179	34746	36586	32966	32913	32856	31441	35393	35376	0	-1.844601	4.273454	8.626969	0.005838	0.052409	-0.033051	-21.426831	53.585779	27.094118	0.680532	0.229576	-0.091607	-0.689768	31.689141
	3.77E+12	1.47E+15	0	28767	0	156	1744.1	32176	34728	36566	32965	32912	32866	31457	35409	35360	0	-1.850969	4.232007	8.582124	0.004226	0.050858	-0.017018	-21.813028	53.629766	26.872422	0.68041	0.229522	-0.091553	-0.689913	31.646558
	3.77E+12	1.47E+15	0	36959	0	157	1744.3	32171	34712	36567	32974	32914	32870	31441	35393	35376	0	-1.861405	4.195634	8.584378	0.018302	0.053805	-0.010873	-21.807741	53.640683	27.276849	0.680294	0.22951	-0.091536	-0.690033	31.689141
	3.77E+12	1.47E+15	0	24671	0	158	1744.4	32167	34731	36612	32982	32914	32873	31457	35425	35392	0	-1.870664	4.239421	8.685307	0.03089	0.053592	-0.006204	-21.476814	53.600493	27.048015	0.680182	0.22953	-0.091556	-0.690134	31.710433
	3.77E+12	1.47E+15	0	95	0	159	1744.2	32164	34754	36647	32983	32911	32877	31441	35393	35344	0	-1.878137	4.292039	8.763803	0.032568	0.048792	0.000341	-21.538315	53.765397	27.030331	0.680085	0.22954	-0.091599	-0.690222	31.66785
	3.77E+12	1.47E+15	0	4191	0	160	1744	32161	34740	36647	32989	32906	32876	31441	35393	35360	0	-1.884574	4.259741	8.763831	0.042284	0.040663	-0.001026	-21.575261	53.744684	27.334073	0.679972	0.229553	-0.09169	-0.690316	31.625266
	3.77E+12	1.47E+15	0	61535	0	161	1744.2	32158	34735	36625	32987	32911	32878	31441	35441	35376	0	-1.89096	4.248619	8.714456	0.038903	0.048684	0.001915	-21.346974	53.75432	27.429427	0.679875	0.229579	-0.091752	-0.690395	31.66785
	3.77E+12	1.47E+15	0	57439	0	162	1744.2	32136	34764	36597	32985	32911	32882	31457	35409	35360	0	-1.940848	4.315932	8.651507	0.035661	0.048746	0.008271	-21.688069	53.754717	27.470206	0.679795	0.229593	-0.091812	-0.690461	31.66785
	3.77E+12	1.47E+15	0	16479	0	163	1744.2	32131	34797	36581	32983	32918	32883	31457	35393	35360	0	-1.953018	4.391908	8.615524	0.032415	0.059947	0.009719	-21.780496	53.747887	27.143762	0.679726	0.229628	-0.091835	-0.690515	31.66785
	3.77E+12	1.47E+15	0	53343	0	164	1744.2	32138	34809	36592	32982	32914	32878	31457	35457	35392	0	-1.937788	4.419242	8.640203	0.03094	0.053598	0.001868	-21.758374	53.716064	27.132806	0.679634	0.229644	-0.091864	-0.690596	31.66785
	3.77E+12	1.47E+15	0	20575	0	165	1744.1	32144	34822	36603	32974	32919	32871	31489	35425	35392	0	-1.924908	4.448786	8.664882	0.018382	0.061765	-0.009256	-21.778286	53.883179	27.516135	0.679527	0.229654	-0.091828	-0.690702	31.646558
	3.77E+12	1.47E+15	0	20575	0	166	1744.4	32143	34837	36624	32967	32917	32868	31496	35440	35407	0	-1.927244	4.483577	8.711962	0.00713	0.058772	-0.014156	-21.740699	53.919917	27.185698	0.679419	0.229619	-0.09177	-0.690828	31.710433
	3.77E+12	1.47E+15	0	8287	0	167	1744.3	32157	34825	36651	32962	32917	32866	31485	35431	35406	0	-1.895766	4.455432	8.772616	-0.00071	0.058904	-0.017248	-21.892223	53.491842	26.858352	0.679307	0.229564	-0.091689	-0.690967	31.689141
	3.77E+12	1.47E+15	0	61535	0	168	1744.2	32169	34796	36639	32962	32916	32861	31480	35408	35353	0	-1.868321	4.388375	8.745781	-0.000552	0.057302	-0.025097	-21.902161	54.016279	27.24225	0.679174	0.229508	-0.091605	-0.691127	31.66785
	3.77E+12	1.47E+15	0	9311	24	169	1744.1	32127	34792	36623	32962	32916	32853	31454	35533	35370	0	-1.961745	4.380344	8.709777	-0.000353	0.057288	-0.03773	-21.77527	54.185372	27.207881	0.679006	0.229466	-0.091505	-0.69132	31.646558
	3.77E+12	1.47E+15	0	50015	1744	170	1743.9	32110	34776	36607	32965	32908	32854	31455	35403	35392	0	-1.9993	4.343896	8.673867	0.004589	0.044467	-0.03585	-21.612297	53.581686	27.003039	0.678835	0.229402	-0.091453	-0.691516	31.603974
	3.77E+12	1.47E+15	0	18271	16288	171	1744	32121	34759	36604	32972	32901	32857	31471	35387	35376	0	-1.974229	4.304647	8.667194	0.015642	0.033137	-0.03103	-21.706343	54.12045	27.309636	0.678663	0.229334	-0.091466	-0.691705	31.625266
	3.77E+12	1.47E+15	0	26719	65535	172	1744	32122	34751	36615	32981	32899	32860	31455	35371	35376	0	-1.971731	4.286221	8.691897	0.029899	0.029711	-0.026254	-21.456083	54.385532	27.552087	0.678493	0.229294	-0.09153	-0.691877	31.625266
	3.77E+12	1.47E+15	0	8287	0	173	1743.8	32122	34739	36642	32993	32891	32865	31471	35403	35376	0	-1.971485	4.258376	8.752518	0.049066	0.01665	-0.018052	-21.076579	54.127752	27.632903	0.678326	0.229267	-0.091687	-0.692029	31.582683
	3.77E+12	1.47E+15	0	57439	0	174	1744	32140	34745	36663	32998	32893	32867	31439	35355	35360	0	-1.931387	4.271815	8.79967	0.056823	0.019703	-0.015069	-21.308209	54.396693	27.814817	0.678163	0.229259	-0.091865	-0.692168	31.625266
	3.77E+12	1.47E+15	0	41055	0	175	1744.1	32154	34775	36672	33004	32898	32874	31487	35371	35328	0	-1.901047	4.340405	8.81984	0.06613	0.027512	-0.004148	-21.396353	53.81784	27.306169	0.678022	0.229292	-0.092057	-0.692269	31.646558
	3.77E+12	1.47E+15	0	12383	0	176	1743.9	32163	34770	36669	33000	32894	32872	31439	35371	35360	0	-1.881079	4.328429	8.813151	0.059976	0.021247	-0.007092	-21.503789	54.815562	26.993578	0.677875	0.229294	-0.092247	-0.692387	31.603974
	3.77E+12	1.47E+15	0	61535	0	177	1743.9	32189	34741	36654	33009	32894	32873	31487	35403	35360	0	-1.822411	4.261081	8.779617	0.074251	0.021002	-0.005533	-21.771174	54.867283	27.428206	0.677716	0.229339	-0.092474	-0.692498	31.603974
	3.77E+12	1.47E+15	0	57439	0	178	1744	32197	34735	36646	33015	32892	32869	31471	35387	35344	0	-1.804361	4.247194	8.761693	0.083793	0.017648	-0.011927	-21.533601	53.494039	27.44816	0.677531	0.229403	-0.092729	-0.692624	31.625266
	3.77E+12	1.47E+15	0	49247	0	179	1743.9	32203	34740	36658	33019	32904	32872	31471	35355	35360	0	-1.791234	4.258362	8.788632	0.090071	0.036648	-0.007361	-21.576967	53.40644	27.277134	0.677359	0.229533	-0.092956	-0.692718	31.603974
	3.77E+12	1.47E+15	0	45151	0	180	1744.3	32195	34771	36655	33016	32913	32869	31471	35387	35360	0	-1.809596	4.33027	8.7818	0.085021	0.05106	-0.012571	-21.535445	53.606473	27.324905	0.677186	0.229683	-0.09313	-0.692815	31.689141
	3.77E+12	1.47E+15	0	95	0	181	1744.1	32173	34797	36633	33005	32914	32868	31439	35371	35376	0	-1.859568	4.390449	8.73233	0.067696	0.05295	-0.014011	-21.735753	53.468174	27.246202	0.677021	0.2298	-0.093247	-0.692921	31.646558
	3.77E+12	1.47E+15	0	49247	0	182	1743.7	32158	34806	36616	33000	32922	32868	31471	35387	35360	0	-1.893634	4.411132	8.694141	0.059963	0.065818	-0.013894	-21.519891	53.137241	26.784345	0.676869	0.229931	-0.09331	-0.693018	31.561391
	3.77E+12	1.47E+15	0	61535	0	183	1743.9	32152	34801	36622	32990	32919	32867	31439	35403	35376	0	-1.906616	4.400046	8.70759	0.043989	0.061317	-0.015521	-21.550262	53.304667	26.803416	0.676725	0.230008	-0.093339	-0.693128	31.603974
	3.77E+12	1.47E+15	0	8287	0	184	1744	32147	34794	36613	32979	32922	32862	31439	35419	35360	0	-1.91745	4.38425	8.68739	0.026515	0.066388	-0.023554	-21.626696	53.555866	27.158523	0.676578	0.230055	-0.093301	-0.693262	31.625266
	3.77E+12	1.47E+15	0	49247	0	185	1743.9	32141	34782	36587	32978	32921	32868	31439	35403	35360	0	-1.930594	4.356799	8.629057	0.024902	0.064832	-0.013938	-21.25267	53.751551	26.928345	0.67646	0.230091	-0.093271	-0.693368	31.603974
	3.77E+12	1.47E+15	0	45151	0	186	1744.1	32151	34764	36582	32982	32921	32870	31455	35403	35376	0	-1.907625	4.315402	8.617891	0.031087	0.064728	-0.01091	-21.492085	53.240077	26.95027	0.676344	0.230142	-0.093261	-0.693467	31.646558
	3.77E+12	1.47E+15	0	41055	0	187	1743.9	32152	34767	36576	32981	32922	32869	31439	35403	35376	0	-1.905701	4.322043	8.604432	0.029641	0.066344	-0.012381	-21.383214	53.313881	27.081535	0.676226	0.230193	-0.093241	-0.693567	31.603974
	3.77E+12	1.47E+15	0	12383	0	188	1744.3	32137	34775	36575	32993	32918	32870	31455	35403	35376	0	-1.938922	4.341327	8.602115	0.048443	0.059653	-0.011017	-21.734891	53.477034	27.214074	0.67609	0.230275	-0.093292	-0.693665	31.689141
	3.77E+12	1.47E+15	0	4191	0	189	1744.2	32128	34759	36599	32999	32909	32869	31439	35387	35376	0	-1.958481	4.304681	8.655984	0.058123	0.045156	-0.012367	-21.677554	53.391959	27.188753	0.675938	0.230344	-0.093406	-0.693776	31.66785
	3.77E+12	1.47E+15	0	8287	0	190	1744.1	32133	34770	36607	33009	32903	32871	31439	35403	35344	0	-1.947772	4.329667	8.673932	0.074082	0.035331	-0.009031	-21.628654	53.664464	27.184758	0.675777	0.230427	-0.093593	-0.69388	31.646558
	3.77E+12	1.47E+15	0	53343	0	191	1743.9	32135	34790	36628	33010	32900	32870	31423	35419	35360	0	-1.944072	4.375272	8.721031	0.075843	0.030523	-0.010424	-21.967563	53.925408	27.216186	0.675606	0.230501	-0.093797	-0.693994	31.603974
	3.77E+12	1.47E+15	0	95	0	192	1744.2	32149	34792	36630	33002	32902	32869	31455	35419	35344	0	-1.912703	4.379796	8.72554	0.06294	0.033929	-0.01223	-21.930655	53.896951	27.017488	0.675443	0.230551	-0.093955	-0.694114	31.66785
	3.77E+12	1.47E+15	0	9311	24	193	1743.9	32155	34793	36608	32998	32913	32870	31471	35403	35360	0	-1.899737	4.38161	8.676198	0.056689	0.05155	-0.010658	-21.772196	53.749396	27.193061	0.675299	0.230632	-0.094051	-0.694215	31.603974
	3.77E+12	1.47E+15	0	49503	1656	194	1744	32130	34810	36582	32999	32912	32872	31439	35387	35360	0	-1.955829	4.421562	8.617748	0.058184	0.049935	-0.007533	-21.806487	53.780061	27.325454	0.675161	0.230711	-0.094158	-0.694309	31.625266
	3.77E+12	1.47E+15	0	63327	16288	195	1743.8	32103	34817	36581	32993	32909	32869	31455	35387	35376	0	-2.016286	4.438207	8.615427	0.048863	0.045315	-0.012079	-21.80582	53.804086	27.286479	0.675018	0.230755	-0.094248	-0.694421	31.582683
	3.77E+12	1.47E+15	0	26719	65535	196	1744.4	32119	34793	36620	32995	32903	32872	31455	35387	35360	0	-1.979286	4.383232	8.703009	0.051633	0.03572	-0.007601	-21.777635	53.652904	27.355587	0.674881	0.230778	-0.094374	-0.694529	31.710433
	3.77E+12	1.47E+15	0	16479	0	197	1744.4	32150	34792	36657	32996	32909	32870	31455	35387	35360	0	-1.910213	4.379947	8.786122	0.053209	0.045243	-0.010905	-21.904745	53.614693	27.044019	0.674737	0.230826	-0.094481	-0.694638	31.710433
	3.77E+12	1.47E+15	0	16479	0	198	1744.1	32151	34816	36663	32990	32918	32866	31455	35387	35360	0	-1.908995	4.434682	8.799555	0.04388	0.059726	-0.017222	-22.060248	53.89844	26.933634	0.674589	0.23089	-0.094519	-0.694756	31.646558
	3.77E+12	1.47E+15	0	57439	0	199	1744.1	32149	34813	36642	32987	32922	32866	31455	35387	35344	0	-1.913408	4.427891	8.752431	0.039085	0.066177	-0.017297	-21.971127	54.021964	26.960181	0.674449	0.23096	-0.094526	-0.694868	31.646558
	3.77E+12	1.47E+15	0	36959	0	200	1744.2	32157	34784	36627	32983	32921	32865	31423	35371	35344	0	-1.894675	4.361191	8.718845	0.032691	0.064694	-0.018918	-21.469587	53.893886	26.935066	0.674312	0.231016	-0.094514	-0.694984	31.66785
	3.77E+12	1.47E+15	0	24671	0	201	1744.3	32150	34786	36634	32990	32923	32862	31439	35387	35360	0	-1.910188	4.366094	8.734526	0.043774	0.067683	-0.023811	-21.691068	53.637799	27.07498	0.674151	0.231111	-0.094521	-0.695107	31.689141
	3.77E+12	1.47E+15	0	28767	0	202	1744.2	32156	34803	36645	32989	32921	32861	31455	35387	35360	0	-1.897431	4.404826	8.759197	0.042285	0.064523	-0.025286	-21.843728	53.535824	27.206535	0.673987	0.231188	-0.094534	-0.695239	31.66785
	3.77E+12	1.47E+15	0	8287	0	203	1744	32152	34802	36648	32981	32924	32861	31439	35387	35360	0	-1.90648	4.402409	8.765929	0.029692	0.069516	-0.02519	-21.648347	53.557516	27.215198	0.673838	0.231245	-0.094499	-0.695369	31.625266
	3.77E+12	1.47E+15	0	57439	0	204	1744.1	32142	34785	36652	32980	32926	32858	31471	35387	35360	0	-1.928094	4.363767	8.774908	0.028072	0.072725	-0.030058	-21.683334	53.546587	27.043067	0.673679	0.231309	-0.094446	-0.695509	31.646558
	3.77E+12	1.47E+15	0	61535	0	205	1744.2	32129	34797	36636	32969	32927	32864	31439	35371	35360	0	-1.957318	4.391861	8.738941	0.01043	0.074629	-0.020587	-21.689085	53.543596	27.103256	0.673562	0.231328	-0.09435	-0.695629	31.66785
	3.77E+12	1.47E+15	0	32863	0	206	1743.9	32106	34788	36609	32965	32930	32868	31455	35403	35360	0	-2.008557	4.371573	8.678321	0.00419	0.079518	-0.014086	-21.628459	53.570193	26.964923	0.673471	0.231341	-0.094229	-0.695729	31.603974
	3.77E+12	1.47E+15	0	61535	0	207	1743.8	32106	34775	36590	32966	32930	32872	31439	35435	35344	0	-2.008307	4.341635	8.635714	0.005778	0.079496	-0.007672	-21.917748	53.403906	26.798435	0.673393	0.231356	-0.094119	-0.695815	31.582683
	3.77E+12	1.47E+15	0	61535	0	208	1744	32089	34806	36564	32965	32923	32870	31423	35419	35360	0	-2.046938	4.413621	8.577254	0.004143	0.068377	-0.010832	-22.091101	53.410208	26.962101	0.673301	0.231343	-0.094029	-0.69592	31.625266
	3.77E+12	1.47E+15	0	57439	0	209	1743.8	32092	34801	36548	32966	32921	32870	31423	35419	35376	0	-2.04035	4.401847	8.541376	0.00588	0.065163	-0.010658	-21.728495	53.575828	27.096863	0.67321	0.231326	-0.093952	-0.696024	31.582683
	3.77E+12	1.47E+15	0	45151	0	210	1744.1	32105	34776	36564	32970	32921	32868	31423	35419	35360	0	-2.010342	4.344359	8.577352	0.012064	0.065054	-0.014048	-21.831867	53.536361	27.069089	0.673104	0.231326	-0.093888	-0.696135	31.646558
	3.77E+12	1.47E+15	0	57439	0	211	1744.1	32105	34783	36570	32982	32917	32862	31439	35403	35360	0	-2.01054	4.360426	8.590802	0.03125	0.058347	-0.023526	-21.655979	53.578761	27.076698	0.672954	0.231362	-0.093886	-0.696269	31.646558
	3.77E+12	1.47E+15	0	95	0	212	1744	32114	34812	36578	32995	32907	32860	31423	35403	35344	0	-1.991485	4.426636	8.608726	0.052069	0.042064	-0.026465	-21.652469	53.402877	27.072305	0.672771	0.231409	-0.09398	-0.696417	31.625266
	3.77E+12	1.47E+15	0	32863	0	213	1743.9	32140	34807	36582	32990	32915	32853	31439	35403	35344	0	-1.933594	4.414259	8.617785	0.044252	0.054926	-0.037663	-21.830104	53.478519	27.101866	0.672569	0.231475	-0.09401	-0.696587	31.603974
	3.77E+12	1.47E+15	0	45151	0	214	1744.1	32152	34787	36578	32995	32918	32854	31455	35403	35376	0	-1.906114	4.368208	8.608872	0.052018	0.059569	-0.036287	-21.745373	54.057815	26.935865	0.672366	0.231573	-0.094049	-0.696745	31.646558
	3.77E+12	1.47E+15	0	20575	0	215	1744	32149	34795	36584	32988	32921	32853	31407	35403	35344	0	-1.913111	4.386543	8.622317	0.040963	0.064535	-0.037849	-22.059925	54.131347	26.898109	0.672168	0.231655	-0.094045	-0.696909	31.625266
	3.77E+12	1.47E+15	0	57439	0	216	1744	32143	34794	36580	32974	32919	32854	31423	35403	35360	0	-1.926435	4.384432	8.613327	0.01873	0.061736	-0.036176	-22.158438	53.963751	27.231177	0.671993	0.231671	-0.093989	-0.697079	31.625266
	3.77E+12	1.47E+15	0	9311	24	217	1743.8	32137	34770	36570	32962	32917	32854	31439	35387	35376	0	-1.939265	4.329273	8.590926	-0.000176	0.058878	-0.035962	-22.171114	54.025019	27.191577	0.671835	0.23163	-0.09389	-0.697258	31.582683
	3.77E+12	1.47E+15	0	57439	0	218	1744	32146	34736	36547	32954	32922	32854	31423	35371	35360	0	-1.91808	4.25119	8.539396	-0.013052	0.067061	-0.036176	-22.002155	53.880518	27.062193	0.671693	0.231577	-0.093734	-0.697434	31.625266
	3.77E+12	1.47E+15	0	34655	16288	219	1744.1	32146	34728	36505	32949	32921	32868	31439	35387	35360	0	-1.917852	4.233012	8.445158	-0.021283	0.06563	-0.013982	-22.017785	53.744375	26.970356	0.671619	0.231486	-0.093581	-0.697556	31.646558
	3.77E+12	1.47E+15	0	30815	65535	220	1744.2	32110	34721	36471	32959	32920	32867	31423	35387	35360	0	-1.997696	4.21818	8.368775	-0.005446	0.063763	-0.015647	-22.086711	53.762745	26.758216	0.671525	0.231432	-0.093474	-0.697679	31.66785
	3.77E+12	1.47E+15	0	12383	0	221	1743.9	32114	34686	36478	32970	32909	32868	31439	35355	35360	0	-1.988002	4.137313	8.384575	0.012289	0.045946	-0.013662	-21.698838	53.772402	27.12732	0.671418	0.231375	-0.093464	-0.697803	31.603974
	3.77E+12	1.47E+15	0	12383	0	222	1743.9	32129	34677	36501	32982	32910	32870	31439	35371	35344	0	-1.954306	4.116153	8.436246	0.031304	0.047212	-0.010545	-22.026689	53.766873	27.096495	0.671299	0.231371	-0.093505	-0.697912	31.603974
	3.77E+12	1.47E+15	0	28767	0	223	1744.2	32127	34708	36511	32994	32903	32871	31439	35387	35344	0	-1.959384	4.18774	8.458607	0.050196	0.035743	-0.009051	-22.351923	53.778609	26.866559	0.671161	0.231383	-0.093631	-0.698025	31.66785
	3.77E+12	1.47E+15	0	24671	0	224	1744.1	32114	34753	36533	33008	32897	32869	31439	35355	35360	0	-1.989707	4.291325	8.507856	0.072573	0.025802	-0.012077	-21.961709	53.692142	27.242428	0.670994	0.231429	-0.093839	-0.698142	31.646558
	3.77E+12	1.47E+15	0	57439	0	225	1744.1	32125	34761	36546	33015	32894	32869	31455	35371	35328	0	-1.965453	4.30935	8.537042	0.083711	0.020834	-0.012036	-22.033166	53.398917	27.205486	0.670813	0.231495	-0.094089	-0.69826	31.646558
	3.77E+12	1.47E+15	0	95	0	226	1744.1	32119	34770	36549	33007	32894	32869	31439	35339	35360	0	-1.979064	4.330193	8.543741	0.071008	0.021053	-0.012011	-22.018372	53.4082	27.046989	0.670644	0.231528	-0.094305	-0.698382	31.646558
	3.77E+12	1.47E+15	0	36959	0	227	1744.2	32125	34762	36550	33000	32890	32869	31455	35371	35344	0	-1.965377	4.311755	8.546012	0.059855	0.014877	-0.011972	-22.017998	53.62159	27.071365	0.670483	0.231514	-0.094506	-0.698514	31.66785
	3.77E+12	1.47E+15	0	41055	0	228	1744.3	32128	34758	36564	32993	32891	32874	31471	35387	35360	0	-1.958448	4.302567	8.57744	0.048582	0.016671	-0.004102	-22.045558	53.304688	27.096017	0.670355	0.231473	-0.094679	-0.698628	31.689141
	3.77E+12	1.47E+15	0	57439	0	229	1744.6	32122	34787	36577	32983	32896	32872	31471	35387	35360	0	-1.972354	4.369677	8.606527	0.032497	0.024906	-0.007552	-21.870666	53.134754	26.969279	0.670235	0.231414	-0.094782	-0.698748	31.753016
	3.77E+12	1.47E+15	0	49247	0	230	1743.9	32130	34788	36582	32981	32895	32877	31477	35400	35375	0	-1.955254	4.370915	8.617796	0.029714	0.023369	0.000884	-21.902592	53.506237	26.78627	0.67014	0.23134	-0.094891	-0.698849	31.603974
	3.77E+12	1.47E+15	0	24671	0	231	1744.1	32122	34753	36596	32982	32895	32880	31468	35440	35337	0	-1.971746	4.290967	8.649252	0.031118	0.023348	0.005509	-21.929537	53.306596	27.021116	0.670057	0.231268	-0.095007	-0.698937	31.646558
	3.77E+12	1.47E+15	0	32863	0	232	1743.9	32121	34737	36621	32991	32898	32873	31449	35397	35353	0	-1.973607	4.253968	8.70539	0.045637	0.027864	-0.00556	-21.756062	53.208839	26.819362	0.669933	0.23125	-0.09514	-0.699044	31.603974
	3.77E+12	1.47E+15	0	20575	0	233	1744.1	32114	34766	36631	32997	32896	32876	31425	35538	35338	0	-1.989841	4.320995	8.727746	0.054997	0.024523	-0.000909	-21.775663	53.08611	26.826771	0.669812	0.231245	-0.095312	-0.699138	31.646558
	3.77E+12	1.47E+15	0	49247	0	234	1744	32125	34793	36616	32997	32892	32877	31427	35407	35345	0	-1.966339	4.382598	8.694066	0.055077	0.018155	0.000829	-21.832025	53.027837	26.997597	0.669693	0.231223	-0.095503	-0.699233	31.625266
	3.77E+12	1.47E+15	0	61535	0	235	1744.2	32128	34798	36576	32994	32891	32879	31411	35391	35361	0	-1.959734	4.394303	8.604294	0.050154	0.01665	0.0039	-21.53003	53.48718	26.935326	0.669589	0.231183	-0.095686	-0.699321	31.66785
	3.77E+12	1.47E+15	0	41055	0	236	1744.1	32125	34816	36565	32991	32892	32884	31427	35407	35345	0	-1.967082	4.43564	8.57957	0.045367	0.018332	0.011893	-21.454159	53.557957	27.070903	0.669512	0.231131	-0.095859	-0.699387	31.646558
	3.77E+12	1.47E+15	0	36959	0	237	1744.2	32125	34805	36566	32981	32895	32880	31459	35423	35345	0	-1.966647	4.410489	8.581832	0.029464	0.023377	0.005444	-21.355027	53.552402	27.253895	0.669436	0.231055	-0.095968	-0.699471	31.66785
	3.77E+12	1.47E+15	0	20575	0	238	1743.9	32121	34808	36589	32982	32904	32875	31443	35423	35345	0	-1.975862	4.417104	8.633441	0.031267	0.037667	-0.002482	-21.638839	54.218835	26.969382	0.669339	0.231025	-0.096039	-0.699564	31.603974
	3.77E+12	1.47E+15	0	28767	0	239	1743.9	32122	34802	36614	32976	32905	32873	31427	35407	35361	0	-1.973387	4.403246	8.689556	0.021764	0.039421	-0.005659	-21.842801	53.87769	26.789389	0.669241	0.230975	-0.096077	-0.699669	31.603974
	3.77E+12	1.47E+15	0	57439	0	240	1744	32121	34793	36605	32973	32899	32872	31427	35407	35345	0	-1.975264	4.382737	8.669371	0.016996	0.029949	-0.007179	-21.913239	54.704513	26.922967	0.669139	0.230888	-0.096126	-0.699788	31.625266
	3.77E+12	1.47E+15	0	25695	24	241	1744.1	32123	34799	36618	32981	32899	32869	31427	35407	35345	0	-1.970868	4.39655	8.698532	0.029682	0.029727	-0.012034	-22.099311	54.931495	26.754615	0.669011	0.230834	-0.096205	-0.699917	31.646558
	3.77E+12	1.47E+15	0	45663	1607	242	1743.8	32118	34825	36627	32981	32900	32868	31427	35407	35345	0	-1.983047	4.456049	8.718677	0.029892	0.031313	-0.013441	-22.18749	53.474744	27.015736	0.66888	0.230783	-0.096282	-0.700049	31.582683
	3.77E+12	1.47E+15	0	5983	16288	243	1744.3	32140	34801	36639	32991	32895	32864	31427	35407	35345	0	-1.932873	4.400833	8.74569	0.045542	0.023078	-0.020053	-22.258859	53.708253	26.996838	0.668712	0.230752	-0.096417	-0.700201	31.689141
	3.77E+12	1.47E+15	0	10335	65535	244	1743.9	32151	34796	36646	32985	32904	32866	31443	35407	35345	0	-1.908623	4.388545	8.761454	0.03618	0.03757	-0.016779	-21.800671	53.942735	26.841831	0.668572	0.230735	-0.096491	-0.70033	31.603974
	3.77E+12	1.47E+15	0	24671	0	245	1744.2	32135	34824	36642	32984	32894	32863	31427	35375	35345	0	-1.944783	4.453687	8.752367	0.034517	0.021675	-0.021531	-21.67188	54.074883	26.841486	0.668415	0.230673	-0.096597	-0.700486	31.66785
	3.77E+12	1.47E+15	0	24671	0	246	1743.8	32163	34803	36637	32982	32894	32864	31411	35391	35361	0	-1.882269	4.404169	8.741281	0.031592	0.021726	-0.019668	-21.993713	53.927042	26.999272	0.668263	0.230602	-0.096697	-0.70064	31.582683
	3.77E+12	1.47E+15	0	28767	0	247	1743.9	32170	34794	36626	32978	32890	32865	31427	35359	35345	0	-1.86636	4.383428	8.716628	0.025187	0.01547	-0.018051	-22.090299	53.798719	27.000327	0.668118	0.2305	-0.096796	-0.700799	31.603974
	3.77E+12	1.47E+15	0	16479	0	248	1743.9	32170	34793	36625	32973	32891	32864	31443	35391	35361	0	-1.866332	4.381134	8.714386	0.017256	0.017198	-0.019644	-22.068004	53.818372	26.834569	0.667975	0.230382	-0.096867	-0.700963	31.603974
	3.77E+12	1.47E+15	0	4191	0	249	1744.1	32150	34792	36625	32973	32897	32870	31427	35391	35361	0	-1.910588	4.37966	8.714326	0.016977	0.026763	-0.01038	-22.067322	53.815422	26.867768	0.667863	0.230287	-0.096921	-0.701095	31.646558
	3.77E+12	1.47E+15	0	95	0	250	1743.8	32152	34793	36635	32974	32898	32869	31475	35423	35345	0	-1.906433	4.38153	8.736783	0.018775	0.028323	-0.011789	-22.098731	53.804497	26.860886	0.667746	0.230197	-0.096976	-0.701228	31.582683
	3.77E+12	1.47E+15	0	32863	0	251	1744.2	32154	34780	36648	32979	32907	32869	31443	35407	35345	0	-1.901168	4.352052	8.765969	0.026379	0.04252	-0.012263	-21.941844	53.864501	26.868615	0.667627	0.230167	-0.097014	-0.701345	31.66785
	3.77E+12	1.47E+15	0	41055	0	252	1744.2	32141	34774	36666	32983	32913	32874	31459	35391	35361	0	-1.929848	4.33862	8.806339	0.032602	0.051972	-0.004464	-21.903137	53.558777	26.839207	0.667529	0.230175	-0.097051	-0.701431	31.66785
	3.77E+12	1.47E+15	0	32863	0	253	1744.3	32164	34793	36669	32985	32919	32878	31427	35407	35361	0	-1.879173	4.381691	8.81309	0.035599	0.061478	0.001687	-22.226792	53.495995	27.007514	0.667445	0.230215	-0.097078	-0.701494	31.689141
	3.77E+12	1.47E+15	0	95	0	254	1744.1	32164	34796	36651	32981	32916	32874	31443	35391	35361	0	-1.879505	4.388384	8.772701	0.02947	0.056802	-0.004453	-22.225444	53.360807	26.982171	0.667349	0.230228	-0.097095	-0.701579	31.646558
	3.77E+12	1.47E+15	0	12383	0	255	1743.8	32166	34782	36642	32982	32922	32874	31427	35407	35361	0	-1.874943	4.355838	8.75255	0.031213	0.066323	-0.004379	-21.884562	53.333707	26.953341	0.667257	0.230273	-0.097091	-0.701652	31.582683
	3.77E+12	1.47E+15	0	28767	0	256	1744	32163	34830	36621	32972	32922	32872	31427	35423	35361	0	-1.882944	4.466447	8.705314	0.015233	0.066597	-0.007658	-22.018718	53.609036	27.14666	0.667171	0.230277	-0.09704	-0.70174	31.625266
	3.77E+12	1.47E+15	0	41055	0	257	1743.8	32149	34858	36610	32974	32921	32869	31427	35407	35361	0	-1.915157	4.53096	8.680546	0.0186	0.064942	-0.012271	-21.706823	53.825256	26.981241	0.667071	0.230288	-0.096997	-0.701837	31.582683
	3.77E+12	1.47E+15	0	36959	0	258	1744	32159	34834	36606	32965	32924	32871	31427	35423	35361	0	-1.892003	4.475782	8.671635	0.004119	0.069971	-0.009265	-21.577544	53.996415	26.820911	0.666995	0.230275	-0.096904	-0.701926	31.625266
	3.77E+12	1.47E+15	0	8287	0	259	1744.1	32152	34814	36599	32962	32924	32864	31443	35407	35377	0	-1.906882	4.430182	8.655943	-0.000596	0.070043	-0.020435	-21.737456	53.649819	26.988623	0.666892	0.230253	-0.096788	-0.702048	31.646558
	3.77E+12	1.47E+15	0	24671	0	260	1744	32138	34796	36607	32964	32921	32859	31411	35407	35361	0	-1.937543	4.389121	8.673898	0.002753	0.065202	-0.028249	-21.838804	53.723533	27.119125	0.666762	0.230229	-0.096687	-0.702193	31.625266
	3.77E+12	1.47E+15	0	57439	0	261	1744.3	32126	34809	36612	32962	32919	32857	31411	35407	35345	0	-1.964325	4.419674	8.685048	-0.000576	0.062074	-0.031577	-21.987807	53.721829	27.090342	0.666624	0.230189	-0.096582	-0.702351	31.689141
	3.77E+12	1.47E+15	0	8287	0	262	1744.5	32130	34811	36614	32961	32914	32853	31411	35423	35345	0	-1.955292	4.424378	8.689534	-0.002193	0.054136	-0.037952	-21.925339	53.658225	27.0974	0.666467	0.230126	-0.096487	-0.702534	31.731725
	3.77E+12	1.47E+15	0	32863	0	263	1744.1	32122	34777	36605	32955	32912	32854	31395	35407	35377	0	-1.972455	4.346074	8.669401	-0.011455	0.051113	-0.036036	-22.107981	53.9891	27.089963	0.666321	0.230033	-0.096376	-0.702719	31.646558
	3.77E+12	1.47E+15	0	36959	0	264	1744.1	32132	34756	36606	32966	32905	32858	31427	35407	35345	0	-1.949571	4.297543	8.671713	0.006	0.039673	-0.029574	-22.066285	53.924959	27.097349	0.666172	0.229951	-0.096348	-0.70289	31.646558
	3.77E+12	1.47E+15	0	5215	24	265	1744.1	32144	34749	36615	32967	32899	32860	31427	35407	35361	0	-1.922646	4.281093	8.691955	0.0076	0.030096	-0.026277	-22.11023	53.929527	27.064188	0.666028	0.229846	-0.096352	-0.70306	31.646558
	3.77E+12	1.47E+15	0	50015	1744	266	1743.9	32158	34732	36606	32973	32896	32864	31427	35407	35377	0	-1.891208	4.241418	8.671838	0.017218	0.025159	-0.019749	-21.921228	53.966731	27.226171	0.665893	0.22975	-0.0964	-0.703213	31.603974
	3.77E+12	1.47E+15	0	59231	16288	267	1744.1	32153	34736	36603	32980	32897	32864	31411	35391	35361	0	-1.902265	4.250991	8.665076	0.028193	0.026561	-0.019926	-22.054802	53.807998	27.253114	0.665747	0.229686	-0.096476	-0.703362	31.646558
	3.77E+12	1.47E+15	0	34911	65535	268	1744.1	32148	34756	36611	32987	32899	32870	31427	35391	35361	0	-1.913975	4.29706	8.682976	0.039194	0.029564	-0.010465	-22.357845	53.796997	26.95798	0.665615	0.229655	-0.096583	-0.703482	31.646558
	3.77E+12	1.47E+15	0	24671	0	269	1744.2	32175	34773	36611	32997	32900	32869	31427	35391	35361	0	-1.85435	4.335424	8.68301	0.055015	0.030881	-0.012172	-22.25964	53.9442	26.78541	0.665466	0.229669	-0.096728	-0.703599	31.66785
	3.77E+12	1.47E+15	0	53343	0	270	1744.2	32182	34758	36620	32996	32901	32870	31427	35375	35377	0	-1.8383	4.300747	8.703254	0.053403	0.032503	-0.010603	-22.468279	53.958479	27.140834	0.665322	0.229683	-0.096867	-0.703711	31.66785
	3.77E+12	1.47E+15	0	36959	0	271	1744.2	32179	34755	36629	32997	32908	32868	31427	35391	35361	0	-1.844857	4.293927	8.723449	0.054971	0.043617	-0.013927	-22.32629	53.798437	27.118011	0.665173	0.229732	-0.096977	-0.703821	31.66785
	3.77E+12	1.47E+15	0	49247	0	272	1744.3	32168	34797	36643	32993	32914	32867	31427	35375	35345	0	-1.870469	4.39081	8.754748	0.048524	0.05328	-0.015695	-22.028319	53.816501	26.895275	0.665031	0.22979	-0.097044	-0.703927	31.689141
	3.77E+12	1.47E+15	0	36959	0	273	1744.4	32170	34809	36631	32982	32918	32864	31427	35375	35329	0	-1.866323	4.418453	8.727797	0.031008	0.059946	-0.020574	-22.061859	53.851584	27.264661	0.664895	0.229822	-0.097041	-0.704045	31.710433
	3.77E+12	1.47E+15	0	41055	0	274	1744.2	32151	34819	36636	32975	32919	32856	31411	35375	35361	0	-1.909063	4.441741	8.738956	0.020151	0.061714	-0.033138	-22.211345	53.717941	27.22423	0.664733	0.229836	-0.096992	-0.7042	31.66785
	3.77E+12	1.47E+15	0	32863	0	275	1744.3	32149	34810	36640	32958	32920	32856	31443	35375	35377	0	-1.913129	4.421237	8.74794	-0.006918	0.063774	-0.033172	-22.207381	53.57309	27.073076	0.664596	0.229785	-0.096864	-0.704364	31.689141
	3.77E+12	1.47E+15	0	12383	0	276	1744.5	32119	34781	36629	32946	32923	32860	31411	35391	35377	0	-1.978799	4.355768	8.723224	-0.026197	0.068889	-0.026982	-22.044349	53.632298	27.074234	0.664497	0.229698	-0.096673	-0.704512	31.731725
	3.77E+12	1.47E+15	0	95	0	277	1744.4	32130	34745	36640	32945	32922	32855	31427	35375	35345	0	-1.953303	4.272618	8.748013	-0.027628	0.067314	-0.034828	-22.076295	53.46797	27.230653	0.664376	0.229606	-0.096475	-0.704683	31.710433
	3.77E+12	1.47E+15	0	41055	0	278	1744.5	32123	34698	36622	32950	32918	32867	31427	35407	35361	0	-1.967387	4.165021	8.707691	-0.019923	0.06083	-0.015778	-22.070568	53.495963	27.251906	0.664299	0.229509	-0.096332	-0.704807	31.731725
	3.77E+12	1.47E+15	0	16479	0	279	1744.1	32131	34691	36610	32965	32922	32869	31427	35407	35345	0	-1.9498	4.148269	8.680815	0.0041	0.066785	-0.012465	-22.074086	53.512259	26.985862	0.664211	0.229489	-0.096242	-0.704908	31.646558
	3.77E+12	1.47E+15	0	61535	0	280	1744.6	32136	34689	36578	32977	32920	32875	31395	35407	35361	0	-1.938223	4.144165	8.609002	0.022737	0.063288	-0.003274	-22.026883	53.335405	26.695784	0.664131	0.229504	-0.096221	-0.704982	31.753016
	3.77E+12	1.47E+15	0	45151	0	281	1744.2	32132	34689	36565	32990	32913	32882	31411	35423	35345	0	-1.947539	4.143848	8.579836	0.043585	0.051793	0.008214	-22.232749	53.37876	26.826013	0.664058	0.229537	-0.096299	-0.705029	31.66785
	3.77E+12	1.47E+15	0	36959	0	282	1744.3	32137	34721	36556	32998	32913	32886	31443	35391	35361	0	-1.937324	4.217332	8.559585	0.056156	0.051581	0.014471	-22.041618	53.356524	27.254003	0.663993	0.2296	-0.096416	-0.705054	31.689141
	3.77E+12	1.47E+15	0	95	0	283	1744.3	32136	34761	36547	33000	32913	32888	31427	35407	35377	0	-1.940794	4.309254	8.539307	0.059299	0.05153	0.017639	-22.047103	53.532773	27.390985	0.663934	0.229669	-0.096544	-0.705069	31.689141
	3.77E+12	1.47E+15	0	4191	0	284	1744.7	32107	34793	36566	32995	32910	32884	31411	35407	35361	0	-2.005829	4.384039	8.581787	0.051181	0.046889	0.011098	-22.236883	53.466763	27.063586	0.663861	0.229707	-0.096657	-0.705111	31.774308
	3.77E+12	1.47E+15	0	36959	0	285	1744.2	32096	34793	36602	32996	32908	32884	31427	35407	35377	0	-2.030678	4.383715	8.662563	0.053118	0.043671	0.011475	-22.045835	53.568923	26.964502	0.663787	0.22974	-0.096783	-0.705152	31.66785
	3.77E+12	1.47E+15	0	24671	0	286	1744.2	32120	34791	36614	32987	32901	32875	31411	35407	35361	0	-1.97721	4.378388	8.68956	0.039029	0.032757	-0.002637	-22.032409	53.874191	26.981782	0.663684	0.229712	-0.096886	-0.705244	31.66785
	3.77E+12	1.47E+15	0	28767	0	287	1744.6	32133	34795	36618	32981	32901	32869	31379	35423	35361	0	-1.948024	4.387648	8.698545	0.029333	0.032917	-0.012412	-22.313335	53.776863	26.973639	0.66356	0.229663	-0.096954	-0.705367	31.753016
	3.77E+12	1.47E+15	0	28767	0	288	1744.2	32143	34795	36600	32982	32912	32866	31427	35391	35361	0	-1.926219	4.386922	8.658197	0.031155	0.050394	-0.017139	-22.51448	53.97999	26.981469	0.663427	0.229668	-0.096978	-0.705488	31.66785
	3.77E+12	1.47E+15	0	29791	24	289	1744.2	32144	34791	36589	32982	32905	32858	31395	35407	35377	0	-1.923902	4.377727	8.633523	0.03134	0.039235	-0.029692	-22.023808	53.81699	26.921822	0.663258	0.229647	-0.097018	-0.705647	31.66785
	3.77E+12	1.47E+15	0	29023	1656	290	1744.4	32144	34802	36623	32981	32913	32858	31395	35375	35345	0	-1.923954	4.403159	8.70979	0.029558	0.052003	-0.02999	-21.894172	53.670758	27.268901	0.663097	0.229658	-0.097019	-0.705795	31.710433
	3.77E+12	1.47E+15	0	34655	16288	291	1744.2	32143	34799	36648	32982	32920	32858	31411	35391	35377	0	-1.926212	4.396017	8.765902	0.031226	0.063118	-0.030006	-22.250319	53.858951	27.195494	0.662937	0.229702	-0.097	-0.705934	31.66785
	3.77E+12	1.47E+15	0	10335	65535	292	1744.3	32154	34780	36676	32976	32915	32855	31443	35407	35377	0	-1.900996	4.352113	8.828798	0.02172	0.055318	-0.034712	-22.197313	53.827837	27.202596	0.662769	0.229703	-0.09697	-0.706095	31.689141
	3.77E+12	1.47E+15	0	41055	0	293	1744.3	32152	34771	36665	32964	32917	32857	31443	35391	35393	0	-1.905199	4.331522	8.804126	0.002616	0.058835	-0.031541	-22.10417	53.79776	27.23609	0.66263	0.229662	-0.09688	-0.706252	31.689141
	3.77E+12	1.47E+15	0	36959	0	294	1744.3	32148	34754	36640	32967	32922	32857	31451	35403	35410	0	-1.913643	4.292642	8.748048	0.007341	0.066713	-0.031655	-22.641075	53.983089	27.062273	0.662484	0.229655	-0.096782	-0.706404	31.689141
	3.77E+12	1.47E+15	0	57439	0	295	1744.3	32130	34753	36593	32962	32922	32862	31443	35378	35375	0	-1.95377	4.290968	8.642533	-0.000681	0.066859	-0.023702	-22.413291	53.812173	27.061001	0.66237	0.229625	-0.096668	-0.706537	31.689141
	3.77E+12	1.47E+15	0	45151	0	296	1744.2	32126	34732	36582	32965	32921	32860	31411	35348	35352	0	-1.96215	4.242758	8.617883	0.00419	0.065179	-0.026799	-22.224548	53.718346	27.26275	0.662244	0.229604	-0.096569	-0.706675	31.66785
	3.77E+12	1.47E+15	0	28767	0	297	1744.2	32109	34727	36591	32966	32922	32865	31420	35471	35352	0	-1.999781	4.231759	8.638044	0.005688	0.066752	-0.018886	-22.602207	53.615308	27.06624	0.662135	0.229588	-0.096477	-0.706795	31.66785
	3.77E+12	1.47E+15	0	28767	0	298	1744.1	32105	34751	36604	32966	32919	32864	31423	35377	35376	0	-2.009471	4.286861	8.667163	0.005794	0.061973	-0.020343	-22.443844	53.411361	27.047982	0.662022	0.22956	-0.096397	-0.706921	31.646558
	3.77E+12	1.47E+15	0	61535	0	299	1744.1	32105	34763	36634	32977	32914	32867	31423	35361	35360	0	-2.009757	4.314365	8.73446	0.02325	0.053715	-0.01551	-22.053964	53.781226	27.364421	0.661908	0.229552	-0.096388	-0.707031	31.646558
	3.77E+12	1.47E+15	0	95	0	300	1744.2	32114	34745	36671	32981	32907	32870	31439	35361	35376	0	-1.988996	4.2728	8.817544	0.029538	0.042467	-0.010681	-21.830781	53.715964	27.397164	0.6618	0.229528	-0.096433	-0.707134	31.66785
	3.77E+12	1.47E+15	0	49247	0	301	1744.1	32128	34744	36683	32981	32908	32869	31423	35377	35360	0	-1.957894	4.26995	8.844516	0.029614	0.044056	-0.012222	-21.761509	53.712517	27.75558	0.661689	0.22951	-0.096472	-0.707239	31.646558
	3.77E+12	1.47E+15	0	45151	0	302	1744.2	32130	34732	36667	32982	32908	32872	31439	35377	35376	0	-1.953026	4.242475	8.808637	0.031085	0.044035	-0.007531	-21.952104	53.671564	27.539273	0.661587	0.229493	-0.096519	-0.707332	31.66785
	3.77E+12	1.47E+15	0	95	0	303	1744.1	32136	34745	36632	32981	32906	32876	31391	35361	35376	0	-1.94027	4.272109	8.73009	0.029513	0.040883	-0.001068	-22.304426	52.952628	27.046706	0.6615	0.22946	-0.096575	-0.707417	31.646558
	3.77E+12	1.47E+15	0	28767	0	304	1744.1	32150	34757	36597	32979	32904	32877	31407	35361	35376	0	-1.909595	4.299325	8.651563	0.026336	0.037755	0.000567	-22.22117	53.966484	26.945555	0.66142	0.22941	-0.096631	-0.707501	31.646558
	3.77E+12	1.47E+15	0	16479	0	305	1743.9	32154	34743	36565	32973	32913	32879	31407	35393	35392	0	-1.90055	4.266881	8.5798	0.01684	0.05225	0.003707	-22.131498	54.255926	27.176948	0.661364	0.229374	-0.096626	-0.707566	31.603974
	3.77E+12	1.47E+15	0	12383	0	306	1744	32134	34737	36565	32974	32918	32877	31407	35393	35360	0	-1.94475	4.253807	8.579755	0.018357	0.060181	0.000357	-22.162933	53.136826	27.197023	0.661299	0.229364	-0.096602	-0.707632	31.625266
	3.77E+12	1.47E+15	0	8287	0	307	1744.1	32121	34780	36565	32976	32921	32883	31407	35409	35408	0	-1.974878	4.353072	8.579631	0.021343	0.064914	0.009745	-21.988354	53.175483	27.195877	0.661261	0.229372	-0.096581	-0.707668	31.646558
	3.77E+12	1.47E+15	0	49247	0	308	1744	32124	34792	36574	32973	32923	32883	31407	35377	35376	0	-1.968645	4.380411	8.599816	0.016631	0.068179	0.00978	-22.035494	53.294632	27.201123	0.661229	0.229377	-0.096539	-0.707703	31.625266
	3.77E+12	1.47E+15	0	24671	0	309	1744	32118	34770	36590	32971	32928	32882	31391	35393	35408	0	-1.981274	4.330028	8.635748	0.013434	0.076193	0.008095	-21.977792	53.449788	27.165374	0.661198	0.229396	-0.096465	-0.707735	31.625266
	3.77E+12	1.47E+15	0	20575	0	310	1744	32114	34754	36581	32965	32929	32879	31391	35393	35392	0	-1.989705	4.293414	8.615572	0.003948	0.077945	0.00333	-22.245854	53.30804	27.342544	0.661161	0.229397	-0.096357	-0.707784	31.625266
	3.77E+12	1.47E+15	0	12383	0	311	1743.8	32124	34763	36589	32972	32923	32879	31407	35409	35360	0	-1.967912	4.313543	8.633542	0.015243	0.068198	0.003569	-22.548203	53.123447	27.267252	0.661109	0.229399	-0.096307	-0.707839	31.582683
	3.77E+12	1.47E+15	0	61535	0	312	1743.9	32128	34765	36574	32975	32922	32877	31391	35393	35376	0	-1.959021	4.318163	8.599884	0.019981	0.066521	0.000338	-22.332446	53.430613	27.48309	0.661045	0.229411	-0.09627	-0.7079	31.603974
	3.77E+12	1.47E+15	0	13407	24	313	1744.1	32124	34741	36554	32982	32921	32877	31407	35377	35376	0	-1.967045	4.263427	8.555032	0.030971	0.06474	0.000202	-22.376905	53.644495	27.246101	0.66097	0.229446	-0.096268	-0.707959	31.646558
	3.77E+12	1.47E+15	0	53343	0	314	1743.9	32119	34725	36548	32981	32920	32875	31423	35377	35360	0	-1.977885	4.226606	8.541594	0.029557	0.063169	-0.002814	-22.38069	53.790291	27.421603	0.660887	0.229473	-0.096263	-0.708028	31.603974
	3.77E+12	1.47E+15	0	46943	16288	315	1744.2	32109	34745	36567	32989	32917	32880	31407	35377	35360	0	-2.000395	4.273148	8.584152	0.042	0.058186	0.004958	-22.353716	53.646152	27.563007	0.660814	0.229517	-0.096312	-0.708076	31.66785
	3.77E+12	1.47E+15	0	47199	65535	316	1743.9	32118	34756	36588	32993	32906	32879	31423	35393	35360	0	-1.980948	4.29776	8.631292	0.048653	0.040557	0.003791	-22.480272	53.48813	27.485035	0.660723	0.229528	-0.096424	-0.708141	31.603974
	3.77E+12	1.47E+15	0	49247	0	317	1744	32123	34757	36590	32997	32902	32881	31423	35377	35360	0	-1.969757	4.300021	8.635787	0.054935	0.034083	0.00697	-22.657829	53.658751	27.752694	0.660633	0.229537	-0.096574	-0.708203	31.625266
	3.77E+12	1.47E+15	0	57439	0	318	1744.2	32105	34766	36568	32989	32901	32885	31439	35377	35360	0	-2.00993	4.321499	8.586344	0.042039	0.032719	0.013231	-22.455687	53.755678	27.244342	0.660571	0.229506	-0.096696	-0.708253	31.66785
	3.77E+12	1.47E+15	0	53343	0	319	1744.2	32106	34787	36552	32982	32896	32886	31423	35361	35360	0	-2.00839	4.369734	8.5504	0.030944	0.024952	0.014945	-22.481511	53.784649	27.139815	0.660521	0.229424	-0.096809	-0.708311	31.66785
	3.77E+12	1.47E+15	0	41055	0	320	1744.1	32107	34787	36529	32981	32900	32882	31439	35361	35392	0	-2.006324	4.369633	8.498795	0.029459	0.03134	0.008582	-22.539356	53.499122	27.357115	0.660457	0.229359	-0.096896	-0.70838	31.646558
	3.77E+12	1.47E+15	0	45151	0	321	1744.3	32127	34761	36535	32981	32896	32881	31439	35361	35376	0	-1.960842	4.309543	8.512355	0.029373	0.024972	0.006943	-22.195459	53.397285	27.18616	0.660389	0.229276	-0.096997	-0.708457	31.689141
	3.77E+12	1.47E+15	0	36959	0	322	1744	32135	34773	36572	32982	32905	32875	31423	35361	35376	0	-1.943607	4.33645	8.595394	0.031192	0.039261	-0.002571	-22.254507	53.380953	27.054188	0.660297	0.229241	-0.097057	-0.708545	31.625266
	3.77E+12	1.47E+15	0	49247	0	323	1744	32116	34785	36598	32981	32905	32872	31423	35377	35376	0	-1.986159	4.364524	8.653665	0.029654	0.039283	-0.00733	-22.273244	53.537415	27.079059	0.660193	0.229203	-0.097109	-0.708647	31.625266
	3.77E+12	1.47E+15	0	16479	0	324	1744.1	32129	34750	36614	32984	32905	32877	31423	35361	35376	0	-1.956039	4.283835	8.689669	0.034268	0.03921	0.000531	-22.137349	53.532479	27.074055	0.660109	0.229175	-0.09718	-0.708725	31.646558
	3.77E+12	1.47E+15	0	57439	0	325	1744.1	32130	34756	36604	32984	32904	32872	31423	35377	35376	0	-1.954025	4.297606	8.667219	0.034359	0.03761	-0.007386	-21.998702	53.400003	27.089526	0.660003	0.229145	-0.097248	-0.708824	31.646558
	3.77E+12	1.47E+15	0	8287	0	326	1743.8	32104	34779	36589	32982	32907	32876	31423	35377	35360	0	-2.01288	4.350883	8.633457	0.031294	0.042444	-0.00089	-22.016567	53.296512	27.02984	0.659919	0.229119	-0.097301	-0.708903	31.582683
	3.77E+12	1.47E+15	0	8287	0	327	1744.1	32101	34796	36597	32989	32912	32883	31423	35393	35360	0	-2.01976	4.390351	8.651355	0.042055	0.050228	0.009893	-22.051997	53.168816	27.33495	0.659859	0.229137	-0.097373	-0.708944	31.646558
	3.77E+12	1.47E+15	0	12383	0	328	1743.9	32124	34804	36621	32992	32907	32876	31423	35393	35360	0	-1.968982	4.407767	8.705266	0.047107	0.042171	-0.000989	-21.857778	53.207338	27.474875	0.659762	0.229153	-0.097474	-0.709014	31.603974
	3.77E+12	1.47E+15	0	95	0	329	1744	32138	34794	36641	32995	32912	32883	31407	35425	35360	0	-1.93739	4.384462	8.750199	0.05165	0.050063	0.009942	-22.024238	53.161914	27.280105	0.659693	0.229198	-0.097578	-0.70905	31.625266
	3.77E+12	1.47E+15	0	41055	0	330	1744.3	32125	34816	36648	32986	32907	32883	31407	35393	35376	0	-1.966666	4.435712	8.765816	0.037196	0.042352	0.009872	-22.158844	53.328864	27.315669	0.659633	0.229185	-0.097662	-0.709098	31.689141
	3.77E+12	1.47E+15	0	95	0	331	1744	32123	34812	36630	32981	32912	32882	31423	35393	35376	0	-1.971329	4.42627	8.725439	0.029435	0.050445	0.008398	-22.131323	53.301258	27.30416	0.65958	0.229174	-0.097702	-0.709146	31.625266
	3.77E+12	1.47E+15	0	4191	0	332	1743.9	32119	34807	36622	32988	32906	32880	31423	35393	35360	0	-1.98019	4.414803	8.707491	0.040696	0.040695	0.005395	-22.136822	53.28106	27.332543	0.659504	0.229167	-0.097796	-0.709206	31.603974
	3.77E+12	1.47E+15	0	28767	0	333	1744.1	32105	34808	36639	32985	32895	32872	31407	35393	35360	0	-2.011118	4.417714	8.745591	0.036015	0.023253	-0.0072	-22.136213	53.412989	27.192743	0.65939	0.229104	-0.09791	-0.709316	31.646558
	3.77E+12	1.47E+15	0	16479	0	334	1744.3	32111	34816	36669	32993	32901	32869	31423	35425	35376	0	-1.997745	4.436086	8.812904	0.048589	0.032584	-0.012248	-22.1417	53.51991	27.052624	0.659255	0.229101	-0.09803	-0.709426	31.689141
	3.77E+12	1.47E+15	0	45151	0	335	1744.3	32122	34822	36690	32996	32901	32863	31423	35393	35360	0	-1.973408	4.449501	8.860046	0.053453	0.032492	-0.021782	-22.116868	53.596267	27.085105	0.65909	0.229114	-0.098156	-0.709558	31.689141
	3.77E+12	1.47E+15	0	12383	0	336	1744.1	32113	34835	36700	32997	32902	32868	31407	35393	35360	0	-1.993987	4.479374	8.882445	0.055084	0.034063	-0.013734	-22.253368	53.887072	27.047251	0.658945	0.229132	-0.098289	-0.709668	31.646558
	3.77E+12	1.47E+15	0	46175	24	337	1743.8	32121	34836	36728	32998	32906	32858	31439	35393	35376	0	-1.97644	4.481031	8.945311	0.057008	0.040384	-0.029495	-22.419168	53.897438	27.178363	0.658756	0.229179	-0.098398	-0.709814	31.582683
	3.77E+12	1.47E+15	0	45663	1609	338	1743.8	32130	34840	36738	32986	32904	32853	31407	35361	35376	0	-1.956519	4.489933	8.967767	0.03805	0.03752	-0.037353	-22.257374	53.583014	27.349427	0.658563	0.229172	-0.098454	-0.709987	31.582683
	3.77E+12	1.47E+15	0	63327	16288	339	1744	32142	34817	36735	32978	32906	32856	31439	35377	35360	0	-1.928944	4.436989	8.961104	0.025148	0.040931	-0.032741	-22.092171	53.652537	27.190799	0.658396	0.22914	-0.09847	-0.71015	31.625266
	3.77E+12	1.47E+15	0	26719	65535	340	1744	32164	34781	36695	32966	32912	32857	31439	35377	35360	0	-1.879025	4.35373	8.871472	0.00603	0.050815	-0.031241	-22.278543	53.570372	27.023888	0.658253	0.229085	-0.098408	-0.710309	31.625266
	3.77E+12	1.47E+15	0	36959	0	341	1744.3	32170	34776	36640	32965	32925	32861	31423	35377	35376	0	-1.865388	4.342522	8.748063	0.004076	0.071551	-0.025362	-22.288873	53.898234	27.211902	0.658137	0.229081	-0.098293	-0.710434	31.689141
	3.77E+12	1.47E+15	0	28767	0	342	1743.9	32156	34799	36608	32966	32923	32866	31407	35393	35376	0	-1.897697	4.395361	8.676188	0.005864	0.068342	-0.017117	-22.085849	53.899471	27.214258	0.658043	0.229069	-0.098198	-0.710538	31.603974
	3.77E+12	1.47E+15	0	41055	0	343	1743.6	32167	34781	36613	32964	32928	32867	31407	35361	35360	0	-1.872959	4.353335	8.687486	0.002834	0.076355	-0.015427	-22.31288	53.561331	27.023601	0.657956	0.229071	-0.098076	-0.710634	31.540099
	3.77E+12	1.47E+15	0	41055	0	344	1744.1	32161	34747	36612	32971	32933	32872	31423	35361	35344	0	-1.884786	4.276002	8.685272	0.013495	0.084139	-0.007952	-22.109322	53.690322	27.190122	0.657887	0.229119	-0.09797	-0.710698	31.646558
	3.77E+12	1.47E+15	0	57439	0	345	1744.2	32156	34752	36616	32982	32931	32874	31423	35377	35344	0	-1.895951	4.287742	8.694221	0.030878	0.080658	-0.004837	-22.133263	53.392032	27.352723	0.657808	0.229202	-0.097923	-0.71075	31.66785
	3.77E+12	1.47E+15	0	41055	0	346	1743.9	32154	34781	36608	32989	32932	32873	31423	35361	35360	0	-1.901595	4.354078	8.676219	0.042203	0.082052	-0.006266	-22.193315	53.253284	27.194091	0.657716	0.229317	-0.097904	-0.710801	31.603974
	3.77E+12	1.47E+15	0	32863	0	347	1744.2	32163	34782	36595	33000	32932	32873	31423	35377	35360	0	-1.881356	4.356481	8.647055	0.05947	0.081755	-0.006502	-21.832811	53.440038	27.036266	0.65761	0.229477	-0.097932	-0.710843	31.66785
	3.77E+12	1.47E+15	0	95	0	348	1744.1	32159	34783	36580	32996	32926	32873	31407	35361	35360	0	-1.890419	4.358809	8.613387	0.05323	0.072311	-0.006297	-22.010664	53.371613	27.195296	0.657506	0.229594	-0.097967	-0.710897	31.646558
	3.77E+12	1.47E+15	0	12383	0	349	1744.1	32143	34798	36560	32999	32931	32870	31423	35377	35360	0	-1.926514	4.393774	8.568434	0.058006	0.080184	-0.011173	-22.272899	53.569559	27.344454	0.657385	0.229747	-0.097992	-0.710956	31.646558
	3.77E+12	1.47E+15	0	20575	0	350	1744.2	32112	34801	36549	32993	32925	32870	31423	35393	35360	0	-1.995482	4.401719	8.543657	0.048457	0.070797	-0.011096	-22.406199	53.43637	27.206435	0.657268	0.229849	-0.098015	-0.711028	31.66785
	3.77E+12	1.47E+15	0	49247	0	351	1743.9	32104	34795	36536	32983	32921	32868	31407	35393	35360	0	-2.013415	4.387851	8.514487	0.032842	0.064695	-0.013954	-22.23705	53.101017	26.94741	0.657156	0.229896	-0.098007	-0.711118	31.603974
	3.77E+12	1.47E+15	0	45151	0	352	1744.3	32113	34794	36543	32979	32918	32867	31391	35393	35360	0	-1.992964	4.385739	8.530205	0.026262	0.060032	-0.015735	-22.106773	53.319803	26.807466	0.657044	0.229913	-0.097991	-0.711218	31.689141
	3.77E+12	1.47E+15	0	12383	0	353	1744.4	32093	34785	36549	32981	32913	32864	31391	35393	35376	0	-2.037055	4.365763	8.543629	0.029458	0.052013	-0.020466	-22.141261	53.282331	26.96778	0.656914	0.229916	-0.097995	-0.711337	31.710433
	3.77E+12	1.47E+15	0	32863	0	354	1744	32102	34754	36565	32981	32914	32858	31375	35393	35360	0	-2.016436	4.2938	8.579636	0.029818	0.05359	-0.029743	-22.105144	53.29339	27.101243	0.656758	0.229927	-0.097988	-0.711478	31.625266
	3.77E+12	1.47E+15	0	16479	0	355	1743.8	32133	34754	36540	32984	32914	32859	31407	35409	35376	0	-1.947753	4.2927	8.523626	0.034699	0.053506	-0.028031	-22.269106	53.302862	27.072143	0.656601	0.22995	-0.097996	-0.711614	31.582683
	3.77E+12	1.47E+15	0	61535	0	356	1743.9	32130	34763	36533	32995	32910	32860	31423	35393	35376	0	-1.954622	4.313589	8.507888	0.052113	0.046839	-0.026461	-22.272961	53.243988	27.078367	0.656431	0.229998	-0.09807	-0.711745	31.603974
	3.77E+12	1.47E+15	0	28767	0	357	1744	32145	34750	36536	32999	32909	32855	31439	35409	35376	0	-1.920761	4.283397	8.514681	0.058489	0.045131	-0.034457	-22.092665	53.542657	27.075577	0.656234	0.230061	-0.098159	-0.711894	31.625266
	3.77E+12	1.47E+15	0	53343	0	358	1743.8	32161	34727	36540	32998	32912	32858	31448	35421	35393	0	-1.884657	4.229858	8.523754	0.056962	0.049937	-0.02962	-22.236439	53.643363	27.078716	0.656053	0.230132	-0.098237	-0.712028	31.582683
	3.77E+12	1.47E+15	0	53343	0	359	1744.2	32152	34748	36561	32988	32915	32860	31439	35426	35353	0	-1.904872	4.278779	8.570796	0.040759	0.054996	-0.026745	-22.509689	53.620564	27.042094	0.655894	0.230174	-0.098259	-0.712158	31.66785
	3.77E+12	1.47E+15	0	53343	0	360	1743.9	32140	34750	36579	32983	32910	32859	31412	35396	35353	0	-1.931862	4.283346	8.611166	0.033074	0.047167	-0.028011	-22.584828	53.637797	27.212294	0.655735	0.230174	-0.098279	-0.712301	31.603974
	3.77E+12	1.47E+15	0	17503	24	361	1743.9	32117	34725	36576	32982	32907	32861	31408	35517	35354	0	-1.982258	4.226611	8.604422	0.031476	0.042421	-0.02477	-22.748493	53.603585	27.183186	0.655584	0.230156	-0.09831	-0.712442	31.603974
	3.77E+12	1.47E+15	0	33631	1744	362	1744.1	32101	34728	36574	32981	32917	32867	31393	35388	35344	0	-2.017745	4.234209	8.599877	0.029579	0.058382	-0.015586	-22.641575	53.767129	27.154149	0.655467	0.230174	-0.098302	-0.712545	31.646558
	3.77E+12	1.47E+15	0	51039	16288	363	1744.2	32089	34740	36580	32988	32907	32870	31425	35372	35344	0	-2.044687	4.26223	8.613281	0.040654	0.042275	-0.010703	-22.228744	53.751635	27.337836	0.655351	0.230174	-0.09837	-0.712642	31.66785
	3.77E+12	1.47E+15	0	55391	65535	364	1744	32102	34730	36595	32990	32900	32873	31409	35372	35344	0	-2.015623	4.238617	8.647004	0.043967	0.031077	-0.005666	-22.037619	53.705286	27.262447	0.655244	0.23015	-0.098479	-0.712733	31.625266
	3.77E+12	1.47E+15	0	32863	0	365	1744.1	32122	34729	36612	32996	32898	32884	31409	35388	35344	0	-1.97097	4.235812	8.685204	0.053261	0.027748	0.011752	-21.805258	53.95388	27.491386	0.655178	0.230134	-0.098638	-0.712777	31.646558
	3.77E+12	1.47E+15	0	4191	0	366	1744	32146	34744	36589	32998	32901	32886	31425	35388	35344	0	-1.918212	4.269484	8.63363	0.056448	0.032471	0.014925	-21.925748	54.187472	27.244244	0.655118	0.230138	-0.098796	-0.712808	31.625266
	3.77E+12	1.47E+15	0	20575	0	367	1744.1	32145	34756	36552	32997	32901	32880	31425	35388	35344	0	-1.920805	4.297263	8.55057	0.054892	0.03249	0.005336	-22.245661	53.699395	26.876325	0.65503	0.230141	-0.098943	-0.712868	31.646558
	3.77E+12	1.47E+15	0	45151	0	368	1744	32142	34779	36547	32998	32897	32887	31425	35388	35360	0	-1.928289	4.350072	8.5393	0.056461	0.026104	0.016596	-22.322187	54.61065	27.018884	0.65497	0.230126	-0.09912	-0.712904	31.625266
	3.77E+12	1.47E+15	0	49247	0	369	1744.1	32133	34821	36559	32993	32906	32881	31393	35372	35328	0	-1.949459	4.446899	8.566118	0.048486	0.040562	0.006831	-22.52136	54.629689	26.908403	0.654893	0.230134	-0.09923	-0.712957	31.646558
	3.77E+12	1.47E+15	0	53343	0	370	1744.1	32121	34807	36587	32981	32906	32873	31425	35372	35360	0	-1.975644	4.415044	8.628946	0.029563	0.040878	-0.005831	-22.326355	53.228478	26.836189	0.654798	0.230099	-0.099275	-0.713049	31.646558
	3.77E+12	1.47E+15	0	28767	0	371	1744.2	32122	34776	36607	32982	32908	32868	31393	35404	35312	0	-1.972323	4.343889	8.673886	0.031152	0.044028	-0.01388	-22.159668	53.322501	26.855868	0.654683	0.230081	-0.099308	-0.713156	31.66785
	3.77E+12	1.47E+15	0	28767	0	372	1744.1	32123	34779	36612	32983	32909	32869	31393	35404	35344	0	-1.970273	4.350625	8.685108	0.032782	0.045593	-0.01225	-22.385987	53.4354	26.847455	0.654569	0.23007	-0.099344	-0.713259	31.646558
	3.77E+12	1.47E+15	0	53343	0	373	1743.9	32121	34797	36595	32981	32916	32870	31425	35372	35344	0	-1.97551	4.391828	8.646927	0.02967	0.056792	-0.010668	-22.211879	53.568398	26.854846	0.654468	0.230082	-0.099343	-0.713347	31.603974
	3.77E+12	1.47E+15	0	24671	0	374	1744	32104	34793	36567	32982	32920	32870	31425	35372	35344	0	-2.013174	4.383313	8.584052	0.031161	0.063135	-0.010822	-22.092486	53.535553	26.816848	0.65437	0.230115	-0.099329	-0.713429	31.625266
	3.77E+12	1.47E+15	0	24671	0	375	1744	32107	34778	36563	32981	32916	32871	31377	35404	35328	0	-2.006055	4.34878	8.575114	0.029587	0.056795	-0.009148	-22.056316	53.574423	27.022921	0.654276	0.230127	-0.099329	-0.713512	31.625266
	3.77E+12	1.47E+15	0	49247	0	376	1744	32087	34789	36570	32980	32921	32871	31409	35420	35328	0	-2.050851	4.374623	8.590747	0.027961	0.064784	-0.009249	-22.384468	53.443039	26.809642	0.654182	0.230156	-0.099305	-0.713591	31.625266
	3.77E+12	1.47E+15	0	28767	0	377	1743.8	32077	34784	36613	32982	32911	32875	31393	35404	35360	0	-2.073016	4.363119	8.687232	0.03128	0.048811	-0.002561	-22.32886	53.260466	26.878904	0.654099	0.230146	-0.099336	-0.713666	31.582683
	3.77E+12	1.47E+15	0	61535	0	378	1744	32102	34765	36637	32982	32913	32877	31409	35388	35344	0	-2.016578	4.318926	8.741184	0.031098	0.052001	0.000437	-22.266591	53.537438	26.74352	0.654026	0.230148	-0.099367	-0.713728	31.625266
	3.77E+12	1.47E+15	0	12383	0	379	1744.3	32104	34789	36631	32993	32907	32881	31409	35388	35344	0	-2.01259	4.374351	8.727665	0.048345	0.042157	0.006675	-22.661822	53.842129	26.530608	0.653948	0.230162	-0.099479	-0.713779	31.689141
	3.77E+12	1.47E+15	0	4191	0	380	1744.3	32096	34805	36612	32995	32910	32881	31377	35388	35360	0	-2.030921	4.411374	8.684976	0.051498	0.046879	0.006606	-22.338658	53.54788	26.903919	0.653872	0.230196	-0.09958	-0.713824	31.689141
	3.77E+12	1.47E+15	0	41055	0	381	1743.8	32113	34811	36608	32998	32903	32876	31393	35404	35360	0	-1.993791	4.424078	8.676054	0.056732	0.035637	-0.000857	-21.976901	53.243532	26.865524	0.653769	0.230214	-0.099716	-0.713894	31.582683
	3.77E+12	1.47E+15	0	32863	0	382	1744.1	32128	34809	36598	32995	32898	32873	31393	35420	35360	0	-1.960107	4.419409	8.653645	0.051855	0.027757	-0.005707	-22.5055	53.525573	26.742007	0.653649	0.2302	-0.099856	-0.713989	31.646558
	3.77E+12	1.47E+15	0	8287	0	383	1743.8	32114	34817	36602	32983	32910	32867	31393	35404	35360	0	-1.991766	4.437841	8.662581	0.033009	0.047178	-0.015244	-22.60336	53.92754	26.535739	0.653526	0.230195	-0.099885	-0.714098	31.582683
	3.77E+12	1.47E+15	0	53343	0	384	1743.9	32106	34823	36632	32982	32898	32856	31409	35404	35360	0	-2.009564	4.451917	8.729865	0.031627	0.028083	-0.032519	-22.416487	53.914995	26.869057	0.653352	0.230143	-0.09995	-0.714266	31.603974
	3.77E+12	1.47E+15	0	42079	24	385	1743.9	32122	34798	36656	32975	32905	32859	31393	35388	35344	0	-1.973152	4.393977	8.783814	0.020409	0.039425	-0.027881	-22.495809	53.637682	27.009772	0.653204	0.230093	-0.099958	-0.714416	31.603974
	3.77E+12	1.47E+15	0	33119	1654	386	1743.8	32120	34771	36660	32973	32905	32861	31393	35436	35360	0	-1.976861	4.331898	8.792842	0.017267	0.039482	-0.024633	-22.253484	53.531882	26.793474	0.653069	0.230033	-0.09996	-0.714558	31.582683
	3.77E+12	1.47E+15	0	30559	16288	387	1744.1	32110	34753	36663	32966	32905	32866	31393	35388	35328	0	-1.998254	4.291193	8.79957	0.005867	0.039686	-0.016875	-22.591187	53.538491	26.966268	0.652964	0.229942	-0.099937	-0.714687	31.646558
	3.77E+12	1.47E+15	0	34911	65535	388	1744	32127	34744	36643	32972	32907	32869	31409	35388	35344	0	-1.960322	4.269941	8.754757	0.015397	0.042709	-0.012106	-22.726449	53.639832	27.094898	0.652864	0.229879	-0.099931	-0.714799	31.625266
	3.77E+12	1.47E+15	0	53343	0	389	1743.8	32152	34728	36629	32980	32916	32874	31425	35388	35344	0	-1.904464	4.232249	8.723447	0.028083	0.056825	-0.004247	-22.534719	53.932747	27.066941	0.652783	0.229884	-0.099931	-0.714872	31.582683
	3.77E+12	1.47E+15	0	57439	0	390	1743.9	32158	34745	36626	32979	32919	32880	31409	35356	35344	0	-1.891551	4.271239	8.716693	0.026306	0.06164	0.005151	-22.605203	53.899111	27.065978	0.65273	0.229895	-0.099923	-0.714918	31.603974
	3.77E+12	1.47E+15	0	57439	0	391	1744.1	32142	34733	36612	32982	32926	32874	31393	35388	35344	0	-1.926613	4.244408	8.685249	0.030982	0.072696	-0.004665	-22.432826	53.790413	27.103081	0.652652	0.229952	-0.099889	-0.714975	31.646558
	3.77E+12	1.47E+15	0	8287	0	392	1744.2	32136	34724	36632	32986	32926	32880	31409	35372	35360	0	-1.939532	4.223991	8.730127	0.037168	0.072597	0.004779	-22.427347	53.586075	26.928338	0.652594	0.230022	-0.099882	-0.715007	31.66785
	3.77E+12	1.47E+15	0	49247	0	393	1743.9	32136	34745	36636	32986	32924	32882	31393	35372	35344	0	-1.940452	4.27187	8.739075	0.03735	0.069412	0.008199	-22.594153	53.928379	26.982852	0.652543	0.230081	-0.099887	-0.715033	31.603974
	3.77E+12	1.47E+15	0	28767	0	394	1744	32128	34745	36616	32985	32926	32883	31409	35388	35344	0	-1.958201	4.272261	8.694169	0.035664	0.072627	0.00968	-22.581043	53.951269	26.844575	0.6525	0.230144	-0.09988	-0.715054	31.625266
	3.77E+12	1.47E+15	0	24671	0	395	1744	32123	34795	36568	32981	32928	32884	31425	35356	35344	0	-1.970977	4.387343	8.586343	0.02928	0.075923	0.011238	-22.470245	53.448667	26.680915	0.652467	0.2302	-0.099848	-0.71507	31.625266
	3.77E+12	1.47E+15	0	61535	0	396	1744.1	32105	34793	36549	32981	32927	32880	31409	35388	35360	0	-2.010902	4.383435	8.543658	0.029287	0.074325	0.004842	-22.180944	53.617348	26.88109	0.65242	0.230254	-0.099813	-0.7151	31.646558
	3.77E+12	1.47E+15	0	57439	0	397	1744	32106	34805	36564	32982	32928	32877	31393	35372	35360	0	-2.0091	4.410822	8.577302	0.030984	0.075884	0.000123	-22.16776	53.273829	26.852425	0.652358	0.230319	-0.099775	-0.715141	31.625266
	3.77E+12	1.47E+15	0	8287	0	398	1744	32105	34830	36603	32977	32922	32871	31425	35388	35376	0	-2.011983	4.468197	8.664767	0.02319	0.066458	-0.009261	-22.496798	53.300253	26.821747	0.652271	0.230344	-0.099738	-0.715218	31.625266
	3.77E+12	1.47E+15	0	12383	0	399	1743.8	32106	34833	36612	32965	32918	32873	31377	35404	35344	0	-2.010019	4.474808	8.684969	0.004265	0.060419	-0.00583	-22.438557	53.499386	26.985121	0.652209	0.230302	-0.099667	-0.715298	31.582683
	3.77E+12	1.47E+15	0	24671	0	400	1743.9	32107	34822	36590	32965	32918	32872	31377	35372	35360	0	-2.007422	4.449672	8.63562	0.004215	0.060419	-0.007485	-22.433986	53.26411	26.987579	0.652142	0.230258	-0.099587	-0.715384	31.603974
	3.77E+12	1.47E+15	0	32863	0	401	1744	32115	34792	36572	32963	32913	32869	31393	35420	35344	0	-1.988666	4.380681	8.595304	0.00106	0.052509	-0.012203	-22.500613	53.493645	26.82366	0.652061	0.230186	-0.099515	-0.715491	31.625266
	3.77E+12	1.47E+15	0	16479	0	402	1744.2	32122	34773	36555	32968	32908	32872	31393	35404	35344	0	-1.972371	4.337099	8.557203	0.008854	0.044419	-0.007487	-22.169043	53.295538	26.834995	0.651986	0.230109	-0.099488	-0.715588	31.66785
	3.77E+12	1.47E+15	0	28767	0	403	1744	32123	34758	36559	32981	32908	32870	31393	35404	35344	0	-1.969871	4.302377	8.56622	0.029664	0.044056	-0.010568	-22.16472	53.306244	26.973616	0.651884	0.230085	-0.099517	-0.715684	31.625266
	3.77E+12	1.47E+15	0	32863	0	404	1744	32122	34755	36544	32981	32908	32870	31409	35420	35344	0	-1.972044	4.295545	8.532562	0.029664	0.044056	-0.010568	-22.535701	53.48122	27.066537	0.651779	0.230062	-0.099546	-0.715784	31.625266
	3.77E+12	1.47E+15	0	95	0	405	1744	32109	34747	36533	32986	32905	32872	31393	35388	35360	0	-2.000741	4.277576	8.507859	0.037594	0.039146	-0.007346	-22.285756	53.384781	27.242533	0.651677	0.230043	-0.099613	-0.715874	31.625266
	3.77E+12	1.47E+15	0	20575	0	406	1744.1	32113	34747	36515	32980	32907	32874	31425	35420	35344	0	-1.991797	4.277609	8.467473	0.027951	0.042499	-0.004261	-22.400437	53.752439	27.070784	0.651592	0.230008	-0.099647	-0.715957	31.646558
	3.77E+12	1.47E+15	0	28767	0	407	1744.2	32106	34771	36507	32990	32911	32880	31393	35420	35344	0	-2.008022	4.333071	8.449451	0.043634	0.048605	0.005081	-22.89085	53.49547	26.929592	0.651517	0.230026	-0.099719	-0.716009	31.66785
	3.77E+12	1.47E+15	0	8287	0	408	1743.9	32109	34776	36527	32987	32912	32880	31409	35388	35360	0	-2.001739	4.34408	8.494342	0.039063	0.050276	0.005272	-22.664632	53.63637	26.991239	0.65145	0.230037	-0.099774	-0.71606	31.603974
	3.77E+12	1.47E+15	0	9311	24	409	1744	32124	34786	36540	32980	32911	32885	31409	35388	35328	0	-1.968553	4.366696	8.52353	0.027805	0.048885	0.013185	-22.542954	53.960069	26.810627	0.651415	0.230013	-0.099807	-0.716094	31.625266
	3.77E+12	1.47E+15	0	61535	0	410	1744.2	32101	34778	36550	32982	32917	32880	31409	35404	35344	0	-2.01924	4.349214	8.545917	0.030884	0.058378	0.00498	-22.598135	53.699183	26.853645	0.651358	0.230026	-0.099818	-0.716141	31.66785
	3.77E+12	1.47E+15	0	10079	16288	411	1744.1	32090	34779	36575	32980	32917	32884	31393	35404	35344	0	-2.043764	4.351672	8.601991	0.027709	0.058438	0.011404	-22.420476	53.938372	26.813459	0.651323	0.230029	-0.099825	-0.71617	31.646558
	3.77E+12	1.47E+15	0	51295	65535	412	1744	32075	34799	36595	32981	32913	32886	31393	35388	35344	0	-2.077777	4.397898	8.646796	0.029361	0.052043	0.014727	-22.486124	53.752617	26.980806	0.651293	0.230017	-0.099855	-0.716197	31.625266
	3.77E+12	1.47E+15	0	45151	0	413	1744.1	32081	34790	36577	32986	32908	32883	31393	35404	35344	0	-2.06411	4.3772	8.606433	0.037322	0.043942	0.009986	-22.315865	53.71629	26.989907	0.651242	0.230005	-0.099924	-0.716238	31.646558
	3.77E+12	1.47E+15	0	32863	0	414	1744.4	32073	34791	36566	32980	32907	32882	31425	35404	35344	0	-2.081672	4.380103	8.581713	0.027618	0.042516	0.008236	-22.314512	54.085662	26.780248	0.651193	0.229965	-0.099968	-0.716289	31.710433
	3.77E+12	1.47E+15	0	95	0	415	1744.2	32066	34820	36589	32996	32898	32883	31425	35388	35328	0	-2.098257	4.446642	8.633258	0.053211	0.027747	0.010097	-22.508839	53.769331	27.014048	0.651119	0.229947	-0.100123	-0.71634	31.66785
	3.77E+12	1.47E+15	0	12383	0	416	1744.3	32107	34831	36621	32993	32897	32880	31393	35388	35344	0	-2.007228	4.47075	8.70515	0.048437	0.026234	0.005297	-22.303148	53.482376	26.848212	0.651037	0.229919	-0.100271	-0.716403	31.689141
	3.77E+12	1.47E+15	0	24671	0	417	1744.3	32124	34839	36624	32984	32894	32879	31393	35388	35344	0	-1.969657	4.488616	8.711912	0.034185	0.021702	0.003801	-22.316111	53.655278	26.680672	0.650961	0.229842	-0.10039	-0.71648	31.689141
	3.77E+12	1.47E+15	0	57439	0	418	1744.5	32124	34857	36600	32980	32894	32876	31409	35388	35328	0	-1.970078	4.53024	8.658011	0.027749	0.021809	-0.001084	-22.453549	53.817234	26.875948	0.650877	0.229751	-0.100486	-0.716572	31.731725
	3.77E+12	1.47E+15	0	8287	0	419	1744.5	32121	34857	36574	32964	32898	32869	31393	35404	35360	0	-1.97682	4.530379	8.599658	0.002427	0.028605	-0.012229	-22.575793	53.630999	26.83819	0.650786	0.229615	-0.100477	-0.7167	31.731725
	3.77E+12	1.47E+15	0	4191	0	420	1744.4	32125	34819	36581	32948	32902	32871	31425	35388	35376	0	-1.966841	4.442849	8.615456	-0.022977	0.035415	-0.00902	-22.602048	53.631001	26.838447	0.650729	0.229433	-0.100382	-0.716824	31.710433
	3.77E+12	1.47E+15	0	49247	0	421	1744.4	32138	34791	36594	32949	32901	32865	31457	35388	35376	0	-1.93704	4.378127	8.644719	-0.021282	0.033785	-0.018527	-22.348946	53.818183	26.871632	0.650645	0.229255	-0.100287	-0.71697	31.710433
	3.77E+12	1.47E+15	0	16479	0	422	1744.7	32131	34786	36601	32949	32904	32867	31466	35399	35393	0	-1.952147	4.367184	8.660405	-0.021539	0.038569	-0.015617	-22.014814	53.647038	26.712488	0.650574	0.229089	-0.10018	-0.717102	31.774308
	3.77E+12	1.47E+15	0	61535	0	423	1744.4	32122	34769	36625	32955	32907	32865	31450	35432	35369	0	-1.971868	4.328008	8.714284	-0.0118	0.043174	-0.018671	-22.334558	53.518812	26.703718	0.650485	0.228962	-0.100088	-0.717236	31.710433
	3.77E+12	1.47E+15	0	4191	0	424	1743.9	32122	34750	36630	32969	32909	32869	31397	35418	35369	0	-1.971756	4.28378	8.725563	0.010685	0.045975	-0.012071	-22.634995	53.558431	26.903594	0.650393	0.228897	-0.100057	-0.717345	31.603974
	3.77E+12	1.47E+15	0	57439	0	425	1744	32121	34762	36648	32981	32908	32870	31438	35522	35353	0	-1.974202	4.311452	8.765925	0.029664	0.044056	-0.010568	-22.403209	53.512774	26.685851	0.65029	0.228877	-0.100094	-0.71744	31.625266
	3.77E+12	1.47E+15	0	32863	0	426	1744.2	32127	34752	36670	32995	32909	32873	31440	35392	35343	0	-1.960301	4.288495	8.815321	0.051705	0.045272	-0.006005	-22.463157	53.677042	26.799084	0.65018	0.228914	-0.100193	-0.717514	31.66785
	3.77E+12	1.47E+15	0	16479	0	427	1744	32132	34759	36668	32997	32905	32874	31408	35392	35359	0	-1.949593	4.304198	8.810841	0.055028	0.038848	-0.004205	-22.410183	53.697005	27.247791	0.650071	0.228942	-0.100319	-0.717586	31.625266
	3.77E+12	1.47E+15	0	53343	0	428	1744.2	32137	34798	36642	32998	32906	32873	31392	35376	35359	0	-1.939541	4.393909	8.752424	0.056492	0.040414	-0.005951	-21.852385	53.533689	27.294558	0.649961	0.228978	-0.100442	-0.717657	31.66785
	3.77E+12	1.47E+15	0	32863	0	429	1744.1	32126	34811	36627	32993	32903	32870	31392	35408	35359	0	-1.964538	4.424006	8.718713	0.048691	0.035768	-0.010568	-21.526316	53.593612	27.478611	0.649846	0.228985	-0.100549	-0.717744	31.646558
	3.77E+12	1.47E+15	0	28767	0	430	1744.1	32122	34805	36619	32981	32895	32871	31408	35392	35359	0	-1.973273	4.410359	8.700762	0.02968	0.023361	-0.008775	-21.695478	54.079655	27.365798	0.649747	0.228907	-0.100637	-0.717845	31.646558
	3.77E+12	1.47E+15	0	24671	0	431	1744.1	32121	34803	36614	32980	32901	32869	31408	35408	35359	0	-1.975449	4.405804	8.689543	0.028079	0.032938	-0.012073	-22.34453	53.983206	27.139626	0.649638	0.22885	-0.100687	-0.717955	31.646558
	3.77E+12	1.47E+15	0	57439	0	432	1743.8	32121	34800	36629	32973	32902	32870	31408	35392	35359	0	-1.975606	4.398536	8.723222	0.01714	0.03472	-0.010282	-22.268287	54.813331	27.115375	0.649547	0.228773	-0.100711	-0.718059	31.582683
	3.77E+12	1.47E+15	0	42079	24	433	1744.3	32119	34787	36629	32979	32907	32870	31424	35376	35375	0	-1.979175	4.369317	8.723221	0.026295	0.042523	-0.010742	-21.806515	54.641857	26.858264	0.649453	0.228741	-0.100739	-0.718151	31.689141
	3.77E+12	1.47E+15	0	12895	1607	434	1744.1	32131	34778	36640	32977	32914	32868	31392	35360	35359	0	-1.952376	4.348037	8.747964	0.023233	0.053717	-0.013923	-22.113225	53.439935	26.942269	0.649353	0.228734	-0.100729	-0.718245	31.646558
	3.77E+12	1.47E+15	0	63327	16288	435	1743.8	32142	34791	36641	32969	32921	32869	31424	35360	35327	0	-1.928596	4.377221	8.750224	0.01066	0.065079	-0.012255	-22.5062	53.500878	27.088524	0.64927	0.228725	-0.100657	-0.718332	31.582683
	3.77E+12	1.47E+15	0	34911	65535	436	1744	32123	34784	36626	32966	32920	32870	31440	35392	35359	0	-1.970485	4.361966	8.716519	0.005754	0.063574	-0.010772	-22.618935	53.619137	27.054869	0.649195	0.228699	-0.100576	-0.71842	31.625266
	3.77E+12	1.47E+15	0	28767	0	437	1744	32122	34761	36611	32965	32921	32870	31424	35376	35343	0	-1.972047	4.309197	8.682901	0.004158	0.065193	-0.01079	-22.468916	53.752064	27.060287	0.649123	0.228672	-0.100479	-0.718507	31.625266
	3.77E+12	1.47E+15	0	20575	0	438	1743.9	32119	34775	36589	32966	32925	32871	31408	35360	35359	0	-1.979302	4.341368	8.633501	0.005766	0.071535	-0.009222	-22.329241	53.71567	27.067903	0.649057	0.228666	-0.100371	-0.718583	31.603974
	3.77E+12	1.47E+15	0	28767	0	439	1743.9	32108	34750	36566	32965	32922	32869	31424	35344	35375	0	-2.003064	4.284317	8.581908	0.004234	0.066782	-0.012331	-22.396117	53.773464	27.034367	0.648982	0.228645	-0.100268	-0.718672	31.603974
	3.77E+12	1.47E+15	0	45151	0	440	1743.7	32091	34728	36575	32966	32919	32870	31408	35360	35359	0	-2.040369	4.234041	8.602111	0.005962	0.061977	-0.010549	-22.185807	53.505981	27.19379	0.648911	0.228613	-0.100184	-0.718759	31.561391
	3.77E+12	1.47E+15	0	4191	0	441	1744.1	32099	34731	36612	32980	32920	32869	31424	35360	35359	0	-2.022183	4.241086	8.685139	0.027935	0.06319	-0.012471	-22.368605	53.285998	27.261302	0.648813	0.228642	-0.100156	-0.718842	31.646558
	3.77E+12	1.47E+15	0	41055	0	442	1744.2	32122	34755	36617	32984	32915	32870	31424	35376	35375	0	-1.971655	4.295636	8.696368	0.034241	0.055122	-0.010858	-22.417091	53.096126	26.759731	0.64871	0.228663	-0.100169	-0.718927	31.66785
	3.77E+12	1.47E+15	0	53343	0	443	1744	32104	34766	36606	32989	32910	32874	31424	35360	35359	0	-2.012244	4.321223	8.671623	0.042287	0.047028	-0.004285	-21.932147	53.408804	26.827195	0.648619	0.22868	-0.100229	-0.718994	31.625266
	3.77E+12	1.47E+15	0	45151	0	444	1744	32113	34774	36587	32982	32913	32874	31456	35376	35343	0	-1.992524	4.339369	8.628994	0.031148	0.051996	-0.004326	-21.970458	53.564225	26.990557	0.64854	0.228683	-0.100245	-0.719062	31.625266
	3.77E+12	1.47E+15	0	20575	0	445	1743.8	32122	34776	36580	32980	32913	32879	31408	35376	35375	0	-1.972781	4.343478	8.613315	0.028023	0.052057	0.003753	-22.285678	53.273304	26.891647	0.648484	0.228674	-0.10026	-0.719114	31.582683
	3.77E+12	1.47E+15	0	12383	0	446	1744.3	32146	34770	36577	32969	32914	32879	31408	35360	35359	0	-1.918749	4.329572	8.606637	0.010213	0.053957	0.003429	-22.221512	53.030662	27.238614	0.648444	0.228626	-0.10022	-0.71917	31.689141
	3.77E+12	1.47E+15	0	57439	0	447	1743.7	32136	34765	36570	32965	32912	32872	31408	35392	35343	0	-1.941433	4.317702	8.590938	0.004394	0.050863	-0.007224	-22.227609	53.055631	27.210035	0.648379	0.228559	-0.100162	-0.719259	31.561391
	3.77E+12	1.47E+15	0	53343	0	448	1744.1	32129	34736	36564	32965	32911	32874	31424	35392	35375	0	-1.955745	4.251776	8.577495	0.004101	0.049279	-0.004298	-22.260377	53.170555	27.015931	0.64832	0.228486	-0.100109	-0.719342	31.646558
	3.77E+12	1.47E+15	0	49247	0	449	1744.1	32132	34704	36552	32968	32913	32872	31408	35392	35343	0	-1.948129	4.178211	8.550638	0.008883	0.052378	-0.007524	-22.083129	53.31172	27.207928	0.648252	0.228435	-0.100059	-0.719427	31.646558
	3.77E+12	1.47E+15	0	53343	0	450	1744.1	32122	34679	36562	32979	32912	32884	31392	35392	35359	0	-1.969578	4.121066	8.573101	0.026159	0.050504	0.011512	-22.187792	53.292726	27.240099	0.64822	0.228415	-0.100079	-0.719459	31.646558
	3.77E+12	1.47E+15	0	32863	0	451	1743.9	32103	34682	36567	32994	32913	32888	31408	35408	35375	0	-2.012104	4.128279	8.584273	0.050038	0.051689	0.017929	-21.81972	53.245333	26.88143	0.648188	0.228457	-0.100169	-0.719462	31.603974
	3.77E+12	1.47E+15	0	36959	0	452	1744.3	32093	34757	36560	32998	32918	32894	31408	35408	35343	0	-2.036267	4.301313	8.568373	0.055985	0.059555	0.027065	-21.964573	53.454924	27.069364	0.648179	0.228532	-0.100263	-0.719434	31.689141
	3.77E+12	1.47E+15	0	28767	0	453	1744.1	32083	34821	36545	32998	32920	32896	31408	35376	35375	0	-2.060695	4.448405	8.534568	0.05607	0.06274	0.030334	-22.422582	53.243574	27.266169	0.648176	0.228614	-0.100354	-0.719397	31.646558
	3.77E+12	1.47E+15	0	53343	0	454	1744.3	32061	34816	36565	32993	32920	32893	31424	35360	35375	0	-2.109222	4.437765	8.579391	0.048047	0.062875	0.025452	-22.358228	53.36689	26.86199	0.648167	0.228679	-0.100417	-0.719376	31.689141
	3.77E+12	1.47E+15	0	8287	0	455	1744.2	32093	34823	36609	32981	32906	32885	31424	35408	35375	0	-2.038248	4.452696	8.678204	0.029297	0.040899	0.013151	-22.226977	53.667834	27.09733	0.648133	0.228641	-0.10048	-0.71941	31.66785
	3.77E+12	1.47E+15	0	32863	0	456	1744.3	32112	34810	36612	32973	32911	32880	31408	35424	35359	0	-1.995491	4.422385	8.685009	0.016571	0.049072	0.005067	-22.191434	53.614639	27.098416	0.648091	0.228595	-0.100471	-0.719463	31.689141
	3.77E+12	1.47E+15	0	25695	24	457	1744.2	32120	34828	36610	32971	32913	32874	31408	35392	35359	0	-1.978351	4.463379	8.680511	0.013547	0.052301	-0.004426	-22.515797	53.590821	26.85676	0.648024	0.228556	-0.100446	-0.71954	31.66785
	3.77E+12	1.47E+15	0	54111	1744	458	1744.6	32121	34822	36597	32968	32908	32870	31408	35376	35343	0	-1.975593	4.45006	8.651336	0.008619	0.04442	-0.010931	-22.492269	53.728589	27.26476	0.647941	0.228484	-0.100412	-0.719643	31.753016
	3.77E+12	1.47E+15	0	63327	16288	459	1744.3	32136	34782	36591	32979	32908	32868	31424	35360	35359	0	-1.941317	4.357404	8.638003	0.026321	0.044112	-0.013938	-22.32849	53.898985	27.031317	0.647834	0.228456	-0.100426	-0.719745	31.689141
	3.77E+12	1.47E+15	0	47199	65535	460	1744.3	32133	34807	36593	32982	32904	32870	31424	35392	35359	0	-1.948747	4.41491	8.642434	0.031082	0.037664	-0.010689	-22.382392	53.647472	27.01345	0.647729	0.228422	-0.100473	-0.719844	31.689141
	3.77E+12	1.47E+15	0	61535	0	461	1744.1	32118	34809	36594	32979	32902	32870	31424	35392	35359	0	-1.982358	4.419713	8.644642	0.026467	0.034559	-0.010503	-22.24112	53.193161	27.35181	0.647629	0.228367	-0.100515	-0.719946	31.646558
	3.77E+12	1.47E+15	0	16479	0	462	1744.2	32111	34752	36583	32974	32903	32869	31440	35360	35359	0	-1.996118	4.289136	8.620048	0.018469	0.036288	-0.012163	-22.082367	53.473848	27.311443	0.647533	0.228298	-0.100527	-0.720052	31.66785
	3.77E+12	1.47E+15	0	24671	0	463	1744.1	32104	34747	36606	32977	32901	32872	31424	35360	35375	0	-2.011568	4.277699	8.671656	0.023266	0.033025	-0.007301	-22.256613	54.065211	27.169893	0.647445	0.22823	-0.100566	-0.720148	31.646558
	3.77E+12	1.47E+15	0	24671	0	464	1744.2	32099	34768	36640	32976	32903	32879	31440	35376	35343	0	-2.023141	4.326131	8.747894	0.02148	0.03625	0.003705	-22.377009	53.864088	27.064909	0.647389	0.228163	-0.10061	-0.720213	31.66785
	3.77E+12	1.47E+15	0	12383	0	465	1744.3	32088	34775	36670	32981	32899	32876	31424	35360	35359	0	-2.047641	4.342592	8.815168	0.029433	0.02974	-0.001057	-22.368199	53.486733	26.931631	0.64731	0.228099	-0.100689	-0.720293	31.689141
	3.77E+12	1.47E+15	0	61535	0	466	1744.4	32110	34798	36693	32987	32904	32884	31424	35360	35343	0	-1.999258	4.394842	8.866789	0.038723	0.037551	0.011451	-22.232262	53.225295	26.930992	0.647262	0.228077	-0.100785	-0.72033	31.710433
	3.77E+12	1.47E+15	0	41055	0	467	1744.3	32123	34811	36675	33000	32904	32887	31424	35376	35327	0	-1.970888	4.424235	8.82641	0.059384	0.037199	0.01624	-22.094116	53.36966	27.096555	0.64721	0.228103	-0.100944	-0.720346	31.689141
	3.77E+12	1.47E+15	0	12383	0	468	1743.9	32128	34804	36639	33001	32904	32884	31408	35376	35343	0	-1.960037	4.407614	8.745669	0.061289	0.037161	0.011746	-22.161075	53.709738	27.064981	0.647144	0.228137	-0.101105	-0.720372	31.603974
	3.77E+12	1.47E+15	0	32863	0	469	1744.1	32152	34818	36605	33005	32903	32877	31424	35392	35343	0	-1.906988	4.439358	8.6694	0.067631	0.03545	0.000507	-21.978705	53.390349	27.037987	0.647041	0.228186	-0.101277	-0.720425	31.646558
	3.77E+12	1.47E+15	0	57439	0	470	1744.1	32157	34813	36598	33008	32914	32873	31424	35360	35359	0	-1.895735	4.427739	8.653715	0.072377	0.052876	-0.006083	-22.009639	53.111194	27.240073	0.646922	0.228298	-0.101413	-0.720477	31.646558
	3.77E+12	1.47E+15	0	36959	0	471	1743.9	32156	34828	36613	33005	32913	32871	31424	35392	35375	0	-1.898569	4.46196	8.687351	0.067788	0.05136	-0.009093	-22.011073	53.315823	27.066742	0.646798	0.228396	-0.101537	-0.72054	31.603974
	3.77E+12	1.47E+15	0	32863	0	472	1744.3	32145	34852	36651	32998	32916	32863	31424	35392	35359	0	-1.923278	4.517802	8.772531	0.056515	0.05632	-0.022102	-21.975326	53.304932	26.923065	0.646649	0.228485	-0.101605	-0.720636	31.689141
	3.77E+12	1.47E+15	0	28767	0	473	1744.3	32154	34841	36680	32993	32924	32860	31424	35408	35327	0	-1.902849	4.492215	8.837653	0.048564	0.06919	-0.027016	-22.149429	53.122717	27.017267	0.646498	0.228591	-0.101614	-0.720737	31.689141
	3.77E+12	1.47E+15	0	45151	0	474	1743.9	32146	34815	36663	32980	32925	32862	31408	35392	35359	0	-1.920277	4.4323	8.799552	0.028147	0.071136	-0.023553	-22.081162	53.280826	26.67235	0.646376	0.22865	-0.101564	-0.720834	31.603974
	3.77E+12	1.47E+15	0	61535	0	475	1744.3	32131	34802	36629	32970	32925	32866	31392	35392	35359	0	-1.952946	4.403415	8.723223	0.011933	0.071422	-0.017441	-22.253706	53.371066	26.708439	0.646284	0.228667	-0.101473	-0.720924	31.689141
	3.77E+12	1.47E+15	0	4191	0	476	1744.2	32129	34783	36607	32964	32925	32868	31424	35408	35359	0	-1.956969	4.35976	8.673891	0.002439	0.071589	-0.01418	-22.258616	53.547271	26.8443	0.646211	0.228658	-0.101358	-0.721009	31.66785
	3.77E+12	1.47E+15	0	4191	0	477	1743.9	32144	34746	36590	32972	32921	32869	31408	35392	35375	0	-1.922814	4.274019	8.635869	0.015357	0.064998	-0.012332	-22.092065	53.368754	26.922024	0.64613	0.228664	-0.101297	-0.721088	31.603974
	3.77E+12	1.47E+15	0	28767	0	478	1744	32136	34752	36574	32970	32925	32870	31392	35408	35359	0	-1.940736	4.288183	8.599927	0.012068	0.071425	-0.010889	-22.128575	53.358993	27.219543	0.646059	0.228678	-0.101212	-0.721159	31.625266
	3.77E+12	1.47E+15	0	4191	0	479	1744.1	32131	34751	36560	32981	32923	32870	31392	35408	35359	0	-1.951766	4.286177	8.568495	0.029484	0.06794	-0.010949	-22.133728	53.653182	27.253887	0.645971	0.228727	-0.101184	-0.721226	31.646558
	3.77E+12	1.47E+15	0	49247	0	480	1744.4	32119	34752	36567	32984	32919	32880	31424	35424	35359	0	-1.978176	4.289162	8.584156	0.033911	0.06151	0.004797	-22.107679	53.728834	26.761451	0.645921	0.228763	-0.101199	-0.721258	31.710433
	3.77E+12	1.47E+15	0	21599	24	481	1744.2	32105	34764	36568	32993	32917	32873	31424	35424	35359	0	-2.009868	4.316905	8.586348	0.048468	0.058065	-0.006166	-22.206468	53.747598	26.792087	0.645824	0.228829	-0.101247	-0.721317	31.66785
	3.77E+12	1.47E+15	0	33119	1666	482	1744.4	32090	34784	36561	32997	32917	32883	31408	35376	35359	0	-2.043664	4.363531	8.570552	0.05452	0.057974	0.00956	-22.541163	53.566987	27.121997	0.645763	0.228904	-0.101326	-0.721336	31.710433
	3.77E+12	1.47E+15	0	59231	16288	483	1744.3	32087	34794	36547	32999	32901	32884	31392	35376	35359	0	-2.050776	4.3865	8.539112	0.057868	0.032445	0.011544	-22.35737	53.760204	27.022807	0.645697	0.228914	-0.101481	-0.72137	31.689141
	3.77E+12	1.47E+15	0	55391	65535	484	1744.1	32096	34795	36552	33007	32902	32875	31456	35376	35359	0	-2.03097	4.388289	8.550362	0.070847	0.0338	-0.002654	-22.174554	53.734225	27.20322	0.645581	0.228968	-0.101656	-0.721432	31.646558
	3.77E+12	1.47E+15	0	57439	0	485	1743.9	32102	34817	36564	32997	32904	32871	31456	35408	35375	0	-2.018459	4.438386	8.577272	0.055152	0.03725	-0.008879	-22.496459	53.713197	27.198597	0.645461	0.228993	-0.101773	-0.721516	31.603974
	3.77E+12	1.47E+15	0	45151	0	486	1744.2	32118	34816	36579	33000	32898	32865	31464	35420	35392	0	-1.982515	4.435936	8.610964	0.059861	0.027608	-0.01849	-22.648705	53.846656	27.029365	0.645304	0.229007	-0.101919	-0.721631	31.66785
	3.77E+12	1.47E+15	0	12383	0	487	1744.1	32128	34827	36596	32994	32902	32853	31467	35389	35370	0	-1.960662	4.460757	8.649122	0.050569	0.03412	-0.037537	-22.361373	53.932766	27.064789	0.645107	0.229024	-0.102005	-0.72179	31.646558
	3.77E+12	1.47E+15	0	45151	0	488	1744.2	32131	34816	36611	32989	32898	32855	31433	35397	35338	0	-1.953518	4.43549	8.682808	0.042559	0.027893	-0.034329	-22.077147	54.151489	27.05926	0.644926	0.229003	-0.102087	-0.721946	31.66785
	3.77E+12	1.47E+15	0	32863	0	489	1744.3	32139	34783	36611	32980	32906	32858	31408	35517	35322	0	-1.934622	4.359573	8.68289	0.02809	0.040884	-0.029773	-22.210589	53.723994	27.063095	0.644775	0.22898	-0.102099	-0.722087	31.689141
	3.77E+12	1.47E+15	0	49247	0	490	1744	32130	34746	36582	32973	32910	32860	31410	35373	35345	0	-1.953875	4.274564	8.617875	0.017111	0.047444	-0.026459	-22.575668	53.340335	27.068601	0.644642	0.228945	-0.102068	-0.722221	31.625266
	3.77E+12	1.47E+15	0	8287	0	491	1744.1	32134	34724	36547	32967	32913	32869	31410	35389	35329	0	-1.944305	4.224098	8.539384	0.007345	0.052401	-0.012283	-22.135305	53.370611	27.052586	0.644564	0.228896	-0.102008	-0.722315	31.646558
	3.77E+12	1.47E+15	0	32863	0	492	1744.2	32139	34689	36526	32967	32915	32871	31426	35389	35329	0	-1.932076	4.143716	8.492337	0.007229	0.05559	-0.009218	-21.596229	53.597342	27.155916	0.644502	0.228854	-0.101949	-0.722392	31.66785
	3.77E+12	1.47E+15	0	4191	0	493	1744.1	32133	34668	36526	32976	32918	32876	31410	35373	35345	0	-1.944875	4.095545	8.492367	0.021482	0.060126	-0.001304	-21.602335	54.012502	27.476345	0.644452	0.228858	-0.101925	-0.722438	31.646558
	3.77E+12	1.47E+15	0	95	0	494	1744.1	32138	34675	36545	32979	32921	32882	31394	35405	35345	0	-1.933918	4.111438	8.535003	0.026124	0.06483	0.008148	-21.738118	53.879113	27.383519	0.644424	0.228884	-0.101904	-0.722458	31.646558
	3.77E+12	1.47E+15	0	95	0	495	1744	32125	34701	36551	32984	32921	32887	31394	35421	35329	0	-1.963704	4.171414	8.548385	0.034048	0.0647	0.016138	-21.969986	53.416159	26.935718	0.644408	0.228925	-0.101913	-0.722458	31.625266
	3.77E+12	1.47E+15	0	41055	0	496	1744	32114	34718	36556	32997	32917	32889	31410	35389	35361	0	-1.988673	4.210776	8.559543	0.054688	0.057978	0.019356	-22.166683	54.701097	26.590925	0.64438	0.228998	-0.102001	-0.722447	31.625266
	3.77E+12	1.47E+15	0	24671	0	497	1744.1	32082	34744	36538	32995	32919	32888	31394	35405	35361	0	-2.060586	4.27159	8.519009	0.051447	0.061217	0.017665	-22.353723	54.466018	26.706877	0.64435	0.229073	-0.102071	-0.722441	31.646558
	3.77E+12	1.47E+15	0	49247	0	498	1744.2	32057	34780	36533	32993	32899	32889	31410	35421	35329	0	-2.117201	4.355142	8.507647	0.048339	0.029432	0.01961	-22.324407	53.210712	26.790992	0.644314	0.229049	-0.102214	-0.72246	31.66785
	3.77E+12	1.47E+15	0	16479	0	499	1744.1	32050	34805	36545	32987	32897	32887	31410	35405	35345	0	-2.133597	4.412631	8.534512	0.038927	0.026407	0.016563	-22.178746	53.649772	26.581207	0.644278	0.228994	-0.102335	-0.722492	31.646558
	3.77E+12	1.47E+15	0	20575	0	500	1744.1	32060	34811	36573	32995	32892	32885	31410	35405	35345	0	-2.111465	4.426062	8.597359	0.051702	0.018224	0.013468	-22.148752	53.398216	26.751673	0.644218	0.22895	-0.10251	-0.722535	31.646558
	3.77E+12	1.47E+15	0	41055	0	501	1744.1	32068	34818	36599	32985	32895	32883	31410	35389	35329	0	-2.093817	4.441853	8.655712	0.035833	0.023271	0.010262	-22.448418	53.510038	26.917312	0.644165	0.228881	-0.102633	-0.722587	31.646558
	3.77E+12	1.47E+15	0	57439	0	502	1744.3	32092	34827	36613	32983	32886	32876	31410	35405	35345	0	-2.040486	4.462021	8.687166	0.032707	0.008987	-0.000791	-22.591741	53.984645	26.690314	0.644076	0.228767	-0.102773	-0.722682	31.689141
	3.77E+12	1.47E+15	0	12383	0	503	1744	32118	34827	36623	32983	32891	32871	31410	35421	35361	0	-1.982926	4.460884	8.709688	0.032953	0.016936	-0.00863	-22.398701	53.777571	26.827234	0.64397	0.22868	-0.102886	-0.722788	31.625266
	3.77E+12	1.47E+15	0	49247	0	504	1744.2	32124	34828	36608	32979	32892	32869	31394	35421	35345	0	-1.96946	4.463265	8.676033	0.026493	0.018637	-0.011948	-22.433159	53.611265	27.193061	0.643861	0.228583	-0.102974	-0.722903	31.66785
	3.77E+12	1.47E+15	0	42079	24	505	1744	32136	34800	36600	32971	32897	32870	31394	35405	35329	0	-1.942132	4.398381	8.658177	0.013868	0.026817	-0.010306	-22.461085	53.947831	26.824357	0.64377	0.228477	-0.103	-0.723014	31.625266
	3.77E+12	1.47E+15	0	28767	0	506	1744.1	32132	34787	36601	32965	32903	32870	31410	35405	35361	0	-1.950532	4.368755	8.660431	0.004228	0.036535	-0.01048	-22.288519	53.899152	26.694371	0.643692	0.228375	-0.102973	-0.72312	31.646558
	3.77E+12	1.47E+15	0	38751	16288	507	1744.1	32121	34779	36599	32966	32907	32869	31426	35373	35345	0	-1.974756	4.350709	8.65593	0.005802	0.042875	-0.012154	-22.323057	53.785985	26.920256	0.64361	0.228296	-0.102933	-0.723223	31.646558
	3.77E+12	1.47E+15	0	63583	65535	508	1744.1	32122	34771	36604	32964	32913	32870	31426	35405	35345	0	-1.972275	4.332295	8.667169	0.002564	0.052485	-0.010686	-22.31099	53.655348	26.723685	0.643539	0.228234	-0.102862	-0.723316	31.646558
	3.77E+12	1.47E+15	0	61535	0	509	1744.2	32105	34782	36594	32965	32916	32875	31426	35405	35345	0	-2.010348	4.358198	8.644657	0.003979	0.057243	-0.002883	-22.315997	53.622405	26.698106	0.643491	0.228187	-0.102789	-0.723384	31.66785
	3.77E+12	1.47E+15	0	8287	0	510	1744.1	32112	34771	36623	32965	32919	32878	31426	35421	35329	0	-1.994463	4.332554	8.709779	0.003974	0.062023	0.001884	-22.299835	53.922935	27.018826	0.643459	0.228152	-0.102708	-0.723435	31.646558
	3.77E+12	1.47E+15	0	8287	0	511	1743.9	32116	34759	36637	32967	32919	32884	31426	35373	35361	0	-1.985356	4.304615	8.741238	0.007184	0.061976	0.011538	-22.434329	54.051887	27.021717	0.643451	0.228121	-0.102646	-0.723461	31.603974
	3.77E+12	1.47E+15	0	36959	0	512	1744	32106	34745	36643	32974	32919	32880	31426	35389	35345	0	-2.007056	4.272859	8.754699	0.018299	0.061778	0.005099	-22.584231	53.872336	26.663626	0.643412	0.22812	-0.10261	-0.723501	31.625266
	3.77E+12	1.47E+15	0	95	0	513	1744.1	32108	34753	36615	32981	32912	32884	31410	35421	35329	0	-2.002831	4.291344	8.691851	0.029335	0.050449	0.011506	-22.449261	53.815724	26.864278	0.643379	0.228112	-0.102639	-0.723529	31.646558
	3.77E+12	1.47E+15	0	16479	0	514	1744	32093	34771	36585	32987	32903	32884	31442	35373	35345	0	-2.036917	4.333073	8.624459	0.038998	0.035954	0.011743	-22.177905	53.528342	27.031319	0.643334	0.228088	-0.102731	-0.723564	31.625266
	3.77E+12	1.47E+15	0	32863	0	515	1744.2	32082	34795	36607	32986	32902	32881	31426	35373	35345	0	-2.061861	4.388713	8.673742	0.037334	0.034387	0.006869	-22.064729	53.522102	26.827705	0.643276	0.228057	-0.102818	-0.723612	31.66785
	3.77E+12	1.47E+15	0	41055	0	516	1744.2	32092	34811	36632	32988	32896	32879	31426	35421	35345	0	-2.040043	4.425118	8.729838	0.040588	0.024776	0.003814	-22.09321	53.801873	26.90233	0.643205	0.228007	-0.102943	-0.723673	31.66785
	3.77E+12	1.47E+15	0	16479	0	517	1744.4	32109	34786	36645	32987	32897	32878	31426	35389	35361	0	-2.001245	4.367401	8.759097	0.038876	0.026396	0.002074	-22.087512	53.947178	26.695549	0.643131	0.227958	-0.103058	-0.723738	31.710433
	3.77E+12	1.47E+15	0	8287	0	518	1744.5	32125	34783	36656	32982	32902	32879	31426	35373	35361	0	-1.965444	4.360132	8.783825	0.030814	0.034497	0.003504	-22.091948	53.684681	26.859054	0.643071	0.227911	-0.10313	-0.723796	31.731725
	3.77E+12	1.47E+15	0	12383	0	519	1744.4	32121	34815	36653	32981	32906	32881	31442	35421	35345	0	-1.975421	4.43364	8.777024	0.02923	0.040895	0.006666	-22.049145	53.329443	27.062961	0.643024	0.227877	-0.103185	-0.723841	31.710433
	3.77E+12	1.47E+15	0	8287	0	520	1744	32123	34832	36642	32967	32910	32881	31426	35405	35345	0	-1.971908	4.472183	8.752328	0.007235	0.047642	0.006897	-22.251379	53.877655	26.688986	0.642999	0.227806	-0.103162	-0.723889	31.625266
	3.77E+12	1.47E+15	0	28767	0	521	1744.1	32125	34794	36630	32963	32913	32883	31394	35421	35345	0	-1.966235	4.384984	8.725476	0.000761	0.052533	0.009954	-22.084718	53.72016	26.7316	0.642991	0.227732	-0.10311	-0.723926	31.646558
	3.77E+12	1.47E+15	0	16479	0	522	1744	32130	34757	36613	32958	32910	32886	31394	35405	35329	0	-1.954128	4.299769	8.687418	-0.007139	0.047897	0.014862	-21.912727	53.191318	26.904925	0.643003	0.227624	-0.103051	-0.723958	31.625266
	3.77E+12	1.47E+15	0	49247	0	523	1744.2	32121	34753	36615	32965	32913	32889	31426	35437	35345	0	-1.973823	4.291076	8.691882	0.00377	0.05249	0.019404	-22.11975	53.724207	26.836128	0.643019	0.227553	-0.103017	-0.72397	31.66785
	3.77E+12	1.47E+15	0	28767	0	524	1744.3	32136	34742	36622	32976	32913	32889	31442	35389	35345	0	-1.940012	4.265469	8.707647	0.021171	0.052189	0.019302	-22.080101	53.888737	26.973221	0.643019	0.227528	-0.103024	-0.723977	31.689141
	3.77E+12	1.47E+15	0	49247	0	525	1744.6	32164	34747	36618	32985	32919	32890	31394	35405	35329	0	-1.877616	4.27648	8.698723	0.0352	0.061501	0.020532	-22.110068	53.33207	27.145101	0.643013	0.227563	-0.103049	-0.723968	31.753016
	3.77E+12	1.47E+15	0	16479	0	526	1744.5	32156	34826	36608	32983	32926	32892	31410	35405	35361	0	-1.897943	4.458075	8.676109	0.032004	0.072704	0.023634	-21.960831	53.693538	26.977077	0.643025	0.227621	-0.103038	-0.723941	31.731725
	3.77E+12	1.47E+15	0	16479	0	527	1744.4	32141	34835	36587	32982	32922	32890	31426	35421	35345	0	-1.93173	4.479114	8.628931	0.030547	0.066358	0.020614	-21.909857	53.935617	26.835912	0.643027	0.227659	-0.103037	-0.723928	31.710433
	3.77E+12	1.47E+15	0	16479	0	528	1744.2	32153	34807	36579	32977	32920	32888	31426	35405	35361	0	-1.904402	4.414229	8.611075	0.022789	0.063304	0.017633	-22.337341	53.892452	26.891682	0.643023	0.227669	-0.10302	-0.723931	31.66785
	3.77E+12	1.47E+15	0	58463	24	529	1744.1	32135	34828	36567	32965	32924	32887	31426	35405	35345	0	-1.945203	4.462902	8.584061	0.003787	0.069999	0.016067	-22.622534	53.859006	26.71804	0.643031	0.227651	-0.102932	-0.723941	31.646558
	3.77E+12	1.47E+15	0	37471	1607	530	1744.2	32121	34820	36571	32964	32919	32880	31426	35437	35345	0	-1.975987	4.44505	8.593012	0.002286	0.062055	0.004995	-22.348034	54.043617	26.712828	0.643009	0.227611	-0.102849	-0.723985	31.66785
	3.77E+12	1.47E+15	0	46943	16288	531	1744.4	32133	34768	36582	32965	32915	32875	31458	35405	35345	0	-1.947489	4.325469	8.617822	0.003853	0.055654	-0.002996	-21.861694	53.924203	26.92503	0.642965	0.227562	-0.102778	-0.72405	31.710433
	3.77E+12	1.47E+15	0	51295	65535	532	1744.1	32136	34750	36583	32977	32918	32875	31426	35389	35345	0	-1.940554	4.283688	8.620123	0.023087	0.060097	-0.002895	-22.201002	53.5956	26.69257	0.642902	0.227572	-0.102751	-0.724107	31.646558
	3.77E+12	1.47E+15	0	20575	0	533	1744.1	32129	34772	36582	32985	32914	32876	31426	35389	35345	0	-1.956797	4.334427	8.617817	0.035804	0.053511	-0.001248	-22.524915	53.794401	26.864227	0.642827	0.227595	-0.10278	-0.724162	31.646558
	3.77E+12	1.47E+15	0	57439	0	534	1744.1	32135	34781	36576	32987	32910	32874	31426	35421	35361	0	-1.943744	4.354933	8.604351	0.039044	0.047084	-0.004346	-22.169128	53.914702	26.998918	0.642742	0.22761	-0.102829	-0.724226	31.646558
	3.77E+12	1.47E+15	0	45151	0	535	1744.6	32140	34805	36550	32983	32910	32879	31426	35389	35329	0	-1.932945	4.410541	8.545951	0.032275	0.047208	0.003266	-22.077614	53.932165	26.966612	0.642685	0.227605	-0.102866	-0.724272	31.753016
	3.77E+12	1.47E+15	0	24671	0	536	1744.5	32112	34827	36530	32982	32913	32878	31442	35389	35345	0	-1.996037	4.461823	8.500956	0.030747	0.05201	0.001687	-22.082045	53.710157	27.008605	0.642627	0.227611	-0.102885	-0.72432	31.731725
	3.77E+12	1.47E+15	0	36959	0	537	1744.4	32106	34808	36541	32970	32907	32879	31442	35421	35361	0	-2.008868	4.418222	8.525666	0.011788	0.042786	0.003505	-22.146821	54.049355	26.831145	0.642586	0.227542	-0.102876	-0.724378	31.710433
	3.77E+12	1.47E+15	0	32863	0	538	1744.4	32095	34814	36576	32966	32906	32880	31442	35405	35361	0	-2.03342	4.432261	8.604166	0.005427	0.041305	0.005126	-21.819921	54.070543	26.86785	0.642559	0.227453	-0.102852	-0.724434	31.710433
	3.77E+12	1.47E+15	0	53343	0	539	1744.5	32100	34804	36623	32970	32906	32881	31426	35389	35345	0	-2.021772	4.40917	8.709664	0.011695	0.041198	0.006633	-21.811396	53.630468	26.874067	0.64253	0.227377	-0.102856	-0.724483	31.731725
	3.77E+12	1.47E+15	0	49247	0	540	1744.3	32132	34767	36631	32982	32910	32875	31442	35405	35313	0	-1.949647	4.322992	8.727783	0.030954	0.047225	-0.002878	-22.137127	53.495674	26.833283	0.642456	0.227371	-0.102884	-0.724546	31.689141
	3.77E+12	1.47E+15	0	12383	0	541	1744.3	32133	34752	36625	32995	32907	32872	31458	35405	35345	0	-1.946981	4.288521	8.714351	0.05167	0.042088	-0.007618	-22.075537	53.836533	27.028062	0.642349	0.227406	-0.102979	-0.724617	31.689141
	3.77E+12	1.47E+15	0	12383	0	542	1744.3	32148	34780	36621	33014	32904	32877	31426	35405	35345	0	-1.914488	4.352397	8.70536	0.081781	0.036798	0.000322	-22.112597	53.83724	26.867375	0.642236	0.227497	-0.10318	-0.72466	31.689141
	3.77E+12	1.47E+15	0	36959	0	543	1744.2	32168	34815	36629	33017	32905	32877	31410	35421	35345	0	-1.871152	4.432064	8.723301	0.086604	0.038307	0.00036	-21.963793	53.453089	26.681126	0.64212	0.227603	-0.103398	-0.724698	31.66785
	3.77E+12	1.47E+15	0	20575	0	544	1744.3	32167	34833	36631	33011	32904	32871	31426	35405	35345	0	-1.873824	4.47355	8.727746	0.077117	0.036871	-0.009193	-21.844998	53.816797	27.010593	0.641987	0.227685	-0.103583	-0.724764	31.689141
	3.77E+12	1.47E+15	0	20575	0	545	1744.2	32166	34839	36631	32995	32912	32871	31426	35421	35329	0	-1.876328	4.487244	8.727736	0.051715	0.050046	-0.009243	-21.84484	53.974487	27.122953	0.641883	0.227741	-0.103664	-0.724827	31.66785
	3.77E+12	1.47E+15	0	32863	0	546	1743.9	32160	34836	36601	32981	32916	32875	31442	35421	35345	0	-1.88995	4.480239	8.660418	0.029588	0.056801	-0.00273	-21.988821	53.625931	27.03286	0.641816	0.227759	-0.103664	-0.72488	31.603974
	3.77E+12	1.47E+15	0	95	0	547	1743.9	32130	34826	36574	32962	32925	32876	31426	35437	35361	0	-1.956436	4.45821	8.599769	-0.000669	0.071652	-0.001272	-22.020592	53.64459	26.567532	0.641786	0.227744	-0.103542	-0.724929	31.603974
	3.77E+12	1.47E+15	0	4191	0	548	1744.1	32099	34806	36553	32950	32919	32881	31442	35421	35377	0	-2.024632	4.413463	8.552592	-0.019895	0.062439	0.006694	-21.674412	53.805016	26.596617	0.641795	0.227651	-0.103396	-0.724971	31.646558
	3.77E+12	1.47E+15	0	95	0	549	1744.2	32114	34781	36534	32955	32917	32886	31458	35437	35345	0	-1.990463	4.355751	8.510041	-0.01209	0.059127	0.01459	-21.815083	53.753717	26.9222	0.641817	0.227566	-0.103287	-0.724994	31.66785
	3.77E+12	1.47E+15	0	45151	0	550	1744.3	32128	34755	36519	32967	32920	32886	31468	35447	35363	0	-1.958478	4.295764	8.476465	0.006876	0.063576	0.014421	-22.276974	53.921436	26.842854	0.64182	0.22754	-0.103222	-0.725009	31.689141
	3.77E+12	1.47E+15	0	41055	0	551	1744.2	32128	34765	36546	32990	32919	32883	31474	35441	35365	0	-1.958807	4.318564	8.537038	0.043523	0.061348	0.009676	-22.211464	53.895525	26.888715	0.641776	0.227601	-0.103262	-0.725023	31.66785
	3.77E+12	1.47E+15	0	28767	0	552	1744.2	32142	34811	36569	32998	32919	32883	31430	35419	35352	0	-1.929015	4.423761	8.588597	0.056227	0.061128	0.009651	-22.089255	53.868588	26.728547	0.641722	0.227695	-0.103338	-0.72503	31.66785
	3.77E+12	1.47E+15	0	1119	24	553	1744.2	32158	34850	36580	32999	32918	32879	31405	35522	35336	0	-1.894593	4.512845	8.613247	0.057889	0.059502	0.003319	-21.954124	54.000384	26.707487	0.641649	0.22779	-0.103418	-0.725054	31.66785
	3.77E+12	1.47E+15	0	863	1744	554	1744	32129	34857	36583	32996	32914	32872	31407	35424	35342	0	-1.959486	4.529541	8.619897	0.053405	0.053201	-0.007565	-21.97702	54.142789	26.970052	0.641547	0.227861	-0.10349	-0.725111	31.625266
	3.77E+12	1.47E+15	0	34655	16288	555	1744	32128	34845	36582	32982	32909	32869	31455	35392	35358	0	-1.961346	4.50201	8.617674	0.031261	0.04562	-0.012179	-22.032477	54.137303	27.273834	0.641449	0.227857	-0.103515	-0.725196	31.625266
	3.77E+12	1.47E+15	0	63583	65535	556	1744	32125	34837	36575	32981	32899	32870	31455	35392	35342	0	-1.967793	4.483738	8.601973	0.029733	0.029727	-0.010379	-21.746964	54.08631	27.088273	0.641353	0.227804	-0.103577	-0.725289	31.625266
	3.77E+12	1.47E+15	0	24671	0	557	1743.9	32109	34803	36565	32982	32898	32869	31455	35392	35342	0	-2.002461	4.406021	8.579562	0.031412	0.028104	-0.011882	-21.523771	54.321209	26.937291	0.641253	0.227752	-0.103645	-0.725384	31.603974
	3.77E+12	1.47E+15	0	41055	0	558	1744.2	32123	34783	36555	32981	32895	32870	31439	35408	35342	0	-1.970452	4.360038	8.557186	0.029629	0.023361	-0.01043	-21.656087	54.457091	27.136737	0.641155	0.227681	-0.103722	-0.725481	31.66785
	3.77E+12	1.47E+15	0	53343	0	559	1744	32127	34766	36533	32984	32896	32870	31455	35392	35342	0	-1.961289	4.320684	8.50787	0.034519	0.024868	-0.010326	-21.956231	54.005794	27.033078	0.641051	0.227626	-0.10381	-0.725578	31.625266
	3.77E+12	1.47E+15	0	20575	0	560	1744	32126	34761	36528	32997	32890	32878	31455	35392	35342	0	-1.963374	4.309239	8.496657	0.055076	0.014972	0.002459	-22.223055	54.768686	26.82483	0.64096	0.227589	-0.103994	-0.725644	31.625266
	3.77E+12	1.47E+15	0	53343	0	561	1744.1	32112	34796	36568	32997	32890	32884	31471	35392	35326	0	-1.995374	4.390081	8.586307	0.054909	0.014983	0.011916	-22.478115	54.905192	26.718797	0.640893	0.227548	-0.104186	-0.725688	31.646558
	3.77E+12	1.47E+15	0	61535	0	562	1744.1	32123	34812	36619	32998	32890	32882	31487	35392	35326	0	-1.971262	4.426407	8.700751	0.056531	0.014952	0.008738	-22.012493	53.668796	26.972593	0.640819	0.227509	-0.104385	-0.725737	31.646558
	3.77E+12	1.47E+15	0	49247	0	563	1744	32142	34809	36644	32997	32895	32878	31439	35392	35310	0	-1.928945	4.41879	8.756912	0.055038	0.022933	0.002354	-21.613744	53.603264	26.964396	0.640736	0.227492	-0.104553	-0.725792	31.625266
	3.77E+12	1.47E+15	0	32863	0	564	1744.2	32145	34812	36646	32994	32897	32877	31471	35392	35342	0	-1.922166	4.425821	8.761394	0.050142	0.0262	0.000599	-21.659381	53.582681	26.800654	0.640652	0.227473	-0.104698	-0.725851	31.66785
	3.77E+12	1.47E+15	0	36959	0	565	1744.3	32147	34813	36625	32995	32896	32875	31439	35392	35358	0	-1.917709	4.428216	8.714268	0.051704	0.024578	-0.002625	-21.811178	53.736158	26.83048	0.640557	0.227454	-0.104849	-0.725919	31.689141
	3.77E+12	1.47E+15	0	57439	0	566	1744.2	32162	34809	36623	32997	32906	32872	31423	35376	35342	0	-1.884329	4.418472	8.709832	0.05492	0.040439	-0.007536	-21.807779	53.736796	26.818896	0.640449	0.227493	-0.104959	-0.725986	31.66785
	3.77E+12	1.47E+15	0	4191	0	567	1744	32172	34831	36605	32997	32914	32867	31423	35392	35358	0	-1.863002	4.468509	8.669432	0.055076	0.053166	-0.015506	-21.661168	53.578358	26.851364	0.640325	0.227573	-0.10503	-0.72606	31.625266
	3.77E+12	1.47E+15	0	57439	0	568	1744.1	32140	34854	36582	32987	32915	32868	31439	35408	35342	0	-1.934837	4.522444	8.617684	0.039105	0.055035	-0.013975	-21.600447	53.604718	26.706945	0.640221	0.227618	-0.105053	-0.726134	31.646558
	3.77E+12	1.47E+15	0	95	0	569	1744.3	32118	34827	36590	32980	32914	32865	31423	35392	35342	0	-1.982725	4.461297	8.635622	0.027913	0.053633	-0.018829	-21.224961	53.595252	26.611425	0.640116	0.227633	-0.105042	-0.726224	31.689141
	3.77E+12	1.47E+15	0	12383	0	570	1744.3	32130	34793	36596	32982	32906	32855	31423	35440	35342	0	-1.954983	4.382837	8.649186	0.031316	0.040824	-0.034542	-21.589156	53.589872	26.447558	0.639955	0.227626	-0.105061	-0.726365	31.689141
	3.77E+12	1.47E+15	0	61535	0	571	1744.3	32118	34806	36600	32967	32908	32854	31407	35424	35358	0	-1.982057	4.413043	8.658104	0.007498	0.044418	-0.036124	-21.700037	53.587761	26.545187	0.639811	0.227571	-0.105001	-0.726517	31.689141
	3.77E+12	1.47E+15	0	53343	0	572	1744.3	32107	34798	36593	32968	32908	32858	31423	35424	35326	0	-2.006295	4.395007	8.642382	0.009019	0.044397	-0.029778	-21.594267	53.637709	27.022129	0.639686	0.227517	-0.104952	-0.726652	31.689141
	3.77E+12	1.47E+15	0	8287	0	573	1744.2	32114	34740	36592	32980	32897	32863	31423	35392	35342	0	-1.989055	4.261468	8.640276	0.028142	0.026561	-0.021581	-22.065936	53.479917	26.924673	0.639555	0.227457	-0.10501	-0.726777	31.66785
	3.77E+12	1.47E+15	0	49247	0	574	1744.4	32120	34722	36612	32989	32895	32866	31407	35408	35342	0	-1.974915	4.220139	8.685199	0.042266	0.023137	-0.016939	-22.16777	53.44673	26.935518	0.639423	0.22742	-0.105121	-0.726889	31.710433
	3.77E+12	1.47E+15	0	16479	0	575	1744.2	32116	34756	36641	33001	32893	32868	31423	35408	35326	0	-1.984964	4.298064	8.750207	0.061437	0.019625	-0.013626	-21.994736	53.783913	26.964747	0.639284	0.22742	-0.105298	-0.726986	31.66785
	3.77E+12	1.47E+15	0	95	0	576	1744.2	32139	34797	36655	33008	32892	32870	31407	35408	35342	0	-1.935028	4.391528	8.781604	0.072527	0.017844	-0.010452	-22.000276	53.660414	26.801034	0.639144	0.227437	-0.105518	-0.727072	31.66785
	3.77E+12	1.47E+15	0	9311	24	577	1744.2	32138	34827	36635	33001	32897	32869	31439	35424	35358	0	-1.938222	4.460502	8.736661	0.06139	0.025995	-0.012122	-22.136268	53.933154	26.790478	0.639011	0.22745	-0.105685	-0.72716	31.66785
	3.77E+12	1.47E+15	0	33119	1656	578	1744.3	32130	34825	36630	32993	32898	32870	31439	35376	35342	0	-1.955869	4.456271	8.725419	0.048595	0.027809	-0.010598	-22.275612	54.226837	26.97798	0.638895	0.227435	-0.105813	-0.727248	31.689141
	3.77E+12	1.47E+15	0	1887	16288	579	1744	32136	34802	36618	32981	32899	32869	31439	35392	35326	0	-1.942145	4.40294	8.698565	0.029749	0.029725	-0.011967	-22.281999	54.06024	26.815365	0.638791	0.227384	-0.105877	-0.727347	31.625266
	3.77E+12	1.47E+15	0	22623	65535	580	1743.9	32128	34811	36600	32981	32904	32869	31455	35392	35342	0	-1.960356	4.423767	8.658138	0.029778	0.037685	-0.012004	-22.076348	53.804131	26.649139	0.638691	0.227356	-0.105921	-0.727437	31.603974
	3.77E+12	1.47E+15	0	53343	0	581	1744	32122	34812	36606	32978	32907	32869	31423	35408	35326	0	-1.973618	4.426346	8.67158	0.024925	0.042545	-0.012125	-22.280837	53.672414	26.879927	0.638595	0.227329	-0.10594	-0.727527	31.625266
	3.77E+12	1.47E+15	0	36959	0	582	1744.1	32129	34791	36640	32981	32909	32866	31439	35376	35326	0	-1.957221	4.377956	8.747933	0.029656	0.045643	-0.017006	-22.237152	53.858496	26.679164	0.638484	0.22732	-0.105964	-0.727623	31.646558
	3.77E+12	1.47E+15	0	36959	0	583	1743.9	32127	34778	36668	32986	32918	32869	31423	35392	35326	0	-1.961389	4.34787	8.810795	0.037612	0.059838	-0.012313	-22.263111	53.777097	26.653951	0.638386	0.22737	-0.105979	-0.727691	31.603974
	3.77E+12	1.47E+15	0	57439	0	584	1744	32139	34777	36674	32998	32920	32870	31423	35376	35342	0	-1.934559	4.345322	8.824289	0.056569	0.062696	-0.010872	-22.169113	54.014384	26.976943	0.638277	0.227475	-0.106042	-0.727745	31.625266
	3.77E+12	1.47E+15	0	41055	0	585	1744	32133	34780	36651	32998	32923	32869	31439	35392	35326	0	-1.948056	4.352435	8.772654	0.056562	0.067471	-0.012523	-21.849811	53.720843	26.98494	0.638168	0.227594	-0.106091	-0.727796	31.625266
	3.77E+12	1.47E+15	0	20575	0	586	1744.2	32124	34798	36630	32993	32928	32870	31423	35376	35342	0	-1.968485	4.394317	8.725461	0.048434	0.075574	-0.011159	-21.93872	53.42163	26.6567	0.638073	0.227716	-0.106098	-0.727841	31.66785
	3.77E+12	1.47E+15	0	24671	0	587	1744.2	32125	34818	36629	32984	32927	32872	31423	35392	35342	0	-1.966874	4.440226	8.72318	0.034117	0.074231	-0.007935	-21.734082	53.604526	26.717002	0.638	0.227797	-0.106071	-0.727883	31.66785
	3.77E+12	1.47E+15	0	49247	0	588	1743.7	32123	34810	36630	32975	32931	32878	31439	35392	35326	0	-1.971558	4.421327	8.725456	0.02003	0.080849	0.001872	-21.908067	53.754229	26.734055	0.63797	0.227857	-0.105995	-0.727901	31.561391
	3.77E+12	1.47E+15	0	4191	0	589	1744.2	32122	34809	36624	32965	32929	32877	31439	35392	35294	0	-1.973285	4.419653	8.71197	0.003848	0.077945	0.00002	-22.039797	53.589167	26.569957	0.637947	0.22787	-0.10588	-0.727935	31.66785
	3.77E+12	1.47E+15	0	24671	0	590	1744.3	32105	34805	36600	32964	32924	32881	31423	35408	35358	0	-2.010938	4.411131	8.658071	0.002164	0.070019	0.00641	-21.97109	53.461489	26.57237	0.63794	0.227853	-0.105785	-0.72796	31.689141
	3.77E+12	1.47E+15	0	4191	0	591	1744.6	32116	34781	36575	32965	32919	32879	31423	35392	35326	0	-1.985519	4.356077	8.602035	0.003623	0.062032	0.003134	-22.18269	53.493808	26.734697	0.637917	0.227818	-0.105712	-0.728001	31.753016
	3.77E+12	1.47E+15	0	20575	0	592	1744.1	32122	34772	36569	32966	32918	32877	31423	35392	35326	0	-1.972399	4.334659	8.588625	0.005586	0.060402	0.000315	-21.984591	53.487062	26.710596	0.637885	0.227789	-0.105642	-0.728049	31.646558
	3.77E+12	1.47E+15	0	53343	0	593	1743.8	32124	34800	36569	32977	32921	32872	31423	35408	35326	0	-1.969096	4.398563	8.588588	0.023314	0.064865	-0.007518	-21.984774	53.492227	26.678502	0.637816	0.227821	-0.105604	-0.728104	31.582683
	3.77E+12	1.47E+15	0	20575	0	594	1744.2	32120	34808	36564	32982	32918	32871	31423	35392	35342	0	-1.977864	4.417531	8.577325	0.031026	0.059955	-0.009327	-22.177453	53.466267	26.862197	0.637732	0.227858	-0.105599	-0.728167	31.66785
	3.77E+12	1.47E+15	0	32863	0	595	1744.3	32112	34792	36556	32981	32919	32869	31423	35424	35358	0	-1.995092	4.381149	8.559378	0.029397	0.061573	-0.012587	-22.015142	53.634158	26.768601	0.637643	0.227898	-0.105582	-0.728236	31.689141
	3.77E+12	1.47E+15	0	20575	0	596	1744.3	32098	34796	36546	32982	32914	32870	31439	35424	35342	0	-2.026376	4.39077	8.536893	0.031006	0.053586	-0.010898	-21.847481	53.549317	26.241729	0.637554	0.227918	-0.105591	-0.728306	31.689141
	3.77E+12	1.47E+15	0	8287	0	597	1744.3	32091	34807	36550	32983	32909	32874	31407	35424	35310	0	-2.042269	4.416235	8.545829	0.032566	0.045604	-0.004447	-22.019893	53.728085	26.596065	0.637478	0.227917	-0.10563	-0.728366	31.689141
	3.77E+12	1.47E+15	0	95	0	598	1744.1	32105	34797	36551	32981	32912	32880	31407	35424	35342	0	-2.011018	4.392618	8.548138	0.029401	0.050443	0.005156	-22.156415	53.745932	26.919696	0.637434	0.227918	-0.105658	-0.728401	31.646558
	3.77E+12	1.47E+15	0	95	0	599	1744.4	32113	34803	36542	32980	32916	32881	31391	35440	35326	0	-1.993145	4.406529	8.527939	0.027566	0.056845	0.00646	-22.119755	53.538058	26.530424	0.637397	0.227932	-0.105665	-0.728428	31.710433
	3.77E+12	1.47E+15	0	45151	0	600	1744.1	32134	34797	36520	32981	32915	32882	31407	35424	35358	0	-1.946607	4.39182	8.47865	0.029345	0.055223	0.008268	-22.130596	53.742498	26.584666	0.637363	0.227945	-0.105683	-0.728451	31.646558
	3.77E+12	1.47E+15	0	33887	24	601	1744.2	32134	34800	36524	32981	32915	32876	31423	35408	35342	0	-1.946591	4.398819	8.487616	0.029378	0.055214	-0.001324	-22.12375	53.687017	26.678255	0.637303	0.227962	-0.105693	-0.728497	31.66785
	3.77E+12	1.47E+15	0	4191	0	602	1744.1	32134	34792	36557	32983	32915	32878	31423	35392	35310	0	-1.946355	4.380265	8.561689	0.032588	0.055161	0.001912	-22.168701	53.80533	26.969098	0.637248	0.227986	-0.105715	-0.728534	31.646558
	3.77E+12	1.47E+15	0	34655	16288	603	1744.3	32132	34792	36570	32992	32919	32872	31423	35392	35326	0	-1.950575	4.380531	8.590848	0.046815	0.061276	-0.00786	-21.982982	54.104484	27.006736	0.637158	0.228067	-0.105753	-0.728582	31.689141
	3.77E+12	1.47E+15	0	34911	65535	604	1744.5	32114	34819	36570	32996	32917	32871	31439	35392	35310	0	-1.991238	4.443312	8.590738	0.053065	0.057983	-0.009552	-22.117022	54.031827	26.507648	0.637055	0.228154	-0.105816	-0.728636	31.731725
	3.77E+12	1.47E+15	0	32863	0	605	1744	32104	34835	36556	32985	32916	32874	31423	35376	35310	0	-2.014486	4.479802	8.559285	0.035889	0.056691	-0.004398	-22.386466	54.014211	26.576557	0.636978	0.228193	-0.105838	-0.728687	31.625266
	3.77E+12	1.47E+15	0	16479	0	606	1744	32108	34818	36553	32981	32914	32872	31439	35408	35342	0	-2.005079	4.440643	8.552597	0.029586	0.053613	-0.007518	-22.489947	54.172884	26.701	0.636897	0.228209	-0.105848	-0.728751	31.625266
	3.77E+12	1.47E+15	0	53343	0	607	1744.2	32113	34814	36566	32982	32919	32872	31423	35392	35326	0	-1.993609	4.431515	8.581782	0.031002	0.061549	-0.007761	-22.530605	54.197572	26.788625	0.636817	0.228251	-0.105842	-0.728809	31.66785
	3.77E+12	1.47E+15	0	61535	0	608	1744	32108	34827	36565	32980	32910	32875	31439	35392	35342	0	-2.005322	4.461291	8.579508	0.027978	0.047276	-0.002669	-22.227626	53.940976	27.034698	0.636751	0.228244	-0.105867	-0.728866	31.625266
	3.77E+12	1.47E+15	0	32863	0	609	1744.1	32121	34801	36564	32977	32905	32870	31439	35360	35310	0	-1.975522	4.401307	8.577345	0.023268	0.039391	-0.01056	-22.105138	53.687673	26.529835	0.636664	0.228205	-0.105891	-0.728951	31.646558
	3.77E+12	1.47E+15	0	20575	0	610	1744.2	32126	34794	36549	32980	32897	32868	31439	35408	35326	0	-1.964133	4.385227	8.543708	0.028059	0.026569	-0.013644	-22.156433	53.566112	26.458372	0.636557	0.228144	-0.105959	-0.729053	31.66785
	3.77E+12	1.47E+15	0	36959	0	611	1744.3	32124	34800	36540	32982	32900	32867	31439	35408	35326	0	-1.968691	4.3992	8.52349	0.031162	0.03129	-0.015367	-21.983405	53.628206	26.519828	0.636446	0.228104	-0.106021	-0.729153	31.689141
	3.77E+12	1.47E+15	0	4191	0	612	1744.2	32128	34782	36519	32980	32892	32869	31487	35392	35358	0	-1.959399	4.357663	8.476416	0.028081	0.01861	-0.011952	-22.009843	53.422594	26.284509	0.636342	0.228019	-0.106109	-0.729258	31.66785
	3.77E+12	1.47E+15	0	61535	0	613	1744.1	32133	34753	36517	32986	32891	32869	31471	35392	35326	0	-1.947495	4.290794	8.472003	0.037683	0.016852	-0.011882	-22.012877	53.597262	26.627117	0.63623	0.227954	-0.10623	-0.729359	31.646558
	3.77E+12	1.47E+15	0	53343	0	614	1744	32140	34750	36542	32997	32892	32870	31481	35401	35344	0	-1.931865	4.283533	8.528132	0.055193	0.018143	-0.010283	-22.011711	53.748252	26.718035	0.636107	0.227935	-0.106398	-0.729447	31.625266
	3.77E+12	1.47E+15	0	61535	0	615	1744.3	32145	34762	36576	33001	32897	32872	31484	35426	35344	0	-1.920731	4.311229	8.604406	0.061274	0.026001	-0.007427	-22.042826	53.626058	26.725303	0.63599	0.227952	-0.106566	-0.72952	31.689141
	3.77E+12	1.47E+15	0	32863	0	616	1744.1	32139	34791	36583	33001	32900	32876	31436	35448	35338	0	-1.935134	4.37777	8.62005	0.061318	0.030782	-0.001006	-21.866327	53.31362	26.603088	0.635893	0.227981	-0.106729	-0.729571	31.646558
	3.77E+12	1.47E+15	0	57439	0	617	1744.3	32135	34764	36586	33001	32908	32880	31425	35550	35291	0	-1.943005	4.316099	8.626816	0.061057	0.043528	0.005042	-21.882598	53.428713	26.441201	0.63582	0.228042	-0.106865	-0.729595	31.689141
	3.77E+12	1.47E+15	0	95	0	618	1744.3	32114	34807	36585	33004	32911	32883	31443	35418	35313	0	-1.991024	4.415487	8.624431	0.065749	0.048228	0.009732	-21.975855	53.913005	26.566557	0.635758	0.228127	-0.107006	-0.729602	31.689141
	3.77E+12	1.47E+15	0	61535	0	619	1744.1	32104	34850	36573	32992	32912	32885	31411	35402	35329	0	-2.014802	4.514338	8.597399	0.046786	0.050149	0.013058	-21.534435	53.703067	26.872942	0.635726	0.22817	-0.107091	-0.729604	31.646558
	3.77E+12	1.47E+15	0	32863	0	620	1744.2	32118	34824	36566	32982	32914	32884	31411	35434	35313	0	-1.982795	4.454336	8.581776	0.030841	0.053608	0.011393	-21.284624	53.584318	26.85187	0.635708	0.228184	-0.10712	-0.729611	31.66785
	3.77E+12	1.47E+15	0	53343	0	621	1744.4	32108	34821	36563	32981	32912	32886	31427	35418	35329	0	-2.004758	4.44798	8.575014	0.029101	0.050457	0.014477	-21.371811	53.609535	26.680433	0.635698	0.228183	-0.107154	-0.729616	31.710433
	3.77E+12	1.47E+15	0	28767	0	622	1744.1	32092	34834	36565	32985	32908	32880	31411	35418	35313	0	-2.041022	4.477959	8.579447	0.035784	0.043964	0.005227	-21.452421	54.053823	26.839216	0.635653	0.228184	-0.107216	-0.729646	31.646558
	3.77E+12	1.47E+15	0	53343	0	623	1743.8	32107	34810	36567	32989	32900	32881	31427	35450	35329	0	-2.007214	4.422038	8.584035	0.04238	0.031115	0.007172	-21.850262	54.193994	26.818963	0.635599	0.228164	-0.107331	-0.729682	31.582683
	3.77E+12	1.47E+15	0	12383	0	624	1744.3	32113	34795	36577	32997	32896	32873	31427	35450	35329	0	-1.992903	4.38797	8.6065	0.054913	0.02452	-0.005806	-22.087291	55.19649	26.381222	0.635492	0.228161	-0.107487	-0.729752	31.689141
	3.77E+12	1.47E+15	0	54367	24	625	1744.2	32115	34803	36607	33014	32890	32869	31427	35418	35313	0	-1.988715	4.406112	8.673814	0.082087	0.014494	-0.012016	-21.943923	55.008259	26.14294	0.635341	0.2282	-0.107739	-0.729835	31.66785
	3.77E+12	1.47E+15	0	25183	1608	626	1744.1	32126	34847	36628	33017	32889	32869	31395	35418	35329	0	-1.965635	4.506691	8.720886	0.086925	0.012818	-0.011937	-22.045712	53.596408	26.591592	0.635184	0.22824	-0.108013	-0.729919	31.646558
	3.77E+12	1.47E+15	0	59231	16288	627	1744.2	32140	34889	36639	33013	32889	32871	31443	35418	35329	0	-1.935656	4.602841	8.74552	0.080473	0.012932	-0.008817	-22.388677	53.99864	26.496731	0.635039	0.228262	-0.108271	-0.73	31.66785
	3.77E+12	1.47E+15	0	10335	65535	628	1744	32151	34887	36632	32996	32892	32870	31443	35402	35313	0	-1.911343	4.597701	8.729854	0.053605	0.018171	-0.01028	-22.161217	54.12351	26.512228	0.634918	0.228233	-0.108437	-0.730089	31.625266
	3.77E+12	1.47E+15	0	16479	0	629	1744.6	32154	34881	36630	32980	32904	32869	31443	35402	35329	0	-1.903916	4.584537	8.72536	0.027722	0.037721	-0.012472	-22.195518	53.884321	26.520191	0.634822	0.228196	-0.10848	-0.730178	31.753016
	3.77E+12	1.47E+15	0	16479	0	630	1744.3	32159	34876	36652	32956	32904	32870	31443	35418	35313	0	-1.892873	4.572511	8.774765	-0.010205	0.038377	-0.010607	-22.225713	54.176012	26.476351	0.634765	0.228067	-0.108414	-0.730277	31.689141
	3.77E+12	1.47E+15	0	45151	0	631	1744.3	32166	34864	36672	32935	32916	32867	31443	35386	35329	0	-1.876885	4.544703	8.819688	-0.043594	0.058054	-0.015555	-22.077949	54.496992	26.679041	0.634735	0.227914	-0.108199	-0.730384	31.689141
	3.77E+12	1.47E+15	0	95	0	632	1744.1	32153	34829	36658	32934	32918	32867	31411	35386	35313	0	-1.904958	4.464491	8.788314	-0.045063	0.061263	-0.015459	-22.030925	54.171071	26.484778	0.634707	0.227766	-0.107972	-0.730488	31.646558
	3.77E+12	1.47E+15	0	49247	0	633	1744.2	32150	34794	36637	32932	32920	32870	31427	35402	35345	0	-1.910521	4.384347	8.741246	-0.048371	0.064508	-0.0108	-22.375556	53.910033	26.484046	0.634693	0.227616	-0.107733	-0.730581	31.66785
	3.77E+12	1.47E+15	0	49247	0	634	1744.3	32144	34768	36608	32942	32919	32869	31427	35418	35297	0	-1.923052	4.324978	8.676201	-0.032534	0.062642	-0.012465	-22.243919	53.99605	26.683423	0.634661	0.227502	-0.107541	-0.730673	31.689141
	3.77E+12	1.47E+15	0	41055	0	635	1744.2	32124	34752	36583	32964	32920	32871	31443	35402	35313	0	-1.967206	4.288752	8.620082	0.002427	0.063633	-0.009313	-21.772888	53.851159	26.48574	0.634612	0.227476	-0.107449	-0.730738	31.66785
	3.77E+12	1.47E+15	0	95	0	636	1744	32108	34775	36593	32982	32922	32870	31395	35418	35313	0	-2.003658	4.341802	8.642443	0.031146	0.066319	-0.010864	-21.862144	53.683416	26.526621	0.634532	0.22753	-0.107431	-0.730793	31.625266
	3.77E+12	1.47E+15	0	45151	0	637	1744.3	32094	34826	36627	32997	32916	32872	31427	35402	35329	0	-2.03597	4.459638	8.718589	0.054777	0.056362	-0.007813	-21.860119	53.895478	26.516751	0.634437	0.227612	-0.107507	-0.730838	31.689141
	3.77E+12	1.47E+15	0	16479	0	638	1744.4	32112	34893	36647	33004	32914	32878	31443	35386	35329	0	-1.997835	4.613075	8.763381	0.065742	0.052997	0.001664	-21.799117	53.762208	26.526363	0.634358	0.227708	-0.107631	-0.730859	31.710433
	3.77E+12	1.47E+15	0	41055	0	639	1744.1	32129	34880	36653	33006	32910	32875	31411	35450	35329	0	-1.959904	4.58235	8.776929	0.069198	0.046565	-0.002818	-22.093997	53.447572	26.488209	0.634257	0.227796	-0.107779	-0.730897	31.646558
	3.77E+12	1.47E+15	0	4191	0	640	1744	32157	34860	36630	33000	32904	32873	31395	35418	35329	0	-1.89718	4.535513	8.725435	0.059816	0.037172	-0.005781	-22.229758	53.614071	26.677357	0.634151	0.227835	-0.10792	-0.730956	31.625266
	3.77E+12	1.47E+15	0	4191	0	641	1744.1	32179	34872	36589	32990	32905	32869	31411	35418	35329	0	-1.848633	4.56262	8.63346	0.043929	0.039033	-0.012188	-22.086619	53.896425	26.54285	0.634044	0.227843	-0.108005	-0.731034	31.646558
	3.77E+12	1.47E+15	0	32863	0	642	1744.2	32192	34879	36567	32975	32914	32863	31411	35402	35329	0	-1.819899	4.578473	8.584108	0.020073	0.053765	-0.021921	-21.889353	53.826774	26.213928	0.633938	0.227838	-0.107976	-0.731132	31.66785
	3.77E+12	1.47E+15	0	95	0	643	1744.5	32185	34881	36547	32966	32919	32861	31411	35434	35329	0	-1.835293	4.583664	8.539192	0.005576	0.061973	-0.025374	-22.207685	53.832319	26.415154	0.633836	0.227822	-0.107884	-0.731239	31.731725
	3.77E+12	1.47E+15	0	36959	0	644	1744.3	32169	34842	36549	32964	32921	32857	31411	35386	35329	0	-1.869872	4.494321	8.543723	0.002585	0.065203	-0.031625	-22.413178	53.916141	26.504504	0.633718	0.22781	-0.107769	-0.731361	31.689141
	3.77E+12	1.47E+15	0	28767	0	645	1744.4	32171	34799	36550	32960	32923	32861	31411	35418	35313	0	-1.864012	4.395611	8.546053	-0.003915	0.068505	-0.025372	-21.860683	53.506526	26.661486	0.633631	0.227789	-0.107632	-0.731464	31.710433
	3.77E+12	1.47E+15	0	36959	0	646	1744.6	32147	34777	36548	32964	32923	32853	31427	35434	35313	0	-1.916527	4.346025	8.541536	0.002436	0.068385	-0.038217	-22.045338	53.99069	26.625028	0.6335	0.22779	-0.107503	-0.731596	31.753016
	3.77E+12	1.47E+15	0	41055	0	647	1744.5	32137	34772	36554	32971	32918	32858	31427	35434	35329	0	-1.938694	4.334709	8.554988	0.013573	0.060239	-0.030131	-22.503412	54.271005	26.621665	0.633373	0.227797	-0.107432	-0.731714	31.731725
	3.77E+12	1.47E+15	0	53343	0	648	1744.4	32142	34777	36554	32992	32912	32865	31427	35418	35329	0	-1.927824	4.345929	8.554996	0.046917	0.050121	-0.018892	-22.437759	53.932591	26.626138	0.633245	0.227854	-0.107492	-0.731798	31.710433
	3.77E+12	1.47E+15	0	50271	24	649	1744.2	32139	34782	36555	32998	32908	32865	31411	35418	35329	0	-1.934838	4.357268	8.55723	0.056609	0.043585	-0.018693	-22.282606	53.804455	26.630132	0.633108	0.227915	-0.107595	-0.731883	31.66785
	3.77E+12	1.47E+15	0	62303	1744	650	1743.8	32145	34810	36578	32999	32901	32867	31411	35418	35313	0	-1.922673	4.420893	8.608821	0.058484	0.03241	-0.015105	-22.318872	54.014381	26.621533	0.632974	0.227948	-0.107735	-0.731967	31.582683
	3.77E+12	1.47E+15	0	38751	16288	651	1744.5	32172	34820	36607	33002	32905	32863	31411	35418	35345	0	-1.86218	4.443822	8.67392	0.062816	0.038699	-0.022019	-22.304819	53.862188	26.650682	0.63282	0.228013	-0.107865	-0.732061	31.731725
	3.77E+12	1.47E+15	0	34911	65535	652	1744.2	32190	34848	36614	33002	32901	32860	31411	35418	35329	0	-1.823273	4.507239	8.689634	0.063097	0.032322	-0.026496	-22.326451	53.639365	26.520625	0.632651	0.228055	-0.108009	-0.732173	31.66785
	3.77E+12	1.47E+15	0	24671	0	653	1744.2	32177	34861	36615	32989	32907	32857	31427	35402	35313	0	-1.852579	4.537481	8.691817	0.042458	0.042226	-0.031343	-22.195894	54.117883	26.350342	0.632492	0.228077	-0.108065	-0.732295	31.66785
	3.77E+12	1.47E+15	0	95	0	654	1744.4	32178	34817	36605	32982	32912	32853	31411	35386	35345	0	-1.848846	4.436641	8.669458	0.031236	0.050375	-0.037909	-22.06888	54.213819	26.516949	0.632328	0.228104	-0.108062	-0.732429	31.710433
	3.77E+12	1.47E+15	0	8287	0	655	1744	32175	34794	36572	32974	32918	32853	31427	35402	35297	0	-1.855289	4.383501	8.595459	0.018755	0.060142	-0.037742	-22.067986	54.071318	26.644721	0.63218	0.228128	-0.107998	-0.732559	31.625266
	3.77E+12	1.47E+15	0	24671	0	656	1744.2	32159	34786	36530	32965	32920	32860	31427	35386	35313	0	-1.890549	4.365913	8.501175	0.004198	0.063587	-0.026778	-22.197021	53.942878	26.657013	0.632077	0.228121	-0.107895	-0.732665	31.66785
	3.77E+12	1.47E+15	0	57439	0	657	1744.1	32147	34764	36498	32966	32922	32864	31443	35434	35329	0	-1.916747	4.315682	8.429382	0.005771	0.066749	-0.020406	-22.332461	53.961907	26.462356	0.631992	0.228118	-0.107796	-0.732754	31.646558
	3.77E+12	1.47E+15	0	41055	0	658	1744.4	32134	34773	36486	32965	32923	32869	31443	35402	35297	0	-1.945676	4.337109	8.402388	0.003892	0.068381	-0.012688	-22.301344	53.95798	26.621322	0.631932	0.228111	-0.107693	-0.732823	31.710433
	3.77E+12	1.47E+15	0	4191	0	659	1744.1	32123	34774	36483	32967	32924	32869	31411	35402	35297	0	-1.970467	4.33939	8.395637	0.007261	0.069915	-0.012514	-22.343839	53.987234	26.826598	0.631871	0.228117	-0.107597	-0.732888	31.646558
	3.77E+12	1.47E+15	0	45151	0	660	1744.3	32112	34765	36502	32977	32918	32870	31427	35418	35297	0	-1.994412	4.319238	8.438254	0.023036	0.060092	-0.010966	-22.165293	53.870905	26.420688	0.631794	0.22814	-0.107571	-0.73295	31.689141
	3.77E+12	1.47E+15	0	36959	0	661	1744.3	32115	34766	36538	32986	32911	32870	31411	35418	35313	0	-1.987674	4.321377	8.519045	0.037381	0.0487	-0.010848	-22.19154	53.58151	26.689265	0.631701	0.228167	-0.107614	-0.733017	31.689141
	3.77E+12	1.47E+15	0	32863	0	662	1744.3	32117	34792	36575	32998	32912	32867	31427	35418	35313	0	-1.983921	4.380965	8.602028	0.056479	0.049958	-0.015669	-22.212638	53.646408	26.550058	0.631577	0.228245	-0.107704	-0.733086	31.689141
	3.77E+12	1.47E+15	0	57439	0	663	1744.2	32104	34818	36594	32997	32903	32863	31411	35402	35329	0	-2.013672	4.440915	8.644583	0.055092	0.035648	-0.02176	-22.06204	53.562778	26.17769	0.631431	0.228282	-0.107821	-0.733182	31.66785
	3.77E+12	1.47E+15	0	49247	0	664	1744.2	32091	34831	36576	32998	32896	32865	31411	35402	35345	0	-2.043029	4.471193	8.60413	0.0567	0.024479	-0.018441	-21.982341	53.866758	26.600827	0.631291	0.22829	-0.107972	-0.733279	31.66785
	3.77E+12	1.47E+15	0	53343	0	665	1744.3	32085	34812	36566	32996	32895	32868	31395	35386	35313	0	-2.055722	4.427866	8.581707	0.053415	0.022947	-0.013719	-21.779181	54.030618	26.417093	0.631168	0.228284	-0.108121	-0.733364	31.689141
	3.77E+12	1.47E+15	0	24671	0	666	1744.3	32099	34791	36554	32993	32889	32868	31395	35434	35329	0	-2.023978	4.379241	8.554858	0.048697	0.013477	-0.013584	-22.102247	53.640672	26.12707	0.631042	0.228238	-0.108281	-0.733463	31.689141
	3.77E+12	1.47E+15	0	32863	0	667	1744	32105	34782	36545	32988	32888	32871	31427	35434	35313	0	-2.010673	4.358061	8.534708	0.040915	0.012023	-0.008583	-22.204637	53.845163	26.15532	0.630937	0.228166	-0.108427	-0.733555	31.625266
	3.77E+12	1.47E+15	0	95	0	668	1744.5	32105	34783	36542	32983	32892	32873	31427	35418	35297	0	-2.010229	4.360944	8.527953	0.032578	0.018538	-0.005813	-22.187595	53.965733	26.285487	0.63085	0.228092	-0.108536	-0.733637	31.731725
	3.77E+12	1.47E+15	0	41055	0	669	1744.2	32105	34754	36557	32985	32892	32878	31427	35418	35329	0	-2.009593	4.293958	8.561683	0.035871	0.018488	0.00232	-22.199859	53.971943	26.40356	0.630783	0.228022	-0.108662	-0.733697	31.66785
	3.77E+12	1.47E+15	0	4191	0	670	1744.3	32121	34777	36584	32990	32899	32882	31427	35434	35313	0	-1.974543	4.346376	8.622265	0.043625	0.029504	0.008439	-22.169879	53.840049	26.476844	0.630732	0.228	-0.108788	-0.733729	31.689141
	3.77E+12	1.47E+15	0	57439	0	671	1744.6	32129	34822	36607	32985	32910	32885	31427	35434	35345	0	-1.957774	4.449804	8.673797	0.035351	0.047163	0.012784	-22.317429	53.762234	26.819258	0.630707	0.228007	-0.108851	-0.733739	31.753016
	3.77E+12	1.47E+15	0	45151	0	672	1744.4	32125	34799	36603	32981	32907	32887	31411	35418	35329	0	-1.966171	4.396869	8.664864	0.029123	0.042497	0.016169	-22.4032	53.568723	26.621774	0.630694	0.227983	-0.108911	-0.733749	31.710433
	3.77E+12	1.47E+15	0	9311	24	673	1744.1	32128	34786	36585	32986	32913	32886	31395	35418	35313	0	-1.95944	4.366607	8.624518	0.037234	0.051908	0.014644	-22.603554	53.818631	26.47701	0.630672	0.228006	-0.10897	-0.733752	31.646558
	3.77E+12	1.47E+15	0	57695	1656	674	1744.1	32122	34826	36573	32983	32913	32884	31411	35402	35313	0	-1.974038	4.458682	8.597495	0.032503	0.051987	0.011478	-22.312326	54.275082	26.574115	0.630648	0.22802	-0.109012	-0.733762	31.646558
	3.77E+12	1.47E+15	0	63327	16288	675	1744	32118	34856	36569	32981	32914	32876	31427	35418	35313	0	-1.983957	4.527596	8.588453	0.029519	0.053619	-0.001168	-22.034154	54.047763	26.202795	0.630593	0.228037	-0.109029	-0.733801	31.625266
	3.77E+12	1.47E+15	0	39007	65535	676	1744.4	32104	34846	36579	32982	32919	32871	31443	35418	35361	0	-2.014374	4.505489	8.610859	0.030885	0.06155	-0.009483	-22.088299	53.913325	26.415526	0.630517	0.228083	-0.109024	-0.733853	31.710433
	3.77E+12	1.47E+15	0	28767	0	677	1744.2	32114	34818	36612	32981	32916	32869	31443	35434	35329	0	-1.991384	4.440584	8.685002	0.029486	0.056795	-0.012457	-22.086781	54.069896	26.513031	0.630433	0.228107	-0.109023	-0.733918	31.66785
	3.77E+12	1.47E+15	0	57439	0	678	1743.8	32105	34857	36638	32982	32912	32870	31454	35443	35348	0	-2.012906	4.529911	8.743263	0.031356	0.050395	-0.01052	-22.071129	54.228671	26.611236	0.630351	0.228116	-0.109046	-0.733983	31.582683
	3.77E+12	1.47E+15	0	28767	0	679	1744.2	32097	34877	36648	32975	32910	32869	31481	35435	35319	0	-2.030896	4.576532	8.765626	0.020004	0.047406	-0.012313	-22.175665	54.071563	26.817011	0.630271	0.228089	-0.109041	-0.73406	31.66785
	3.77E+12	1.47E+15	0	12383	0	680	1744.5	32106	34871	36648	32970	32902	32870	31445	35408	35318	0	-2.010408	4.562836	8.765648	0.011908	0.034811	-0.010744	-22.464585	53.962364	26.475128	0.630195	0.228005	-0.109047	-0.73415	31.731725
	3.77E+12	1.47E+15	0	4191	0	681	1744.5	32119	34856	36645	32968	32906	32869	31421	35493	35288	0	-1.981046	4.528004	8.758981	0.008718	0.041233	-0.012409	-22.455245	53.825083	26.395776	0.63012	0.227933	-0.109026	-0.73424	31.731725
	3.77E+12	1.47E+15	0	36959	0	682	1744.1	32137	34845	36647	32965	32907	32870	31421	35366	35326	0	-1.941059	4.501735	8.763556	0.004198	0.042904	-0.010564	-22.186343	53.822145	26.325355	0.630057	0.227853	-0.108989	-0.734325	31.646558
	3.77E+12	1.47E+15	0	16479	0	683	1744	32150	34835	36662	32966	32910	32872	31437	35398	35310	0	-1.911898	4.478237	8.797275	0.005797	0.047655	-0.007388	-21.951269	53.977511	26.79822	0.630006	0.227791	-0.108947	-0.734394	31.625266
	3.77E+12	1.47E+15	0	61535	0	684	1744.5	32164	34818	36654	32966	32912	32867	31421	35382	35294	0	-1.879784	4.439374	8.779372	0.00553	0.050838	-0.015703	-21.85565	54.064251	26.894784	0.629935	0.22774	-0.108888	-0.734479	31.731725
	3.77E+12	1.47E+15	0	61535	0	685	1744.3	32145	34809	36643	32977	32921	32869	31421	35382	35326	0	-1.921986	4.419053	8.754663	0.02303	0.064867	-0.012617	-21.798696	54.282458	26.745572	0.629863	0.227772	-0.108848	-0.734537	31.689141
	3.77E+12	1.47E+15	0	95	0	686	1744.6	32117	34842	36657	32981	32921	32870	31405	35398	35326	0	-1.984938	4.496	8.785927	0.029164	0.064763	-0.011244	-21.602237	54.262533	26.690672	0.629792	0.227818	-0.108826	-0.734587	31.753016
	3.77E+12	1.47E+15	0	20575	0	687	1744.4	32124	34873	36643	32983	32925	32876	31421	35414	35326	0	-1.970548	4.56679	8.754477	0.032344	0.071084	-0.001675	-21.663254	53.774766	26.45388	0.629746	0.227885	-0.108807	-0.734608	31.710433
	3.77E+12	1.47E+15	0	57439	0	688	1744.6	32129	34864	36629	32975	32924	32874	31421	35414	35326	0	-1.958998	4.546231	8.723083	0.019547	0.06971	-0.004938	-22.032107	54.563035	26.194489	0.6297	0.227919	-0.108753	-0.734645	31.753016
	3.77E+12	1.47E+15	0	95	0	689	1744.5	32142	34842	36631	32964	32927	32871	31389	35414	35326	0	-1.929506	4.495194	8.727653	0.002174	0.074782	-0.009661	-22.220539	54.180168	26.275991	0.629656	0.227925	-0.108632	-0.734699	31.731725
	3.77E+12	1.47E+15	0	28767	0	690	1744.2	32154	34835	36629	32966	32929	32870	31405	35414	35358	0	-1.902899	4.478415	8.723224	0.005552	0.077906	-0.011095	-22.009765	53.274171	26.561894	0.629607	0.22795	-0.108512	-0.734751	31.66785
	3.77E+12	1.47E+15	0	16479	0	691	1744.1	32158	34845	36634	32963	32926	32866	31405	35430	35326	0	-1.894391	4.501139	8.734439	0.000944	0.073204	-0.017305	-22.023996	53.637507	26.151573	0.629542	0.227953	-0.108384	-0.734824	31.646558
	3.77E+12	1.47E+15	0	16479	0	692	1744.3	32170	34806	36628	32965	32924	32862	31405	35414	35326	0	-1.866336	4.411452	8.721075	0.004067	0.069961	-0.023754	-22.152438	53.391471	26.33277	0.629454	0.227957	-0.108268	-0.734916	31.689141
	3.77E+12	1.47E+15	0	20575	0	693	1744.2	32162	34796	36592	32968	32929	32859	31405	35414	35310	0	-1.884015	4.388673	8.640293	0.00891	0.077833	-0.028563	-22.290168	53.550922	26.626229	0.62935	0.227997	-0.108143	-0.735011	31.66785
	3.77E+12	1.47E+15	0	57439	0	694	1744.1	32130	34787	36563	32968	32930	32854	31405	35430	35342	0	-1.955082	4.368887	8.575153	0.009052	0.079416	-0.036454	-22.311782	53.808222	26.561383	0.629224	0.228046	-0.108007	-0.735123	31.646558
	3.77E+12	1.47E+15	0	41055	0	695	1744.3	32123	34774	36564	32977	32926	32858	31389	35414	35342	0	-1.970057	4.339465	8.577396	0.023174	0.07281	-0.030183	-22.089282	53.915752	26.58642	0.629104	0.228108	-0.107933	-0.735218	31.689141
	3.77E+12	1.47E+15	0	20575	0	696	1744.2	32122	34778	36557	32982	32924	32868	31421	35430	35326	0	-1.972518	4.34858	8.561681	0.03103	0.069503	-0.014215	-22.42176	53.897466	26.515331	0.629018	0.228172	-0.107904	-0.735276	31.66785
	3.77E+12	1.47E+15	0	42079	24	697	1744.3	32121	34774	36572	32981	32919	32871	31389	35414	35310	0	-1.974483	4.339509	8.595342	0.029364	0.061576	-0.009413	-22.557197	53.883096	26.846035	0.628943	0.228208	-0.107895	-0.73533	31.689141
	3.77E+12	1.47E+15	0	28767	0	698	1744.7	32120	34785	36581	32987	32918	32876	31373	35414	35326	0	-1.976633	4.365251	8.615497	0.038549	0.059833	-0.001743	-22.369186	54.041553	26.839578	0.628884	0.228258	-0.107922	-0.735361	31.774308
	3.77E+12	1.47E+15	0	51039	16288	699	1744.5	32121	34804	36581	32986	32923	32873	31421	35398	35310	0	-1.975182	4.40863	8.615471	0.037106	0.067814	-0.006472	-22.402481	54.036032	26.546398	0.628813	0.228337	-0.107922	-0.735397	31.731725
	3.77E+12	1.47E+15	0	43103	65535	700	1744.1	32136	34812	36582	32981	32920	32872	31421	35414	35326	0	-1.94245	4.426094	8.617756	0.029473	0.063167	-0.007711	-22.396782	53.83899	26.422424	0.628743	0.228384	-0.107911	-0.735444	31.646558
	3.77E+12	1.47E+15	0	20575	0	701	1744.2	32138	34810	36574	32978	32921	32869	31373	35382	35342	0	-1.937866	4.421573	8.599809	0.024685	0.064838	-0.012553	-22.363632	54.041169	26.541261	0.628666	0.228426	-0.107877	-0.735502	31.66785
	3.77E+12	1.47E+15	0	45151	0	702	1744.5	32114	34814	36567	32974	32920	32868	31405	35398	35326	0	-1.991093	4.431833	8.584016	0.018156	0.063358	-0.014308	-22.56992	54.015887	26.865749	0.628587	0.228448	-0.107827	-0.73557	31.731725
	3.77E+12	1.47E+15	0	4191	0	703	1744.4	32099	34813	36565	32966	32921	32865	31437	35382	35326	0	-2.024524	4.429867	8.579494	0.005561	0.065163	-0.018999	-22.382971	54.010703	26.702792	0.628508	0.228447	-0.107732	-0.735652	31.710433
	3.77E+12	1.47E+15	0	20575	0	704	1744	32095	34791	36566	32977	32920	32866	31405	35366	35294	0	-2.033131	4.378988	8.581788	0.023288	0.063265	-0.017156	-22.307679	54.025251	26.405101	0.628418	0.228483	-0.107694	-0.735723	31.625266
	3.77E+12	1.47E+15	0	4191	0	705	1744.2	32099	34779	36560	32980	32918	32869	31405	35382	35310	0	-2.023692	4.351551	8.56835	0.027883	0.060007	-0.012496	-22.857088	53.894626	26.459423	0.628332	0.228518	-0.107683	-0.735787	31.66785
	3.77E+12	1.47E+15	0	49247	0	706	1744.2	32096	34790	36532	32983	32910	32870	31421	35398	35294	0	-2.030775	4.376959	8.505487	0.032691	0.047189	-0.01075	-22.532089	53.756515	26.465526	0.628243	0.228528	-0.107718	-0.735855	31.66785
	3.77E+12	1.47E+15	0	12383	0	707	1743.8	32087	34793	36520	32988	32913	32871	31421	35398	35310	0	-2.051301	4.383674	8.478546	0.040859	0.051824	-0.008972	-22.014432	53.80757	26.405184	0.628159	0.228571	-0.107766	-0.735906	31.582683
	3.77E+12	1.47E+15	0	61535	0	708	1744.1	32086	34808	36548	32997	32916	32869	31405	35398	35294	0	-2.053618	4.418451	8.541334	0.054961	0.056355	-0.01244	-22.556607	53.683022	26.73918	0.62805	0.228662	-0.107841	-0.73596	31.646558
	3.77E+12	1.47E+15	0	61535	0	709	1744.1	32096	34835	36566	32998	32914	32874	31405	35398	35310	0	-2.032154	4.480136	8.5817	0.056481	0.053151	-0.004464	-22.738613	53.536888	26.693565	0.627959	0.228745	-0.107936	-0.735998	31.646558
	3.77E+12	1.47E+15	0	61535	0	710	1744.1	32089	34864	36563	32991	32915	32874	31421	35398	35326	0	-2.048616	4.546957	8.574892	0.045358	0.054935	-0.004463	-22.056993	53.624056	26.602093	0.627885	0.228806	-0.107992	-0.736034	31.646558
	3.77E+12	1.47E+15	0	45151	0	711	1744	32077	34849	36545	32982	32917	32870	31373	35414	35310	0	-2.07499	4.512777	8.534501	0.031184	0.058358	-0.010759	-22.112031	53.288063	26.328278	0.627806	0.228845	-0.107995	-0.736089	31.625266
	3.77E+12	1.47E+15	0	20575	0	712	1744.3	32065	34818	36549	32983	32912	32868	31373	35414	35342	0	-2.10043	4.442271	8.543494	0.032642	0.050371	-0.014034	-22.452972	53.28993	26.213758	0.627709	0.228865	-0.108019	-0.736161	31.689141
	3.77E+12	1.47E+15	0	8287	0	713	1744.1	32092	34811	36565	32991	32911	32868	31373	35430	35278	0	-2.04032	4.425131	8.579492	0.045488	0.048557	-0.013904	-22.262982	53.577778	26.234448	0.627603	0.228912	-0.108084	-0.736228	31.646558
	3.77E+12	1.47E+15	0	32863	0	714	1744.4	32106	34819	36566	32999	32912	32867	31405	35398	35294	0	-2.009137	4.443439	8.581745	0.058	0.049932	-0.015739	-22.113301	53.679315	26.228826	0.627483	0.228994	-0.10818	-0.736291	31.710433
	3.77E+12	1.47E+15	0	16479	0	715	1744	32101	34836	36571	33010	32914	32865	31405	35414	35294	0	-2.021148	4.482158	8.592935	0.075753	0.052806	-0.018722	-22.269	53.658406	26.240014	0.627338	0.229129	-0.108317	-0.736352	31.625266
	3.77E+12	1.47E+15	0	4191	0	716	1743.9	32110	34817	36560	33012	32909	32867	31389	35414	35294	0	-2.000678	4.438157	8.568317	0.079	0.044793	-0.015381	-22.443259	53.665739	26.169886	0.627195	0.229248	-0.108487	-0.736412	31.603974
	3.77E+12	1.47E+15	0	28767	0	717	1743.7	32110	34836	36549	33013	32909	32861	31389	35414	35310	0	-2.001481	4.481585	8.543603	0.080821	0.044753	-0.024775	-22.202487	53.651836	26.523811	0.627026	0.229375	-0.108654	-0.736492	31.561391
	3.77E+12	1.47E+15	0	61535	0	718	1743.7	32111	34866	36569	32998	32913	32857	31389	35414	35326	0	-2.000119	4.550421	8.588427	0.057038	0.051526	-0.031162	-22.483669	53.786756	26.407183	0.626861	0.229466	-0.10873	-0.736593	31.561391
	3.77E+12	1.47E+15	0	41055	0	719	1743.8	32128	34848	36593	32986	32913	32852	31389	35430	35310	0	-1.961601	4.508646	8.642361	0.037998	0.051848	-0.039129	-22.915449	53.890715	26.633469	0.626686	0.229514	-0.108744	-0.736724	31.582683
	3.77E+12	1.47E+15	0	12383	0	720	1744	32133	34817	36584	32975	32914	32852	31389	35414	35326	0	-1.949366	4.437547	8.622231	0.02039	0.053744	-0.039249	-22.881023	54.045199	26.3606	0.626529	0.229525	-0.108703	-0.736861	31.625266
	3.77E+12	1.47E+15	0	46175	24	721	1744.1	32126	34798	36564	32967	32914	32854	31389	35414	35310	0	-1.964311	4.394269	8.577365	0.007586	0.053968	-0.036116	-22.619419	53.872574	25.889498	0.626393	0.229503	-0.108627	-0.736994	31.646558
	3.77E+12	1.47E+15	0	607	1608	722	1744.2	32120	34774	36575	32965	32914	32853	31389	35414	35294	0	-1.976796	4.339417	8.602076	0.00436	0.054023	-0.037764	-22.317781	53.722882	26.160143	0.626259	0.229476	-0.108539	-0.73713	31.66785
	3.77E+12	1.47E+15	0	55135	16288	723	1744.1	32140	34755	36595	32971	32912	32854	31421	35398	35310	0	-1.931779	4.295031	8.647052	0.013953	0.050674	-0.036087	-22.511898	53.910981	26.083105	0.626118	0.229461	-0.108489	-0.737262	31.646558
	3.77E+12	1.47E+15	0	14431	65535	724	1743.9	32131	34756	36604	32974	32913	32853	31405	35398	35294	0	-1.951994	4.297345	8.667231	0.01886	0.05218	-0.03757	-22.638898	53.883307	26.194175	0.625968	0.229463	-0.108448	-0.737394	31.603974
	3.77E+12	1.47E+15	0	41055	0	725	1744	32106	34787	36588	32981	32906	32863	31389	35398	35294	0	-2.008486	4.369433	8.631194	0.029796	0.040861	-0.021638	-22.616984	53.869804	26.50404	0.62585	0.229453	-0.108481	-0.737493	31.625266
	3.77E+12	1.47E+15	0	12383	0	726	1744.1	32103	34783	36561	32982	32904	32870	31389	35398	35342	0	-2.015012	4.360502	8.570601	0.031216	0.037662	-0.010554	-22.624603	54.026581	26.441754	0.625761	0.229432	-0.108535	-0.737566	31.646558
	3.77E+12	1.47E+15	0	53343	0	727	1743.9	32093	34780	36560	32981	32909	32872	31405	35398	35310	0	-2.037356	4.353677	8.568345	0.02969	0.045651	-0.007346	-22.625163	54.027102	26.441177	0.625687	0.229429	-0.108568	-0.737625	31.603974
	3.77E+12	1.47E+15	0	45151	0	728	1744.1	32085	34784	36574	32982	32905	32874	31421	35398	35294	0	-2.055039	4.363306	8.599723	0.031142	0.03926	-0.004226	-22.611494	53.8647	26.509694	0.625618	0.22941	-0.108624	-0.737682	31.646558
	3.77E+12	1.47E+15	0	36959	0	729	1744.1	32099	34800	36584	32981	32911	32870	31373	35382	35326	0	-2.024365	4.399622	8.622169	0.029575	0.048834	-0.010698	-22.666917	53.909889	26.16532	0.625534	0.229417	-0.108647	-0.737747	31.646558
	3.77E+12	1.47E+15	0	45151	0	730	1743.9	32111	34806	36607	32982	32912	32874	31373	35382	35310	0	-1.997992	4.412772	8.673811	0.031222	0.050403	-0.004237	-22.369633	53.773507	26.230169	0.625471	0.22943	-0.108675	-0.737792	31.603974
	3.77E+12	1.47E+15	0	95	0	731	1744.2	32123	34817	36604	32981	32929	32867	31389	35382	35310	0	-1.971359	4.438037	8.667076	0.029421	0.07749	-0.015904	-22.204056	53.642644	26.272998	0.625389	0.229522	-0.108621	-0.737841	31.66785
	3.77E+12	1.47E+15	0	28767	0	732	1744.3	32121	34862	36583	32982	32923	32868	31373	35398	35310	0	-1.977141	4.541612	8.619853	0.030971	0.067912	-0.014262	-22.523895	53.658771	26.004953	0.625304	0.229589	-0.108598	-0.737896	31.689141
	3.77E+12	1.47E+15	0	24671	0	733	1744	32119	34876	36562	32970	32932	32862	31389	35382	35294	0	-1.982362	4.573517	8.572708	0.012147	0.082557	-0.023735	-22.650272	53.673169	26.500042	0.625213	0.229657	-0.108476	-0.73797	31.625266
	3.77E+12	1.47E+15	0	53343	0	734	1743.9	32105	34849	36541	32963	32930	32857	31373	35414	35310	0	-2.012826	4.51184	8.525603	0.001196	0.079555	-0.031542	-22.539043	53.675118	26.672613	0.62511	0.229692	-0.108322	-0.738068	31.603974
	3.77E+12	1.47E+15	0	32863	0	735	1743.7	32105	34802	36531	32955	32926	32856	31373	35414	35326	0	-2.011611	4.403676	8.503264	-0.011326	0.073401	-0.032887	-22.180617	53.680366	26.119204	0.625015	0.22968	-0.108146	-0.738179	31.561391
	3.77E+12	1.47E+15	0	12383	0	736	1744.2	32099	34787	36516	32963	32925	32855	31373	35414	35310	0	-2.024054	4.370011	8.469597	0.001067	0.071595	-0.034813	-22.476136	53.555769	26.354928	0.6249	0.229693	-0.108008	-0.738292	31.66785
	3.77E+12	1.47E+15	0	8287	0	737	1744	32107	34765	36515	32965	32919	32855	31357	35398	35310	0	-2.005787	4.319013	8.467426	0.004422	0.061984	-0.03456	-22.941795	53.434195	26.504614	0.624775	0.229687	-0.107905	-0.738415	31.625266
	3.77E+12	1.47E+15	0	95	0	738	1744	32095	34779	36527	32971	32909	32855	31373	35398	35310	0	-2.032869	4.351501	8.494294	0.014026	0.045898	-0.034369	-22.681278	53.42007	26.303949	0.624637	0.229657	-0.107869	-0.738547	31.625266
	3.77E+12	1.47E+15	0	8287	0	739	1744.1	32083	34785	36537	32981	32900	32863	31389	35430	35326	0	-2.059617	4.365733	8.516687	0.029774	0.031309	-0.02158	-22.73541	53.587801	26.373034	0.624515	0.229618	-0.107925	-0.738653	31.646558
	3.77E+12	1.47E+15	0	45151	0	740	1744.7	32091	34789	36524	32981	32894	32869	31389	35430	35358	0	-2.041403	4.375406	8.487503	0.029319	0.021773	-0.012333	-22.730118	53.528674	26.207508	0.624417	0.229547	-0.108011	-0.738746	31.774308
	3.77E+12	1.47E+15	0	32863	0	741	1744.1	32082	34791	36515	32982	32891	32870	31405	35430	35358	0	-2.062083	4.379587	8.467304	0.031315	0.016963	-0.010282	-22.698291	53.634418	26.173955	0.624321	0.229466	-0.108117	-0.738837	31.646558
	3.77E+12	1.47E+15	0	45151	0	742	1744	32091	34774	36527	32980	32888	32871	31417	35439	35375	0	-2.041613	4.340135	8.494294	0.028212	0.012242	-0.008558	-22.885378	53.939856	26.499456	0.62423	0.229363	-0.108227	-0.73893	31.625266
	3.77E+12	1.47E+15	0	95	0	743	1743.9	32110	34801	36550	32979	32890	32870	31411	35428	35333	0	-2.000216	4.401427	8.545908	0.026692	0.015451	-0.010117	-22.81853	53.905036	26.466959	0.624137	0.229266	-0.108323	-0.739024	31.603974
	3.77E+12	1.47E+15	0	49247	0	744	1744.2	32093	34854	36558	32981	32893	32872	31383	35411	35306	0	-2.039331	4.523997	8.563698	0.029611	0.02018	-0.007213	-22.978688	53.787672	26.311286	0.624051	0.229189	-0.108419	-0.739106	31.66785
	3.77E+12	1.47E+15	0	9311	24	745	1743.9	32098	34858	36572	32971	32895	32869	31362	35497	35308	0	-2.028586	4.532659	8.595132	0.013967	0.02363	-0.011784	-23.002667	53.600916	26.329376	0.623967	0.229085	-0.108457	-0.739204	31.603974
	3.77E+12	1.47E+15	0	25439	1744	746	1744.2	32105	34833	36583	32969	32902	32870	31381	35400	35300	0	-2.011935	4.475359	8.619872	0.010521	0.034835	-0.010539	-22.703499	53.896508	26.405307	0.623897	0.229005	-0.108459	-0.739288	31.66785
	3.77E+12	1.47E+15	0	1887	16288	747	1744.1	32116	34812	36587	32977	32905	32864	31381	35384	35316	0	-1.986916	4.426676	8.628923	0.023368	0.039381	-0.020084	-22.63321	54.176983	26.825491	0.623791	0.228973	-0.108477	-0.739384	31.646558
	3.77E+12	1.47E+15	0	10335	65535	748	1743.8	32124	34807	36572	32976	32910	32858	31365	35400	35300	0	-1.969301	4.414635	8.595306	0.022042	0.047356	-0.029509	-22.551551	54.115209	27.028534	0.623664	0.228966	-0.108464	-0.739495	31.582683
	3.77E+12	1.47E+15	0	4191	0	749	1744	32119	34801	36565	32979	32919	32855	31381	35384	35316	0	-1.980064	4.401248	8.579588	0.026654	0.0616	-0.034604	-22.254252	54.212119	27.214824	0.623528	0.229013	-0.108423	-0.739602	31.625266
	3.77E+12	1.47E+15	0	95	0	750	1744	32111	34813	36565	32982	32922	32856	31397	35384	35300	0	-1.998222	4.429047	8.579543	0.031378	0.066296	-0.033089	-22.439135	54.264621	26.979236	0.623391	0.229085	-0.108387	-0.7397	31.625266
	3.77E+12	1.47E+15	0	16479	0	751	1744	32101	34811	36579	32981	32919	32858	31397	35400	35316	0	-2.020363	4.424722	8.610937	0.02978	0.061551	-0.029848	-22.69949	53.824725	26.366671	0.623261	0.229137	-0.108362	-0.739797	31.625266
	3.77E+12	1.47E+15	0	95	0	752	1744	32099	34793	36588	32981	32918	32862	31381	35400	35316	0	-2.024237	4.383421	8.631164	0.029721	0.059965	-0.023477	-22.872681	54.541016	26.346728	0.623147	0.229182	-0.108346	-0.739881	31.625266
	3.77E+12	1.47E+15	0	20575	0	753	1744	32073	34786	36592	32978	32913	32868	31365	35384	35332	0	-2.081836	4.368104	8.640084	0.024896	0.052096	-0.013838	-22.896	54.504392	26.251849	0.623063	0.229188	-0.108344	-0.739951	31.625266
	3.77E+12	1.47E+15	0	16479	0	754	1744.3	32054	34798	36585	32980	32905	32880	31381	35368	35332	0	-2.124186	4.39659	8.624289	0.027733	0.039328	0.00517	-22.67069	53.400293	26.337902	0.623025	0.229156	-0.108398	-0.739984	31.689141
	3.77E+12	1.47E+15	0	61535	0	755	1744.2	32067	34804	36556	32972	32899	32879	31413	35384	35300	0	-2.095633	4.409926	8.559239	0.015158	0.029991	0.003801	-22.867773	53.613535	26.31944	0.62299	0.229067	-0.108438	-0.740036	31.66785
	3.77E+12	1.47E+15	0	16479	0	756	1744.1	32068	34810	36541	32964	32898	32882	31397	35400	35300	0	-2.093729	4.423591	8.525574	0.002479	0.028622	0.008677	-22.888248	53.610828	26.320913	0.622979	0.228941	-0.108449	-0.740082	31.646558
	3.77E+12	1.47E+15	0	8287	0	757	1744	32054	34793	36530	32978	32892	32879	31365	35384	35300	0	-2.124472	4.384863	8.50089	0.024873	0.018679	0.004064	-22.589189	53.423453	26.332116	0.622933	0.228843	-0.108544	-0.740138	31.625266
	3.77E+12	1.47E+15	0	45151	0	758	1744.3	32078	34783	36515	32981	32890	32881	31365	35400	35316	0	-2.070542	4.361562	8.4673	0.029418	0.015419	0.007069	-22.466555	53.583199	26.303341	0.622891	0.228745	-0.108663	-0.740185	31.689141
	3.77E+12	1.47E+15	0	49247	0	759	1744.1	32093	34817	36512	32986	32889	32877	31365	35400	35316	0	-2.038422	4.438985	8.460549	0.037566	0.013681	0.000859	-22.598119	53.736672	26.445227	0.622823	0.228665	-0.108804	-0.740247	31.646558
	3.77E+12	1.47E+15	0	41055	0	760	1743.7	32099	34815	36552	32996	32888	32871	31365	35400	35316	0	-2.025295	4.433671	8.550347	0.05382	0.0118	-0.008406	-22.881674	53.612354	26.536856	0.62271	0.228622	-0.108989	-0.740328	31.561391
	3.77E+12	1.47E+15	0	53343	0	761	1743.8	32118	34796	36587	33004	32893	32869	31365	35368	35316	0	-1.982269	4.389519	8.628973	0.066452	0.019539	-0.011779	-22.911603	53.338544	26.739449	0.622578	0.228634	-0.109188	-0.740406	31.582683
	3.77E+12	1.47E+15	0	49247	0	762	1744.1	32121	34839	36611	33004	32897	32865	31381	35400	35332	0	-1.976556	4.488497	8.68274	0.066287	0.025905	-0.018414	-22.457968	53.320639	26.439934	0.622435	0.228661	-0.109364	-0.740492	31.646558
	3.77E+12	1.47E+15	0	36959	0	763	1744.2	32114	34840	36622	32988	32901	32864	31397	35400	35316	0	-1.992029	4.491096	8.707399	0.040799	0.032712	-0.020102	-22.300759	53.62979	26.172637	0.622315	0.228647	-0.109446	-0.740585	31.66785
	3.77E+12	1.47E+15	0	41055	0	764	1744.1	32122	34780	36616	32983	32902	32861	31365	35432	35316	0	-1.972517	4.352944	8.694079	0.032968	0.034435	-0.024803	-22.759197	53.5725	26.19507	0.622184	0.228626	-0.109501	-0.740694	31.646558
	3.77E+12	1.47E+15	0	12383	0	765	1744	32116	34772	36617	32976	32910	32863	31381	35416	35316	0	-1.98571	4.334628	8.696327	0.021825	0.047366	-0.021706	-22.996678	53.557595	26.319574	0.622075	0.228614	-0.109495	-0.74079	31.625266
	3.77E+12	1.47E+15	0	16479	0	766	1744.5	32126	34780	36630	32964	32910	32868	31381	35416	35316	0	-1.963198	4.353262	8.725489	0.002352	0.04771	-0.014068	-22.954225	53.715718	26.456781	0.622006	0.228552	-0.109439	-0.740875	31.731725
	3.77E+12	1.47E+15	0	36959	0	767	1744.4	32126	34761	36628	32965	32912	32872	31381	35400	35332	0	-1.96272	4.309509	8.721043	0.003926	0.050872	-0.007696	-22.95997	53.746268	26.434789	0.621956	0.228501	-0.109385	-0.74094	31.710433
	3.77E+12	1.47E+15	0	8287	0	768	1743.9	32119	34728	36620	32965	32917	32876	31349	35400	35316	0	-1.977783	4.233357	8.703159	0.004156	0.058833	-0.001114	-22.973096	53.430641	26.41099	0.621928	0.22847	-0.109318	-0.740983	31.603974
	3.77E+12	1.47E+15	0	13407	24	769	1744	32130	34727	36589	32969	32920	32879	31381	35384	35300	0	-1.953276	4.230911	8.633621	0.010368	0.063506	0.003506	-22.877931	53.447765	26.577092	0.621911	0.228466	-0.109262	-0.741007	31.625266
	3.77E+12	1.47E+15	0	351	1655	770	1744	32123	34767	36545	32976	32917	32890	31381	35400	35316	0	-1.970183	4.323076	8.534785	0.021324	0.058556	0.021009	-22.54916	53.708791	26.577639	0.621935	0.228468	-0.109264	-0.740986	31.625266
	3.77E+12	1.47E+15	0	10079	16288	771	1744	32096	34808	36505	32976	32911	32886	31397	35400	35316	0	-2.03159	4.418122	8.444871	0.021436	0.048996	0.014785	-22.742555	53.931587	26.406234	0.621936	0.228444	-0.109285	-0.740989	31.625266
	3.77E+12	1.47E+15	0	10335	65535	772	1743.8	32087	34792	36484	32981	32907	32882	31413	35384	35316	0	-2.051367	4.381447	8.397762	0.029607	0.042481	0.008638	-22.90346	54.07245	26.441821	0.621909	0.228424	-0.10934	-0.741011	31.582683
	3.77E+12	1.47E+15	0	24671	0	773	1743.9	32077	34782	36521	32982	32903	32881	31397	35384	35316	0	-2.073105	4.358819	8.480781	0.031175	0.036085	0.007064	-22.715357	53.910884	26.407377	0.621873	0.22839	-0.109413	-0.74104	31.603974
	3.77E+12	1.47E+15	0	45151	0	774	1744	32081	34813	36557	32984	32899	32876	31365	35400	35348	0	-2.064963	4.429949	8.561511	0.034397	0.029655	-0.000864	-22.68908	53.815457	26.569133	0.62181	0.228348	-0.109504	-0.741093	31.625266
	3.77E+12	1.47E+15	0	28767	0	775	1744.2	32079	34853	36589	32989	32896	32873	31397	35368	35332	0	-2.070353	4.522054	8.633227	0.042276	0.024738	-0.005714	-23.009837	53.708977	26.599884	0.621721	0.228307	-0.109624	-0.741162	31.66785
	3.77E+12	1.47E+15	0	20575	0	776	1744	32080	34860	36613	32988	32897	32868	31397	35384	35300	0	-2.068472	4.537822	8.687081	0.040897	0.026347	-0.013534	-22.997751	53.564158	26.270311	0.621611	0.22827	-0.10973	-0.74125	31.625266
	3.77E+12	1.47E+15	0	49247	0	777	1743.9	32094	34859	36615	32983	32894	32865	31397	35384	35316	0	-2.037397	4.534991	8.691613	0.033096	0.021702	-0.018151	-22.691038	53.555028	26.307164	0.621496	0.228204	-0.10982	-0.741354	31.603974
	3.77E+12	1.47E+15	0	20575	0	778	1744	32094	34828	36627	32981	32893	32859	31397	35368	35348	0	-2.036321	4.463882	8.718598	0.029961	0.020156	-0.027716	-22.657698	53.747477	26.463678	0.621356	0.228129	-0.109895	-0.741483	31.625266
	3.77E+12	1.47E+15	0	20575	0	779	1744	32091	34824	36635	32982	32896	32866	31365	35368	35316	0	-2.042849	4.454768	8.736551	0.03141	0.024916	-0.016669	-22.353302	53.588313	26.448267	0.621251	0.228067	-0.109973	-0.741578	31.625266
	3.77E+12	1.47E+15	0	8287	0	780	1744.3	32109	34849	36648	32972	32899	32871	31381	35400	35316	0	-2.003257	4.511982	8.765709	0.015224	0.029979	-0.008966	-22.312076	53.421282	26.397291	0.621185	0.227978	-0.109998	-0.741657	31.689141
	3.77E+12	1.47E+15	0	28767	0	781	1744.4	32123	34816	36628	32966	32910	32872	31381	35384	35316	0	-1.971071	4.435926	8.720926	0.005529	0.04766	-0.007657	-22.807909	53.649893	26.680347	0.621136	0.227915	-0.109954	-0.741725	31.710433
	3.77E+12	1.47E+15	0	95	0	782	1744.2	32111	34795	36580	32966	32914	32878	31413	35384	35348	0	-1.997439	4.387907	8.613231	0.005533	0.054036	0.001918	-22.775528	53.493149	26.8805	0.621117	0.227866	-0.109903	-0.741763	31.66785
	3.77E+12	1.47E+15	0	16479	0	783	1744.3	32089	34811	36578	32966	32917	32882	31381	35416	35332	0	-2.046764	4.425428	8.608648	0.005377	0.058821	0.008138	-22.44133	53.310136	26.401582	0.62112	0.227829	-0.109845	-0.74178	31.689141
	3.77E+12	1.47E+15	0	95	0	784	1744	32093	34828	36597	32965	32918	32884	31381	35400	35332	0	-2.038626	4.46397	8.651275	0.003949	0.06044	0.011498	-22.519572	53.520765	26.232239	0.621135	0.227791	-0.109782	-0.741789	31.625266
	3.77E+12	1.47E+15	0	57439	0	785	1744.1	32091	34808	36598	32972	32911	32883	31381	35384	35348	0	-2.042364	4.418207	8.653549	0.015067	0.049102	0.009967	-22.452299	53.38126	26.753072	0.621131	0.227749	-0.109777	-0.741806	31.646558
	3.77E+12	1.47E+15	0	45151	0	786	1744.2	32088	34815	36608	32981	32920	32874	31381	35384	35332	0	-2.049126	4.43447	8.675963	0.029373	0.063172	-0.004604	-22.751322	53.194329	26.712694	0.621076	0.227787	-0.109767	-0.741842	31.66785
	3.77E+12	1.47E+15	0	24671	0	787	1744.4	32109	34835	36616	32982	32908	32872	31381	35416	35316	0	-2.002819	4.480004	8.693923	0.030952	0.044037	-0.007665	-22.87735	53.499777	26.394095	0.621001	0.227775	-0.109806	-0.741902	31.710433
	3.77E+12	1.47E+15	0	12383	0	788	1744.5	32119	34852	36611	32980	32904	32864	31397	35416	35332	0	-1.981016	4.518882	8.682692	0.027872	0.037712	-0.020341	-22.754251	53.638978	26.398739	0.620891	0.227743	-0.109839	-0.741999	31.731725
	3.77E+12	1.47E+15	0	20575	0	789	1744.4	32118	34870	36602	32981	32905	32854	31365	35384	35316	0	-1.98391	4.560156	8.662461	0.029685	0.039259	-0.036172	-22.464018	53.40676	26.696229	0.620737	0.227727	-0.10986	-0.74213	31.710433
	3.77E+12	1.47E+15	0	57439	0	790	1744.2	32125	34856	36603	32978	32905	32854	31381	35416	35332	0	-1.968105	4.527557	8.66476	0.025055	0.039338	-0.036029	-22.465992	53.737045	26.837397	0.620588	0.2277	-0.109866	-0.742262	31.66785
	3.77E+12	1.47E+15	0	4191	0	791	1744.4	32123	34801	36605	32968	32905	32853	31397	35400	35332	0	-1.970675	4.401518	8.669343	0.009058	0.039613	-0.037719	-22.794332	53.880202	26.605766	0.620446	0.227636	-0.109825	-0.742406	31.710433
	3.77E+12	1.47E+15	0	95	0	792	1744.5	32116	34778	36597	32963	32909	32854	31381	35384	35332	0	-1.985465	4.349028	8.651413	0.001004	0.046122	-0.036266	-22.726338	53.57981	26.808711	0.620318	0.22757	-0.109745	-0.742545	31.731725
	3.77E+12	1.47E+15	0	62559	24	793	1744.3	32128	34756	36599	32966	32911	32862	31397	35400	35332	0	-1.958293	4.297906	8.655985	0.005754	0.049235	-0.023485	-22.729364	53.432926	26.837594	0.620224	0.227525	-0.109684	-0.742647	31.689141
	3.77E+12	1.47E+15	0	8287	0	794	1744.1	32116	34763	36604	32966	32914	32867	31381	35400	35332	0	-1.985374	4.314098	8.667168	0.005782	0.054017	-0.015476	-22.767181	53.694397	26.496787	0.620154	0.22749	-0.109619	-0.742725	31.646558
	3.77E+12	1.47E+15	0	63327	16288	795	1744.2	32108	34776	36615	32971	32915	32869	31397	35384	35316	0	-2.003437	4.344288	8.691801	0.013614	0.055477	-0.012405	-22.578077	54.022843	26.561159	0.620089	0.227478	-0.109575	-0.742789	31.66785
	3.77E+12	1.47E+15	0	2143	65535	796	1744.6	32114	34770	36614	32983	32913	32870	31381	35400	35316	0	-1.989527	4.330795	8.689568	0.032401	0.05197	-0.011083	-22.728822	53.645713	26.558068	0.620009	0.2275	-0.109596	-0.742847	31.753016
	3.77E+12	1.47E+15	0	12383	0	797	1744.1	32123	34766	36593	32981	32914	32874	31397	35384	35332	0	-1.969927	4.320802	8.642497	0.029486	0.053617	-0.004411	-22.926494	53.675691	26.52279	0.619949	0.227517	-0.109611	-0.74289	31.646558
	3.77E+12	1.47E+15	0	24671	0	798	1744.1	32146	34755	36591	32982	32917	32875	31413	35384	35348	0	-1.918446	4.294861	8.638092	0.031034	0.058368	-0.002889	-22.566163	53.899745	26.696032	0.619898	0.227551	-0.109618	-0.742921	31.646558
	3.77E+12	1.47E+15	0	4191	0	799	1744.3	32157	34777	36583	32994	32920	32872	31365	35368	35332	0	-1.894483	4.345314	8.620117	0.049983	0.062813	-0.007887	-22.631002	53.542375	26.66663	0.619816	0.227645	-0.109666	-0.742953	31.689141
	3.77E+12	1.47E+15	0	53343	0	800	1744.5	32143	34829	36602	32988	32921	32873	31397	35368	35332	0	-1.926963	4.465361	8.662605	0.040297	0.064574	-0.006436	-22.61902	53.574881	26.666923	0.619749	0.227721	-0.109683	-0.742984	31.731725
	3.77E+12	1.47E+15	0	36959	0	801	1744.3	32134	34840	36624	32980	32915	32872	31397	35400	35316	0	-1.947448	4.490617	8.711936	0.027789	0.055236	-0.007738	-22.624152	53.761635	26.691008	0.619686	0.227734	-0.109684	-0.743032	31.689141
	3.77E+12	1.47E+15	0	20575	0	802	1744.2	32127	34795	36625	32982	32913	32869	31397	35384	35332	0	-1.961735	4.387347	8.714255	0.031097	0.051991	-0.012398	-22.619384	53.560098	26.560426	0.619605	0.227748	-0.109698	-0.743093	31.66785
	3.77E+12	1.47E+15	0	20575	0	803	1744.3	32111	34800	36612	32981	32916	32870	31397	35384	35316	0	-1.997409	4.399446	8.685026	0.029403	0.056798	-0.010937	-22.604354	53.586933	26.400582	0.61953	0.227776	-0.109697	-0.743146	31.689141
	3.77E+12	1.47E+15	0	12383	0	804	1744.5	32114	34813	36587	32978	32906	32869	31413	35400	35332	0	-1.991009	4.429497	8.628899	0.024598	0.040959	-0.01244	-22.685117	53.612763	26.531929	0.619449	0.227747	-0.10972	-0.74322	31.731725
	3.77E+12	1.47E+15	0	20575	0	805	1744.5	32126	34783	36569	32981	32904	32870	31429	35400	35348	0	-1.963454	4.360271	8.588597	0.02936	0.037694	-0.01082	-22.287017	53.485197	26.83714	0.61937	0.22772	-0.109765	-0.743287	31.731725
	3.77E+12	1.47E+15	0	28767	0	806	1744.7	32122	34777	36571	32981	32906	32871	31442	35408	35367	0	-1.971968	4.346836	8.593078	0.029195	0.040883	-0.00941	-22.646517	53.394254	26.800934	0.619293	0.227701	-0.109804	-0.743351	31.774308
	3.77E+12	1.47E+15	0	32863	0	807	1744.3	32123	34813	36592	32982	32909	32869	31421	35434	35326	0	-1.971173	4.428989	8.640151	0.031061	0.045623	-0.012381	-22.798861	53.191772	26.675182	0.619207	0.2277	-0.109834	-0.743419	31.689141
	3.77E+12	1.47E+15	0	8287	0	808	1744.7	32126	34824	36629	32980	32909	32870	31377	35425	35316	0	-1.964352	4.45456	8.72315	0.027601	0.045685	-0.011057	-22.442806	53.505959	26.536108	0.619132	0.227687	-0.109854	-0.743482	31.774308
	3.77E+12	1.47E+15	0	4191	0	809	1744.5	32129	34807	36630	32971	32916	32868	31370	35510	35333	0	-1.957351	4.41519	8.725444	0.013423	0.057071	-0.014215	-22.512588	53.639987	26.560102	0.619065	0.227673	-0.109803	-0.74355	31.731725
	3.77E+12	1.47E+15	0	53343	0	810	1744.4	32129	34811	36631	32965	32909	32869	31358	35412	35324	0	-1.957567	4.424259	8.727684	0.003998	0.046091	-0.012395	-22.518279	53.427583	26.56816	0.619007	0.227605	-0.109752	-0.743627	31.710433
	3.77E+12	1.47E+15	0	45151	0	811	1744.4	32122	34807	36612	32966	32915	32870	31374	35380	35340	0	-1.973063	4.415315	8.685037	0.005524	0.055618	-0.010936	-22.405889	53.597374	26.514494	0.618956	0.227571	-0.109684	-0.743689	31.710433
	3.77E+12	1.47E+15	0	57439	0	812	1743.8	32126	34778	36558	32965	32922	32869	31358	35396	35356	0	-1.964005	4.347996	8.563953	0.004301	0.066781	-0.012264	-22.181296	53.73355	26.778004	0.61891	0.227568	-0.109583	-0.743744	31.582683
	3.77E+12	1.47E+15	0	53343	0	813	1744	32112	34761	36519	32967	32918	32870	31358	35396	35356	0	-1.994534	4.30967	8.476423	0.007357	0.060362	-0.010733	-21.864961	53.71896	27.122133	0.618866	0.227553	-0.109508	-0.743796	31.625266
	3.77E+12	1.47E+15	0	12383	0	814	1744.1	32105	34760	36533	32977	32919	32870	31390	35380	35324	0	-2.009937	4.307669	8.507819	0.023162	0.061681	-0.010853	-22.274747	54.138786	26.863809	0.618805	0.22758	-0.109475	-0.743844	31.646558
	3.77E+12	1.47E+15	0	12383	0	815	1744.1	32098	34763	36589	32985	32920	32869	31390	35396	35340	0	-2.025446	4.314659	8.63346	0.035875	0.063052	-0.012486	-22.83876	54.064943	26.372301	0.618723	0.227642	-0.109477	-0.743893	31.646558
	3.77E+12	1.47E+15	0	12383	0	816	1744.3	32077	34806	36630	32997	32917	32870	31374	35396	35340	0	-2.073159	4.414198	8.725316	0.054803	0.057951	-0.011008	-22.792172	54.701283	26.599384	0.618629	0.227729	-0.109546	-0.743933	31.689141
	3.77E+12	1.47E+15	0	17503	24	817	1744	32064	34831	36644	32997	32915	32869	31374	35396	35308	0	-2.103086	4.471627	8.756661	0.055035	0.054761	-0.012352	-22.994518	54.70743	26.623005	0.618529	0.227808	-0.109623	-0.743981	31.625266
	3.77E+12	1.47E+15	0	4703	1607	818	1744.3	32066	34820	36656	32992	32916	32871	31358	35396	35340	0	-2.09798	4.446629	8.783604	0.046854	0.056498	-0.009384	-22.934278	53.470228	26.626995	0.618443	0.227871	-0.109675	-0.744026	31.689141
	3.77E+12	1.47E+15	0	34655	16288	819	1744.3	32087	34820	36654	32985	32917	32874	31390	35380	35324	0	-2.051282	4.446012	8.779171	0.035681	0.058287	-0.004621	-22.903184	53.530608	26.916275	0.618383	0.227911	-0.109694	-0.744061	31.689141
	3.77E+12	1.47E+15	0	6239	65535	820	1743.8	32086	34841	36632	32981	32916	32876	31390	35380	35340	0	-2.05469	4.493735	8.72978	0.029638	0.056801	-0.001075	-23.132876	53.720386	27.078113	0.618336	0.227929	-0.109703	-0.744093	31.582683
	3.77E+12	1.47E+15	0	24671	0	821	1744.2	32079	34842	36602	32982	32920	32871	31374	35380	35340	0	-2.069982	4.496763	8.662421	0.031011	0.063139	-0.009369	-22.822526	53.514363	26.759834	0.618269	0.227973	-0.109693	-0.744137	31.66785
	3.77E+12	1.47E+15	0	12383	0	822	1744.6	32097	34831	36587	32980	32906	32868	31374	35380	35324	0	-2.029269	4.471461	8.628814	0.027724	0.040904	-0.014101	-22.524863	53.515353	26.61794	0.618184	0.227947	-0.109722	-0.744211	31.753016
	3.77E+12	1.47E+15	0	41055	0	823	1744.2	32114	34819	36586	32981	32911	32865	31390	35364	35324	0	-1.991484	4.442931	8.626656	0.029591	0.048827	-0.018702	-22.729582	53.684939	26.873115	0.618086	0.227951	-0.109733	-0.74429	31.66785
	3.77E+12	1.47E+15	0	61535	0	824	1743.8	32115	34826	36599	32982	32912	32863	31358	35364	35340	0	-1.989825	4.458489	8.655834	0.031472	0.050384	-0.021633	-22.810552	53.633025	26.496514	0.617977	0.227964	-0.109743	-0.744374	31.582683
	3.77E+12	1.47E+15	0	95	0	825	1744	32110	34854	36604	32981	32913	32862	31374	35364	35340	0	-2.001593	4.523172	8.666977	0.029759	0.052004	-0.023372	-22.976539	53.666922	26.533955	0.617865	0.227979	-0.109744	-0.744463	31.625266
	3.77E+12	1.47E+15	0	61535	0	826	1744	32120	34819	36610	32983	32912	32858	31374	35380	35308	0	-1.978269	4.442475	8.680537	0.033009	0.050351	-0.029707	-22.850664	53.539851	26.702799	0.617731	0.227999	-0.109752	-0.744566	31.625266
	3.77E+12	1.47E+15	0	16479	0	827	1744.1	32122	34808	36614	32982	32915	32861	31374	35332	35292	0	-1.973378	4.417259	8.689536	0.031282	0.055161	-0.025072	-22.518618	53.404802	26.636548	0.617618	0.228028	-0.109747	-0.744652	31.646558
	3.77E+12	1.47E+15	0	32863	0	828	1743.9	32121	34808	36612	32981	32922	32861	31374	35380	35308	0	-1.9758	4.41706	8.685054	0.029774	0.066331	-0.025081	-22.712653	53.4339	26.838928	0.617509	0.228085	-0.109711	-0.74473	31.603974
	3.77E+12	1.47E+15	0	16479	0	829	1743.9	32107	34780	36610	32982	32925	32861	31358	35348	35324	0	-2.006086	4.353167	8.680584	0.031339	0.07108	-0.025147	-22.87464	53.448593	26.669953	0.617399	0.22816	-0.109668	-0.744805	31.603974
	3.77E+12	1.47E+15	0	61535	0	830	1743.9	32102	34772	36614	32981	32924	32863	31342	35380	35324	0	-2.016951	4.334932	8.689562	0.029726	0.069518	-0.021948	-22.646327	53.30956	26.515821	0.617301	0.228225	-0.109626	-0.744872	31.603974
	3.77E+12	1.47E+15	0	45151	0	831	1744	32102	34799	36616	32982	32927	32869	31358	35396	35308	0	-2.017673	4.397059	8.693993	0.031125	0.074278	-0.012556	-22.815946	53.189335	26.670076	0.61723	0.228303	-0.109586	-0.744913	31.625266
	3.77E+12	1.47E+15	0	49247	0	832	1744	32107	34794	36614	32981	32926	32869	31358	35380	35324	0	-2.006406	4.385431	8.689528	0.029544	0.072714	-0.012532	-22.98206	53.178669	26.850053	0.617159	0.228373	-0.109546	-0.744957	31.625266
	3.77E+12	1.47E+15	0	49247	0	833	1744	32107	34760	36595	32982	32926	32870	31374	35412	35356	0	-2.005419	4.307375	8.646958	0.031116	0.072688	-0.010948	-22.78462	53.392925	26.578898	0.617091	0.22845	-0.109511	-0.744994	31.625266
	3.77E+12	1.47E+15	0	95	0	834	1744.2	32081	34797	36562	32981	32926	32875	31358	35412	35324	0	-2.064267	4.393423	8.572754	0.029311	0.072726	-0.003142	-22.814753	53.019059	26.15226	0.617047	0.228518	-0.109478	-0.745015	31.66785
	3.77E+12	1.47E+15	0	24671	0	835	1744.4	32093	34802	36549	32983	32921	32874	31342	35380	35324	0	-2.037574	4.40481	8.543596	0.032408	0.064712	-0.004766	-22.787974	53.056863	26.179725	0.616993	0.228571	-0.109472	-0.745044	31.710433
	3.77E+12	1.47E+15	0	49247	0	836	1743.8	32109	34801	36545	32982	32920	32873	31358	35412	35340	0	-2.00255	4.40135	8.534689	0.031245	0.063137	-0.005925	-22.900298	53.238754	26.462889	0.616935	0.228617	-0.109465	-0.745079	31.582683
	3.77E+12	1.47E+15	0	24671	0	837	1744	32097	34821	36540	32980	32921	32874	31342	35380	35324	0	-2.029669	4.447884	8.523389	0.027911	0.064788	-0.004487	-23.201496	53.11453	26.59908	0.616882	0.228659	-0.109447	-0.745112	31.625266
	3.77E+12	1.47E+15	0	61535	0	838	1744.2	32084	34846	36542	32974	32923	32867	31326	35380	35308	0	-2.059146	4.505919	8.527785	0.018351	0.068129	-0.015757	-23.175206	53.614982	26.417942	0.616808	0.228693	-0.109382	-0.745173	31.66785
	3.77E+12	1.47E+15	0	53343	0	839	1744	32086	34827	36538	32968	32922	32859	31342	35396	35324	0	-2.054321	4.461994	8.51886	0.009097	0.066685	-0.028282	-23.04554	53.49507	26.359623	0.616706	0.228705	-0.109282	-0.745268	31.625266
	3.77E+12	1.47E+15	0	57439	0	840	1744.4	32082	34809	36538	32971	32921	32857	31342	35412	35308	0	-2.062281	4.421234	8.518868	0.013634	0.065013	-0.031714	-22.929474	53.620847	26.855576	0.616591	0.228725	-0.109196	-0.74537	31.710433
	3.77E+12	1.47E+15	0	17503	24	841	1744.2	32061	34815	36523	32968	32919	32856	31358	35412	35324	0	-2.109401	4.435433	8.485148	0.009036	0.061906	-0.033116	-22.896644	53.981723	26.824341	0.616476	0.228725	-0.109102	-0.745479	31.66785
	3.77E+12	1.47E+15	0	58207	1743	842	1744	32056	34804	36518	32972	32912	32859	31358	35380	35308	0	-2.120392	4.410092	8.473945	0.015525	0.050654	-0.028085	-23.217344	53.578539	26.467641	0.616362	0.228706	-0.10906	-0.745586	31.625266
	3.77E+12	1.47E+15	0	18271	16288	843	1744.1	32073	34761	36516	32979	32911	32856	31358	35396	35308	0	-2.08118	4.310945	8.469583	0.026631	0.048866	-0.032916	-23.167931	53.651187	26.692726	0.616223	0.22871	-0.10905	-0.7457	31.646558
	3.77E+12	1.47E+15	0	51295	65535	844	1744.1	32068	34753	36502	32981	32909	32856	31390	35412	35340	0	-2.092093	4.292745	8.438169	0.029822	0.045627	-0.03288	-23.115203	53.708975	26.714152	0.616081	0.228713	-0.109057	-0.745816	31.646558
	3.77E+12	1.47E+15	0	16479	0	845	1744	32058	34780	36507	32988	32905	32865	31358	35348	35292	0	-2.115241	4.35493	8.449313	0.040886	0.03908	-0.018464	-23.436971	53.344424	26.37849	0.615965	0.228716	-0.109126	-0.745901	31.625266
	3.77E+12	1.47E+15	0	32863	0	846	1744	32075	34756	36541	32998	32899	32866	31358	35380	35308	0	-2.076609	4.299238	8.525703	0.056794	0.029254	-0.016782	-23.402492	53.519523	26.443556	0.615836	0.228728	-0.109265	-0.745983	31.625266
	3.77E+12	1.47E+15	0	36959	0	847	1744.1	32091	34774	36566	32999	32896	32869	31342	35380	35324	0	-2.041411	4.340176	8.581807	0.058289	0.024457	-0.012028	-23.276243	53.762352	26.430351	0.615719	0.228728	-0.109425	-0.746056	31.646558
	3.77E+12	1.47E+15	0	32863	0	848	1744.1	32099	34788	36563	33004	32898	32870	31390	35380	35292	0	-2.024055	4.372101	8.575068	0.066197	0.027506	-0.010498	-23.175937	53.927718	26.423347	0.615602	0.228755	-0.109601	-0.746118	31.646558
	3.77E+12	1.47E+15	0	12383	0	849	1744.1	32114	34790	36574	33013	32892	32878	31374	35364	35308	0	-1.990727	4.37623	8.599789	0.080401	0.017719	0.002299	-23.01581	53.623131	26.475522	0.615506	0.228783	-0.109854	-0.746152	31.646558
	3.77E+12	1.47E+15	0	53343	0	850	1744.2	32126	34801	36589	33011	32894	32877	31342	35364	35308	0	-1.964239	4.401227	8.633455	0.07716	0.020958	0.000609	-23.102155	53.436333	26.232613	0.615408	0.228812	-0.110088	-0.746189	31.66785
	3.77E+12	1.47E+15	0	8287	0	851	1744.3	32125	34829	36600	33004	32900	32871	31374	35396	35324	0	-1.967192	4.465664	8.658077	0.066031	0.030694	-0.009087	-22.782426	53.887873	26.628499	0.6153	0.228848	-0.110256	-0.746242	31.689141
	3.77E+12	1.47E+15	0	53343	0	852	1743.9	32126	34827	36598	32998	32903	32872	31358	35364	35308	0	-1.965298	4.460579	8.653613	0.056731	0.035632	-0.007274	-22.778061	53.391836	26.469602	0.615207	0.228875	-0.110387	-0.746292	31.603974
	3.77E+12	1.47E+15	0	49247	0	853	1743.9	32122	34819	36571	32990	32902	32867	31358	35380	35292	0	-1.974022	4.442375	8.593029	0.044118	0.034251	-0.015165	-23.050761	53.091507	26.099986	0.615098	0.22887	-0.110478	-0.746369	31.603974
	3.77E+12	1.47E+15	0	61535	0	854	1744.2	32110	34809	36551	32985	32911	32870	31342	35396	35292	0	-2.000169	4.420149	8.548124	0.03586	0.048726	-0.010778	-23.222286	53.480103	26.524082	0.615016	0.228886	-0.110515	-0.746427	31.66785
	3.77E+12	1.47E+15	0	32863	0	855	1744.1	32095	34796	36552	32987	32914	32866	31358	35396	35324	0	-2.033225	4.390615	8.550358	0.039146	0.05344	-0.017129	-22.941156	53.422573	26.316424	0.614916	0.228926	-0.110544	-0.746493	31.646558
	3.77E+12	1.47E+15	0	36959	0	856	1744.1	32067	34795	36564	32985	32912	32868	31326	35396	35292	0	-2.095433	4.389123	8.577213	0.035952	0.050313	-0.013906	-22.568334	53.30843	26.169756	0.61483	0.228948	-0.110572	-0.746553	31.646558
	3.77E+12	1.47E+15	0	8287	0	857	1743.9	32079	34777	36585	32996	32907	32870	31342	35412	35292	0	-2.068333	4.347152	8.624414	0.053558	0.042052	-0.010526	-23.125275	53.115901	26.33145	0.614729	0.228987	-0.110677	-0.746608	31.603974
	3.77E+12	1.47E+15	0	49247	0	858	1744	32083	34761	36595	32995	32914	32870	31342	35396	35308	0	-2.058825	4.310381	8.646892	0.05185	0.053226	-0.010737	-23.061702	53.471356	26.448708	0.614636	0.229054	-0.110749	-0.746653	31.625266
	3.77E+12	1.47E+15	0	8287	0	859	1743.9	32066	34793	36592	32998	32913	32875	31342	35396	35308	0	-2.097714	4.384273	8.640056	0.056606	0.051558	-0.002721	-22.883341	53.446165	26.484264	0.614563	0.229124	-0.110845	-0.746678	31.603974
	3.77E+12	1.47E+15	0	61535	0	860	1744	32067	34825	36598	32999	32908	32879	31358	35396	35308	0	-2.096355	4.457846	8.653455	0.058098	0.043578	0.003663	-23.04264	53.222366	26.19293	0.614502	0.22917	-0.110972	-0.746695	31.625266
	3.77E+12	1.47E+15	0	41055	0	861	1743.9	32105	34811	36613	33000	32909	32878	31342	35396	35324	0	-2.011472	4.424422	8.687249	0.059762	0.04514	0.002119	-23.182613	53.545043	26.015927	0.614435	0.229224	-0.111099	-0.746715	31.603974
	3.77E+12	1.47E+15	0	4191	0	862	1743.9	32095	34815	36623	32994	32914	32878	31374	35380	35324	0	-2.033807	4.433885	8.709655	0.050196	0.053265	0.002033	-23.136452	53.659329	26.36754	0.614381	0.22928	-0.111178	-0.74673	31.603974
	3.77E+12	1.47E+15	0	24671	0	863	1744	32075	34836	36608	32982	32916	32869	31342	35412	35324	0	-2.078872	4.482856	8.675895	0.031208	0.056765	-0.012326	-23.271707	53.607116	26.367183	0.614302	0.229306	-0.111181	-0.746787	31.625266
	3.77E+12	1.47E+15	0	49247	0	864	1743.8	32066	34821	36587	32978	32919	32872	31326	35396	35340	0	-2.098679	4.448477	8.628785	0.024918	0.061653	-0.007479	-23.439511	53.75752	26.004719	0.614243	0.229331	-0.111158	-0.746831	31.582683
	3.77E+12	1.47E+15	0	9311	24	865	1743.9	32039	34832	36566	32967	32915	32869	31342	35412	35308	0	-2.159022	4.474697	8.581562	0.007463	0.055582	-0.012191	-23.239078	53.765036	26.210852	0.614186	0.229299	-0.111093	-0.746898	31.603974
	3.77E+12	1.47E+15	0	12639	1666	866	1744.4	32055	34830	36575	32966	32916	32870	31374	35380	35308	0	-2.12287	4.470196	8.601784	0.005517	0.05721	-0.010957	-23.310862	53.610965	26.343446	0.614134	0.229265	-0.111021	-0.746961	31.710433
	3.77E+12	1.47E+15	0	14175	16288	867	1743.9	32066	34804	36590	32965	32913	32869	31374	35348	35308	0	-2.098055	4.409541	8.635546	0.004303	0.052453	-0.012142	-23.127683	53.634525	26.29116	0.614079	0.229216	-0.110954	-0.747031	31.603974
	3.77E+12	1.47E+15	0	14431	65535	868	1744	32075	34792	36604	32965	32913	32870	31406	35380	35340	0	-2.077539	4.381803	8.667006	0.004219	0.052456	-0.010622	-23.196206	53.671958	26.432991	0.614029	0.229166	-0.110889	-0.747098	31.625266
	3.77E+12	1.47E+15	0	36959	0	869	1744.5	32091	34794	36598	32966	32913	32868	31390	35396	35340	0	-2.04155	4.386515	8.653559	0.005506	0.052432	-0.014137	-23.036593	53.486078	26.581432	0.613968	0.229121	-0.110824	-0.747171	31.731725
	3.77E+12	1.47E+15	0	4191	0	870	1743.8	32099	34775	36574	32965	32914	32865	31405	35403	35359	0	-2.023918	4.341873	8.599791	0.004428	0.054037	-0.018446	-22.974225	53.649622	26.513789	0.613897	0.229079	-0.110748	-0.747254	31.582683
	3.77E+12	1.47E+15	0	49247	0	871	1744.1	32098	34757	36554	32968	32907	32869	31394	35394	35313	0	-2.025357	4.300945	8.554931	0.008978	0.04282	-0.012161	-23.467342	53.780467	26.705302	0.613832	0.229013	-0.110718	-0.747332	31.646558
	3.77E+12	1.47E+15	0	36959	0	872	1744	32089	34753	36562	32976	32911	32870	31364	35380	35308	0	-2.045325	4.291893	8.572871	0.021702	0.04897	-0.010615	-23.454444	53.757999	26.565903	0.613763	0.228994	-0.110713	-0.747395	31.625266
	3.77E+12	1.47E+15	0	57439	0	873	1744	32077	34742	36566	32977	32913	32870	31360	35497	35293	0	-2.071666	4.266975	8.581837	0.023275	0.052127	-0.01066	-23.012007	53.715034	26.278752	0.613697	0.228989	-0.110703	-0.747453	31.625266
	3.77E+12	1.47E+15	0	95	0	874	1744.2	32083	34736	36568	32980	32918	32872	31363	35369	35301	0	-2.057941	4.253244	8.586344	0.027834	0.060011	-0.007734	-22.818975	53.101998	26.293612	0.613639	0.229016	-0.11069	-0.747493	31.66785
	3.77E+12	1.47E+15	0	57439	0	875	1744.1	32080	34757	36559	32982	32922	32884	31363	35369	35301	0	-2.065375	4.301468	8.566103	0.030847	0.066344	0.011293	-22.565497	53.147735	26.568909	0.61364	0.229061	-0.110686	-0.74748	31.646558
	3.77E+12	1.47E+15	0	28767	0	876	1744.3	32081	34761	36545	32980	32918	32886	31363	35385	35333	0	-2.063117	4.310884	8.534673	0.027534	0.060036	0.014423	-22.466387	53.585603	26.791973	0.613652	0.229079	-0.11069	-0.747464	31.689141
	3.77E+12	1.47E+15	0	4191	0	877	1744.1	32081	34782	36545	32979	32923	32885	31379	35385	35301	0	-2.063952	4.358887	8.53464	0.026059	0.06802	0.012869	-22.484291	53.717326	26.985527	0.613664	0.229117	-0.11067	-0.747445	31.646558
	3.77E+12	1.47E+15	0	8287	0	878	1744.7	32061	34831	36548	32963	32929	32885	31363	35401	35333	0	-2.109339	4.472717	8.541196	0.000204	0.07802	0.012387	-22.610688	53.803391	26.702937	0.613701	0.229122	-0.110549	-0.747431	31.774308
	3.77E+12	1.47E+15	0	20575	0	879	1744.3	32047	34832	36572	32959	32924	32886	31347	35401	35317	0	-2.140827	4.474915	8.595031	-0.005858	0.070164	0.014363	-22.972212	53.352364	26.267808	0.613742	0.229089	-0.110433	-0.747425	31.689141
	3.77E+12	1.47E+15	0	16479	0	880	1743.9	32058	34802	36603	32958	32915	32884	31363	35401	35333	0	-2.115751	4.405159	8.664701	-0.007077	0.055854	0.01165	-22.993203	54.363286	26.23681	0.613772	0.229012	-0.110344	-0.747437	31.603974
	3.77E+12	1.47E+15	0	95	0	881	1744.1	32063	34793	36608	32964	32915	32882	31347	35369	35317	0	-2.10415	4.384563	8.675944	0.00235	0.055689	0.008321	-23.003291	54.308982	26.15356	0.613783	0.228958	-0.11028	-0.747454	31.646558
	3.77E+12	1.47E+15	0	28767	0	882	1744.2	32066	34788	36591	32966	32905	32880	31331	35385	35301	0	-2.097274	4.373139	8.637809	0.005568	0.03971	0.005282	-22.964039	53.031474	26.17274	0.613773	0.228866	-0.110262	-0.747493	31.66785
	3.77E+12	1.47E+15	0	24671	0	883	1744.1	32074	34763	36566	32981	32899	32876	31379	35401	35333	0	-2.078883	4.315413	8.581783	0.029566	0.029738	-0.000922	-23.010627	53.432059	26.496712	0.61372	0.228806	-0.110332	-0.747544	31.646558
	3.77E+12	1.47E+15	0	24671	0	884	1744.5	32089	34762	36548	32981	32898	32873	31347	35369	35317	0	-2.045155	4.313171	8.541416	0.029356	0.028146	-0.005933	-22.85242	53.490342	26.438719	0.613653	0.228743	-0.1104	-0.747608	31.731725
	3.77E+12	1.47E+15	0	24671	0	885	1744.4	32097	34788	36536	32993	32896	32870	31347	35417	35301	0	-2.028286	4.37256	8.514462	0.048544	0.024626	-0.010623	-22.820881	53.601342	26.415968	0.613555	0.228717	-0.110528	-0.747678	31.710433
	3.77E+12	1.47E+15	0	28767	0	886	1744.4	32093	34806	36522	32985	32902	32869	31363	35385	35333	0	-2.037769	4.414049	8.482999	0.035811	0.034397	-0.012311	-23.159298	53.734945	26.582189	0.613464	0.22869	-0.110594	-0.747751	31.710433
	3.77E+12	1.47E+15	0	8287	0	887	1744.5	32072	34791	36501	32980	32903	32872	31347	35417	35317	0	-2.083974	4.380374	8.435844	0.027747	0.036133	-0.007622	-23.106121	53.764028	26.535982	0.613396	0.228647	-0.110637	-0.747814	31.731725
	3.77E+12	1.47E+15	0	49247	0	888	1744.3	32083	34787	36525	32969	32912	32883	31347	35385	35317	0	-2.059517	4.370582	8.489746	0.010162	0.050779	0.00982	-23.035676	53.486163	26.619362	0.613401	0.228596	-0.110609	-0.747829	31.689141
	3.77E+12	1.47E+15	0	54367	24	889	1744	32077	34797	36552	32972	32909	32876	31331	35417	35333	0	-2.073383	4.393328	8.550312	0.015266	0.045905	-0.001036	-23.425489	53.29901	26.246386	0.613364	0.228548	-0.110598	-0.747876	31.625266
	3.77E+12	1.47E+15	0	41055	0	890	1744.1	32085	34773	36563	32980	32917	32881	31347	35401	35317	0	-2.054733	4.338062	8.575061	0.027759	0.058433	0.006642	-23.07486	53.69635	26.438303	0.613347	0.228563	-0.1106	-0.747885	31.646558
	3.77E+12	1.47E+15	0	30559	16288	891	1744.3	32085	34790	36566	32983	32916	32883	31379	35369	35317	0	-2.055051	4.377335	8.581751	0.032363	0.056764	0.009693	-22.908707	53.442323	26.642374	0.613336	0.228584	-0.110621	-0.747885	31.689141
	3.77E+12	1.47E+15	0	2143	65535	892	1744.6	32073	34791	36565	32990	32908	32883	31363	35401	35333	0	-2.081481	4.380337	8.57946	0.043339	0.043839	0.009635	-23.299427	53.60442	26.238479	0.613305	0.228592	-0.110706	-0.747895	31.753016
	3.77E+12	1.47E+15	0	57439	0	893	1744.5	32092	34802	36579	32998	32902	32878	31363	35369	35333	0	-2.039621	4.404898	8.61091	0.056239	0.034057	0.001867	-23.068622	53.738624	26.443932	0.613238	0.228607	-0.110845	-0.747924	31.731725
	3.77E+12	1.47E+15	0	57439	0	894	1744.3	32090	34832	36599	32996	32900	32879	31379	35385	35317	0	-2.045125	4.473592	8.655734	0.053195	0.030926	0.003637	-23.089335	53.718407	26.609152	0.613179	0.228603	-0.110986	-0.747954	31.689141
	3.77E+12	1.47E+15	0	95	0	895	1744.4	32087	34816	36605	32995	32900	32874	31363	35369	35333	0	-2.051195	4.437035	8.669218	0.051623	0.030947	-0.004364	-23.217314	53.722147	26.376095	0.613096	0.228599	-0.111115	-0.748003	31.710433
	3.77E+12	1.47E+15	0	41055	0	896	1744.1	32101	34820	36609	32984	32894	32876	31347	35369	35333	0	-2.020461	4.445452	8.678236	0.034368	0.021695	-0.000827	-23.339361	53.679374	26.579659	0.613034	0.228525	-0.11122	-0.748061	31.646558
	3.77E+12	1.47E+15	0	8287	0	897	1744.3	32103	34853	36587	32979	32892	32873	31379	35385	35317	0	-2.016887	4.521465	8.628799	0.02636	0.018645	-0.005666	-23.410672	53.942231	26.574382	0.612963	0.228426	-0.111302	-0.748138	31.689141
	3.77E+12	1.47E+15	0	16479	0	898	1744.4	32100	34845	36566	32973	32894	32874	31379	35385	35317	0	-2.023274	4.503336	8.581678	0.016733	0.021997	-0.004169	-22.932253	53.406613	26.394458	0.612909	0.228313	-0.111348	-0.748209	31.710433
	3.77E+12	1.47E+15	0	49247	0	899	1744.4	32110	34816	36564	32967	32898	32869	31347	35369	35317	0	-2.000154	4.436434	8.577274	0.007258	0.028522	-0.012171	-22.826709	53.510527	26.559586	0.612844	0.2282	-0.111343	-0.748298	31.710433
	3.77E+12	1.47E+15	0	4191	0	900	1744.2	32111	34803	36571	32967	32902	32874	31395	35385	35333	0	-1.997708	4.406299	8.593019	0.007278	0.034896	-0.004183	-23.047361	53.531652	26.721948	0.612804	0.228103	-0.111331	-0.748362	31.66785
	3.77E+12	1.47E+15	0	8287	0	901	1744.2	32109	34790	36601	32971	32899	32871	31379	35417	35317	0	-2.001678	4.376441	8.66036	0.013703	0.030005	-0.008895	-22.845721	53.354037	26.534274	0.612743	0.228008	-0.111344	-0.748439	31.66785
	3.77E+12	1.47E+15	0	53343	0	902	1744.4	32118	34776	36627	32982	32902	32872	31379	35401	35333	0	-1.980972	4.344201	8.718748	0.030997	0.034484	-0.00754	-22.815365	53.424332	26.533742	0.612674	0.227968	-0.111398	-0.7485	31.710433
	3.77E+12	1.47E+15	0	32863	0	903	1744.1	32123	34779	36623	32981	32909	32872	31363	35417	35317	0	-1.970244	4.350604	8.709792	0.029557	0.045653	-0.007481	-23.168588	53.234091	26.724851	0.612607	0.227956	-0.111422	-0.748554	31.646558
	3.77E+12	1.47E+15	0	49247	0	904	1744.2	32097	34804	36610	32982	32913	32880	31363	35385	35317	0	-2.028769	4.408935	8.680497	0.030915	0.052009	0.005064	-23.011984	53.387745	26.552881	0.61258	0.22796	-0.111445	-0.748571	31.66785
	3.77E+12	1.47E+15	0	41055	0	905	1744.2	32091	34815	36602	32982	32907	32884	31347	35401	35333	0	-2.04247	4.434393	8.662507	0.030894	0.042462	0.011539	-22.646419	53.541164	26.429253	0.612572	0.227935	-0.111496	-0.748579	31.66785
	3.77E+12	1.47E+15	0	61535	0	906	1744.1	32086	34825	36594	32981	32912	32884	31363	35417	35333	0	-2.054013	4.457409	8.644526	0.029335	0.050449	0.011506	-23.063763	53.366053	26.419934	0.612564	0.227928	-0.111525	-0.748583	31.646558
	3.77E+12	1.47E+15	0	41055	0	907	1744.3	32082	34827	36597	32983	32912	32886	31363	35417	35333	0	-2.062769	4.462348	8.651235	0.032344	0.0504	0.014539	-22.889074	53.318872	26.588904	0.612564	0.227927	-0.111564	-0.748578	31.689141
	3.77E+12	1.47E+15	0	41055	0	908	1744.2	32101	34808	36598	32982	32911	32885	31363	35417	35333	0	-2.020027	4.418027	8.653571	0.030847	0.048833	0.013043	-22.575686	53.776082	26.554206	0.612563	0.22792	-0.1116	-0.748575	31.66785
	3.77E+12	1.47E+15	0	8287	0	909	1744.3	32110	34827	36589	32981	32911	32884	31363	35401	35317	0	-2.00052	4.461535	8.633357	0.029209	0.04886	0.011391	-22.778833	53.839231	26.550472	0.612558	0.227908	-0.111631	-0.748578	31.689141
	3.77E+12	1.47E+15	0	45151	0	910	1744.7	32107	34840	36584	32982	32913	32877	31347	35401	35301	0	-2.007216	4.49196	8.622086	0.03063	0.052011	-0.000036	-22.877591	53.851302	26.587846	0.612518	0.227915	-0.111648	-0.748606	31.774308
	3.77E+12	1.47E+15	0	8287	0	911	1744.6	32118	34838	36583	32981	32912	32875	31379	35385	35301	0	-1.982791	4.486926	8.61988	0.02915	0.050441	-0.003119	-22.983325	53.725856	26.388705	0.612469	0.227914	-0.111662	-0.748644	31.753016
	3.77E+12	1.47E+15	0	32863	0	912	1744.3	32124	34831	36574	32986	32906	32875	31347	35401	35317	0	-1.969547	4.470338	8.599726	0.037336	0.040747	-0.002806	-23.118526	53.539742	26.561334	0.612408	0.227904	-0.111724	-0.748688	31.689141
	3.77E+12	1.47E+15	0	58463	24	913	1744.2	32117	34846	36571	32983	32905	32869	31331	35401	35333	0	-1.985677	4.504887	8.59295	0.032746	0.039226	-0.012233	-23.132384	53.870609	26.689614	0.612324	0.227883	-0.111767	-0.748757	31.66785
	3.77E+12	1.47E+15	0	33375	1607	914	1744.6	32124	34840	36591	32981	32914	32870	31363	35385	35317	0	-1.969487	4.491327	8.637844	0.029218	0.053617	-0.011097	-22.968333	53.959421	26.658383	0.612254	0.227895	-0.111766	-0.748811	31.753016
	3.77E+12	1.47E+15	0	10079	16288	915	1744.6	32123	34802	36599	32971	32913	32869	31363	35385	35301	0	-1.970529	4.404059	8.655868	0.013362	0.052298	-0.012632	-23.008324	53.967414	26.685443	0.612193	0.227866	-0.111721	-0.748876	31.753016
	3.77E+12	1.47E+15	0	43103	65535	916	1744.4	32106	34801	36591	32968	32917	32869	31363	35369	35317	0	-2.00852	4.402047	8.637881	0.008701	0.058746	-0.012572	-22.958526	53.828982	26.576131	0.612139	0.227845	-0.111646	-0.748938	31.710433
	3.77E+12	1.47E+15	0	12383	0	917	1744.3	32082	34819	36568	32964	32920	32870	31379	35385	35301	0	-2.062603	4.444029	8.586174	0.002377	0.063632	-0.010968	-23.154808	53.716648	26.303933	0.612095	0.227822	-0.111544	-0.748996	31.689141
	3.77E+12	1.47E+15	0	53343	0	918	1744.3	32072	34794	36534	32964	32913	32873	31379	35385	35301	0	-2.08417	4.386968	8.509899	0.002381	0.052492	-0.006059	-22.965227	53.579157	26.17583	0.612062	0.227765	-0.111472	-0.749051	31.689141
	3.77E+12	1.47E+15	0	45151	0	919	1744.2	32050	34769	36512	32975	32914	32877	31363	35401	35301	0	-2.13249	4.330124	8.460526	0.019841	0.053788	0.000303	-22.901341	53.573512	26.304302	0.612034	0.22775	-0.111453	-0.749081	31.66785
	3.77E+12	1.47E+15	0	57439	0	920	1744.4	32045	34778	36536	32991	32909	32883	31363	35385	35317	0	-2.143626	4.351129	8.514343	0.045053	0.045401	0.009747	-23.434912	53.771836	26.588428	0.612003	0.227766	-0.111538	-0.749089	31.710433
	3.77E+12	1.47E+15	0	61535	0	921	1744.4	32069	34794	36581	33004	32904	32883	31363	35385	35317	0	-2.090619	4.387083	8.615356	0.065735	0.037084	0.009811	-23.229216	53.601398	26.599634	0.611952	0.227808	-0.111703	-0.749093	31.710433
	3.77E+12	1.47E+15	0	12383	0	922	1744.3	32095	34811	36631	33018	32899	32876	31363	35369	35317	0	-2.033278	4.425148	8.727598	0.088188	0.028726	-0.001173	-22.927794	53.493505	26.272976	0.611848	0.227883	-0.111946	-0.749119	31.689141
	3.77E+12	1.47E+15	0	61535	0	923	1744.2	32102	34858	36649	33016	32904	32873	31363	35401	35301	0	-2.019193	4.532742	8.767921	0.08509	0.036736	-0.005966	-23.012019	53.361641	26.333875	0.611734	0.227977	-0.112158	-0.749152	31.66785
	3.77E+12	1.47E+15	0	16479	0	924	1743.9	32120	34877	36661	33014	32897	32869	31363	35369	35317	0	-1.979999	4.575476	8.794872	0.082234	0.025635	-0.011961	-22.86951	53.363104	26.356496	0.611603	0.228034	-0.112381	-0.749208	31.603974
	3.77E+12	1.47E+15	0	12383	0	925	1744	32140	34879	36631	32995	32901	32870	31395	35385	35317	0	-1.935565	4.579653	8.727596	0.051949	0.032527	-0.010465	-22.70636	53.485089	26.191656	0.611507	0.228038	-0.112501	-0.749267	31.625266
	3.77E+12	1.47E+15	0	45151	0	926	1744	32121	34872	36605	32971	32903	32869	31379	35401	35333	0	-1.977677	4.564187	8.669215	0.013839	0.036368	-0.012019	-22.87312	53.613474	26.194178	0.611441	0.227963	-0.112499	-0.749344	31.625266
	3.77E+12	1.47E+15	0	20575	0	927	1743.9	32119	34830	36587	32959	32909	32864	31347	35385	35301	0	-1.980987	4.467698	8.628904	-0.005112	0.04624	-0.019977	-23.006521	53.617976	26.325179	0.611372	0.227875	-0.112411	-0.749441	31.603974
	3.77E+12	1.47E+15	0	53343	0	928	1744.2	32115	34796	36574	32943	32918	32860	31347	35433	35333	0	-1.98859	4.390097	8.599775	-0.030722	0.061006	-0.026667	-22.979421	53.501277	26.459584	0.611313	0.227772	-0.112206	-0.749551	31.66785
	3.77E+12	1.47E+15	0	24671	0	929	1744.1	32104	34768	36578	32946	32918	32866	31379	35417	35301	0	-2.012284	4.325987	8.608782	-0.025991	0.060932	-0.017084	-22.982887	53.335961	26.467155	0.611277	0.227676	-0.112025	-0.749636	31.646558
	3.77E+12	1.47E+15	0	16479	0	930	1743.9	32106	34747	36568	32949	32923	32867	31315	35401	35317	0	-2.007415	4.277482	8.586397	-0.021148	0.06881	-0.015477	-22.971908	53.514917	26.304217	0.611246	0.227614	-0.111836	-0.749709	31.603974
	3.77E+12	1.47E+15	0	53343	0	931	1744.2	32088	34748	36545	32959	32919	32871	31363	35401	35333	0	-2.047249	4.280702	8.534721	-0.005505	0.062178	-0.009276	-23.031209	53.521518	26.309531	0.611215	0.227568	-0.111715	-0.749766	31.66785
	3.77E+12	1.47E+15	0	28767	0	932	1744.1	32087	34729	36543	32973	32912	32877	31379	35401	35317	0	-2.048995	4.23698	8.530272	0.016747	0.050657	0.000418	-22.73876	53.301465	26.441686	0.61119	0.227537	-0.111694	-0.749799	31.646558
	3.77E+12	1.47E+15	0	45151	0	933	1744.2	32085	34730	36549	32983	32907	32882	31395	35417	35333	0	-2.05336	4.23944	8.543725	0.032515	0.042432	0.008361	-22.55827	53.68192	26.611418	0.611173	0.227516	-0.111746	-0.749811	31.66785
	3.77E+12	1.47E+15	0	32863	0	934	1744	32094	34734	36552	33002	32901	32879	31410	35423	35352	0	-2.033652	4.248124	8.550482	0.062915	0.03235	0.0038	-23.004775	53.55092	26.408931	0.611107	0.22754	-0.111907	-0.749834	31.625266
	3.77E+12	1.47E+15	0	8287	0	935	1744	32102	34764	36565	33013	32899	32884	31395	35438	35303	0	-2.016741	4.316768	8.579616	0.080315	0.028873	0.011745	-23.32407	53.819115	26.433843	0.611045	0.227591	-0.112136	-0.749834	31.625266
	3.77E+12	1.47E+15	0	28767	0	936	1744.2	32114	34789	36571	33016	32894	32876	31361	35394	35315	0	-1.990608	4.374055	8.593054	0.085116	0.020819	-0.000994	-22.883889	54.145069	26.474116	0.610943	0.227636	-0.112385	-0.749867	31.66785
	3.77E+12	1.47E+15	0	1119	24	937	1744.4	32129	34827	36582	33019	32898	32880	31372	35525	35301	0	-1.958187	4.461104	8.617695	0.08965	0.027114	0.005127	-23.234524	53.783203	26.235854	0.610853	0.227707	-0.112639	-0.74988	31.710433
	3.77E+12	1.47E+15	0	58207	1744	938	1744.2	32122	34864	36582	33007	32900	32874	31374	35411	35292	0	-1.975077	4.546061	8.617612	0.070812	0.030615	-0.004267	-23.451581	53.712815	26.610416	0.610752	0.227748	-0.112822	-0.749923	31.66785
	3.77E+12	1.47E+15	0	14175	16288	939	1744.1	32122	34851	36582	32995	32903	32873	31374	35379	35292	0	-1.974777	4.516085	8.617642	0.051817	0.035718	-0.005812	-22.803861	53.705466	26.559024	0.610671	0.227759	-0.112934	-0.749968	31.646558
	3.77E+12	1.47E+15	0	22623	65535	940	1744	32121	34827	36577	32982	32913	32874	31374	35379	35308	0	-1.976378	4.460884	8.606471	0.031148	0.051996	-0.004326	-22.674517	53.828833	26.486436	0.610622	0.227768	-0.112947	-0.750004	31.625266
	3.77E+12	1.47E+15	0	36959	0	941	1744	32108	34807	36583	32976	32915	32872	31374	35379	35308	0	-2.004662	4.41532	8.61994	0.021638	0.055342	-0.007524	-22.368674	53.977885	26.920195	0.610576	0.227767	-0.112921	-0.750045	31.625266
	3.77E+12	1.47E+15	0	8287	0	942	1744	32105	34795	36592	32968	32912	32878	31374	35379	35308	0	-2.010944	4.387829	8.640152	0.008858	0.050794	0.002089	-22.562557	54.281014	26.54781	0.610567	0.227717	-0.112877	-0.750075	31.625266
	3.77E+12	1.47E+15	0	24671	0	943	1743.9	32112	34791	36576	32981	32912	32879	31374	35395	35308	0	-1.995393	4.37835	8.604278	0.029552	0.050438	0.003703	-23.007532	53.762808	26.236429	0.610539	0.227714	-0.112897	-0.750096	31.603974
	3.77E+12	1.47E+15	0	16479	0	944	1743.9	32102	34814	36541	32981	32908	32883	31374	35379	35308	0	-2.018429	4.43154	8.525665	0.029516	0.044076	0.010137	-22.945017	54.581452	26.382027	0.610529	0.227689	-0.112938	-0.750105	31.603974
	3.77E+12	1.47E+15	0	57439	0	945	1744.1	32078	34814	36515	32987	32906	32885	31374	35363	35308	0	-2.071681	4.432532	8.467247	0.038892	0.040733	0.0132	-22.825409	54.862914	26.125622	0.610519	0.227676	-0.113016	-0.750105	31.646558
	3.77E+12	1.47E+15	0	16479	0	946	1744.2	32081	34795	36527	32996	32909	32878	31374	35395	35308	0	-2.0643	4.388897	8.494217	0.05321	0.045253	0.001929	-22.815227	53.429927	26.053093	0.610463	0.227715	-0.113116	-0.750123	31.66785
	3.77E+12	1.47E+15	0	32863	0	947	1744.2	32087	34833	36549	32998	32907	32874	31390	35363	35308	0	-2.052058	4.475957	8.543527	0.056467	0.042007	-0.004385	-22.813228	53.400097	26.205236	0.610385	0.227755	-0.113228	-0.750159	31.66785
	3.77E+12	1.47E+15	0	32863	0	948	1744	32074	34871	36562	32994	32903	32874	31374	35363	35292	0	-2.082288	4.563363	8.572598	0.05028	0.035746	-0.004154	-22.815895	53.422793	26.339762	0.610309	0.227762	-0.113337	-0.750201	31.625266
	3.77E+12	1.47E+15	0	53343	0	949	1744.1	32077	34871	36560	32987	32898	32869	31374	35395	35308	0	-2.075525	4.563396	8.568114	0.039218	0.02797	-0.012032	-22.814752	53.383501	26.313027	0.610218	0.227723	-0.113425	-0.750274	31.646558
	3.77E+12	1.47E+15	0	4191	0	950	1743.9	32076	34846	36545	32982	32897	32870	31406	35411	35292	0	-2.077219	4.505799	8.534508	0.031403	0.026514	-0.010273	-22.817831	53.538053	26.316567	0.610137	0.22766	-0.113495	-0.750348	31.603974
	3.77E+12	1.47E+15	0	12383	0	951	1744.1	32067	34831	36549	32981	32895	32873	31358	35395	35308	0	-2.096573	4.471838	8.543482	0.029647	0.023364	-0.0056	-22.819124	53.576371	26.315504	0.610071	0.227582	-0.113572	-0.750414	31.646558
	3.77E+12	1.47E+15	0	45151	0	952	1743.9	32078	34814	36568	32981	32893	32869	31326	35427	35292	0	-2.071732	4.432197	8.58619	0.029862	0.020171	-0.011774	-22.806187	53.219823	26.320718	0.609985	0.227498	-0.113651	-0.750498	31.603974
	3.77E+12	1.47E+15	0	36959	0	953	1744	32097	34812	36585	32982	32898	32870	31358	35395	35340	0	-2.029273	4.427125	8.624389	0.031328	0.028107	-0.010361	-22.843138	53.436678	26.311461	0.609905	0.22744	-0.113717	-0.75057	31.625266
	3.77E+12	1.47E+15	0	45151	0	954	1744.1	32090	34833	36596	32981	32897	32875	31374	35411	35308	0	-2.045356	4.475661	8.649009	0.029598	0.026552	-0.002467	-22.681201	53.468953	26.346663	0.60985	0.22737	-0.113788	-0.750625	31.646558
	3.77E+12	1.47E+15	0	32863	0	955	1744.1	32116	34822	36619	32982	32898	32875	31374	35395	35292	0	-1.987136	4.449583	8.700712	0.031179	0.028117	-0.002491	-22.658697	53.090843	26.179837	0.609794	0.227308	-0.113864	-0.750678	31.646558
	3.77E+12	1.47E+15	0	95	0	956	1744.2	32135	34830	36626	32976	32904	32876	31390	35411	35308	0	-1.945009	4.467499	8.716451	0.021522	0.037837	-0.001078	-22.899196	53.389466	26.206977	0.609754	0.227251	-0.113891	-0.750723	31.66785
	3.77E+12	1.47E+15	0	49247	0	957	1744.1	32121	34817	36619	32967	32909	32875	31374	35411	35308	0	-1.975863	4.437951	8.700735	0.007275	0.046042	-0.002675	-22.530848	53.815226	26.198691	0.60973	0.227185	-0.113853	-0.750769	31.646558
	3.77E+12	1.47E+15	0	20575	0	958	1744	32126	34784	36621	32967	32909	32876	31342	35411	35308	0	-1.963826	4.361887	8.705306	0.007326	0.046042	-0.00102	-22.606511	53.699099	26.211451	0.609709	0.227119	-0.113813	-0.750812	31.625266
	3.77E+12	1.47E+15	0	16479	0	959	1744	32122	34797	36613	32980	32907	32875	31358	35379	35308	0	-1.973141	4.39188	8.687318	0.028001	0.0425	-0.002606	-23.396493	53.87237	26.140382	0.609657	0.227091	-0.113844	-0.750858	31.625266
	3.77E+12	1.47E+15	0	41055	0	960	1743.8	32121	34832	36622	32982	32916	32871	31358	35427	35308	0	-1.976602	4.472048	8.707451	0.031309	0.056765	-0.009016	-23.335899	53.882103	26.4327	0.609591	0.227116	-0.113847	-0.750903	31.582683
	3.77E+12	1.47E+15	0	46175	24	961	1743.8	32116	34844	36606	32982	32917	32869	31374	35411	35308	0	-1.988132	4.499789	8.671509	0.031334	0.058354	-0.012212	-22.882322	53.730189	26.64493	0.60952	0.227147	-0.113843	-0.750952	31.582683
	3.77E+12	1.47E+15	0	45407	1656	962	1744.1	32109	34819	36591	32981	32919	32870	31342	35443	35308	0	-2.002687	4.442953	8.637867	0.029514	0.061572	-0.010865	-22.833672	53.747421	26.114252	0.609456	0.227184	-0.113823	-0.750996	31.646558
	3.77E+12	1.47E+15	0	46943	16288	963	1744.1	32106	34829	36587	32982	32925	32871	31390	35395	35308	0	-2.009675	4.466018	8.628863	0.03104	0.071099	-0.009407	-22.696706	53.713077	26.188683	0.6094	0.227251	-0.113786	-0.751026	31.646558
	3.77E+12	1.47E+15	0	2143	65535	964	1743.8	32090	34855	36588	32976	32923	32873	31374	35363	35292	0	-2.046339	4.525857	8.631026	0.021695	0.068078	-0.005969	-22.63752	53.872855	26.340385	0.609363	0.227286	-0.113736	-0.751054	31.582683
	3.77E+12	1.47E+15	0	28767	0	965	1743.8	32087	34847	36597	32968	32918	32873	31374	35395	35292	0	-2.052743	4.507554	8.65123	0.009029	0.060337	-0.005839	-23.104031	53.90852	26.302459	0.60933	0.227267	-0.113667	-0.751096	31.582683
	3.77E+12	1.47E+15	0	24671	0	966	1744	32095	34837	36598	32964	32918	32871	31374	35379	35292	0	-2.03445	4.48458	8.653506	0.002576	0.060446	-0.009136	-23.194797	53.562211	26.311858	0.609292	0.227235	-0.113577	-0.751151	31.625266
	3.77E+12	1.47E+15	0	32863	0	967	1744	32076	34827	36580	32976	32917	32873	31358	35395	35292	0	-2.076448	4.462209	8.613083	0.021606	0.058528	-0.005978	-23.052586	53.733687	26.310792	0.609247	0.227241	-0.113547	-0.75119	31.625266
	3.77E+12	1.47E+15	0	28767	0	968	1744	32085	34802	36591	32987	32908	32872	31374	35379	35292	0	-2.05564	4.4045	8.637841	0.039159	0.043895	-0.007412	-22.886699	53.985056	26.310122	0.609177	0.227248	-0.1136	-0.751237	31.625266
	3.77E+12	1.47E+15	0	61535	0	969	1744	32104	34819	36613	32997	32908	32870	31390	35379	35308	0	-2.013844	4.442942	8.687226	0.055072	0.043618	-0.010618	-23.106546	54.095356	26.300636	0.609082	0.227292	-0.113703	-0.751285	31.625266
	3.77E+12	1.47E+15	0	45151	0	970	1743.9	32090	34852	36606	33009	32898	32866	31390	35395	35324	0	-2.046103	4.519049	8.67142	0.074336	0.027359	-0.016729	-22.970236	54.071548	26.330157	0.608947	0.227337	-0.113894	-0.751352	31.603974
	3.77E+12	1.47E+15	0	41055	0	971	1744.2	32096	34882	36604	33010	32900	32869	31390	35379	35324	0	-2.033391	4.588131	8.666876	0.075659	0.030525	-0.012213	-22.618481	53.281933	26.206088	0.608826	0.227392	-0.114086	-0.751404	31.66785
	3.77E+12	1.47E+15	0	41055	0	972	1744	32107	34904	36614	32996	32901	32868	31374	35379	35324	0	-2.009765	4.638083	8.68931	0.05357	0.032497	-0.013643	-22.85516	53.399891	26.063693	0.608719	0.227401	-0.114207	-0.751469	31.625266
	3.77E+12	1.47E+15	0	49247	0	973	1743.9	32130	34867	36623	32980	32910	32862	31374	35363	35324	0	-1.957556	4.552285	8.709645	0.028261	0.047254	-0.023239	-22.781069	53.538284	26.089877	0.608615	0.227398	-0.114211	-0.751555	31.603974
	3.77E+12	1.47E+15	0	8287	0	974	1743.7	32132	34832	36632	32971	32916	32861	31374	35379	35340	0	-1.952208	4.471587	8.729925	0.014074	0.057049	-0.02479	-22.946212	53.501971	26.087842	0.608521	0.22739	-0.114148	-0.751642	31.561391
	3.77E+12	1.47E+15	0	53343	0	975	1743.9	32118	34839	36631	32954	32923	32868	31358	35395	35324	0	-1.983367	4.488314	8.727621	-0.013224	0.068674	-0.013905	-22.973538	53.545321	26.065437	0.608489	0.227347	-0.113987	-0.751706	31.603974
	3.77E+12	1.47E+15	0	57439	0	976	1743.8	32120	34817	36597	32947	32923	32864	31358	35395	35324	0	-1.978435	4.437674	8.651377	-0.024207	0.068858	-0.020166	-22.669871	53.351831	26.181939	0.608451	0.227281	-0.113787	-0.751787	31.582683
	3.77E+12	1.47E+15	0	49247	0	977	1744.1	32096	34794	36543	32950	32929	32868	31358	35411	35308	0	-2.030964	4.386009	8.530168	-0.019756	0.07834	-0.014152	-22.57941	53.555298	26.456712	0.608432	0.227252	-0.113583	-0.751842	31.646558
	3.77E+12	1.47E+15	0	20575	0	978	1744.1	32075	34765	36511	32954	32930	32870	31374	35395	35324	0	-2.076868	4.320083	8.45836	-0.013445	0.079826	-0.011011	-22.574866	53.547836	26.566809	0.608417	0.22724	-0.113396	-0.751885	31.646558
	3.77E+12	1.47E+15	0	57439	0	979	1744.2	32079	34762	36490	32965	32927	32870	31358	35395	35308	0	-2.06784	4.313231	8.411248	0.003979	0.074749	-0.01105	-22.703482	53.41939	26.550914	0.608384	0.227255	-0.113273	-0.751927	31.66785
	3.77E+12	1.47E+15	0	95	0	980	1744.4	32077	34778	36492	32978	32919	32877	31374	35411	35292	0	-2.072578	4.350268	8.415691	0.024433	0.061669	0.000054	-22.843515	53.295784	26.522646	0.608358	0.227274	-0.113251	-0.751945	31.710433
	3.77E+12	1.47E+15	0	57439	0	981	1744	32071	34792	36520	32980	32913	32875	31358	35411	35308	0	-2.086661	4.382083	8.478497	0.027956	0.052053	-0.002732	-22.790734	53.269236	26.689368	0.608316	0.227276	-0.113257	-0.751977	31.625266
	3.77E+12	1.47E+15	0	53343	0	982	1744	32091	34792	36552	32981	32906	32872	31374	35395	35324	0	-2.042095	4.38143	8.550359	0.029646	0.040875	-0.007351	-22.939285	53.568012	26.677773	0.608254	0.227251	-0.11329	-0.75203	31.625266
	3.77E+12	1.47E+15	0	41055	0	983	1744.2	32099	34809	36591	32988	32907	32871	31358	35411	35308	0	-2.024525	4.420397	8.637856	0.040637	0.042277	-0.009116	-23.068793	53.631979	26.543401	0.608176	0.227257	-0.113351	-0.752082	31.66785
	3.77E+12	1.47E+15	0	12383	0	984	1743.7	32098	34834	36596	32993	32901	32868	31358	35411	35356	0	-2.027981	4.477255	8.649045	0.049007	0.032575	-0.013432	-23.075361	53.765011	26.404067	0.608074	0.227257	-0.113456	-0.752149	31.561391
	3.77E+12	1.47E+15	0	46175	24	985	1744.1	32112	34826	36576	32987	32900	32865	31358	35379	35308	0	-1.996269	4.458971	8.6042	0.039269	0.031148	-0.018424	-22.911062	53.775834	26.421299	0.607967	0.227231	-0.11353	-0.752232	31.646558
	3.77E+12	1.47E+15	0	16479	0	986	1744.1	32103	34800	36548	32981	32899	32868	31390	35379	35308	0	-2.015566	4.399574	8.541395	0.029699	0.029725	-0.013621	-22.941233	53.591897	26.48405	0.607881	0.227177	-0.113585	-0.75231	31.646558
	3.77E+12	1.47E+15	0	42847	16288	987	1744.1	32112	34786	36541	32977	32900	32870	31374	35395	35292	0	-1.995142	4.367165	8.525738	0.023306	0.03143	-0.010455	-22.933125	53.738182	26.151322	0.607811	0.227111	-0.113619	-0.752381	31.646558
	3.77E+12	1.47E+15	0	26719	65535	988	1744.1	32111	34780	36524	32967	32896	32869	31358	35363	35324	0	-1.997228	4.353446	8.487599	0.007474	0.025334	-0.011927	-22.936194	53.897255	26.148151	0.607748	0.22699	-0.11362	-0.752468	31.646558
	3.77E+12	1.47E+15	0	16479	0	989	1744.1	32101	34786	36527	32965	32906	32870	31374	35363	35324	0	-2.019643	4.367517	8.494292	0.004205	0.041312	-0.010543	-22.944005	53.72594	26.493942	0.6077	0.226908	-0.113574	-0.752539	31.646558
	3.77E+12	1.47E+15	0	28767	0	990	1743.9	32089	34754	36546	32966	32913	32871	31358	35347	35276	0	-2.045495	4.294105	8.536969	0.005857	0.052429	-0.008971	-22.909565	53.715521	26.362423	0.607659	0.226862	-0.113509	-0.752595	31.603974
	3.77E+12	1.47E+15	0	28767	0	991	1744.1	32105	34734	36573	32965	32915	32874	31374	35363	35308	0	-2.009035	4.247874	8.597631	0.004071	0.055648	-0.004382	-23.077653	53.940313	26.695817	0.607635	0.226819	-0.113435	-0.752639	31.646558
	3.77E+12	1.47E+15	0	28767	0	992	1744.1	32106	34741	36600	32972	32909	32882	31374	35363	35340	0	-2.006953	4.26387	8.658209	0.015099	0.045916	0.008422	-23.098648	53.649676	26.725176	0.607633	0.226768	-0.113428	-0.752657	31.646558
	3.77E+12	1.47E+15	0	41055	0	993	1744.2	32105	34737	36586	32973	32912	32879	31374	35379	35308	0	-2.008996	4.254855	8.626794	0.016647	0.050662	0.003526	-22.7967	53.334378	26.267961	0.60762	0.226737	-0.113409	-0.75268	31.66785
	3.77E+12	1.47E+15	0	53343	0	994	1744.1	32105	34749	36554	32983	32916	32885	31390	35379	35340	0	-2.009545	4.282364	8.554965	0.032464	0.056765	0.013003	-22.629146	53.570439	26.175258	0.607624	0.226757	-0.11343	-0.752667	31.646558
	3.77E+12	1.47E+15	0	16479	0	995	1744.4	32092	34790	36542	32973	32911	32884	31390	35363	35308	0	-2.039451	4.37729	8.527908	0.016438	0.04908	0.011349	-22.98959	53.424574	26.275057	0.607631	0.226717	-0.113422	-0.752674	31.710433
	3.77E+12	1.47E+15	0	53343	0	996	1744.5	32069	34800	36536	32963	32912	32884	31406	35363	35404	0	-2.090827	4.401067	8.514359	0.000484	0.050948	0.011291	-22.919624	53.180386	26.677368	0.607654	0.226645	-0.113363	-0.752687	31.731725
	3.77E+12	1.47E+15	0	57439	0	997	1744.6	32060	34801	36555	32958	32906	32881	31422	35395	35340	0	-2.110725	4.40371	8.556965	-0.007428	0.041528	0.006603	-22.916158	53.058619	26.160659	0.607664	0.226529	-0.113298	-0.752723	31.753016
	3.77E+12	1.47E+15	0	24671	0	998	1744.4	32078	34814	36583	32945	32907	32886	31438	35401	35359	0	-2.071209	4.43275	8.619829	-0.028028	0.043482	0.014695	-22.945855	53.045207	25.966519	0.607718	0.226365	-0.113176	-0.752748	31.710433
	3.77E+12	1.47E+15	0	49247	0	999	1744.1	32093	34811	36590	32935	32897	32880	31413	35403	35349	0	-2.038029	4.425054	8.635596	-0.043531	0.027821	0.005614	-22.783731	53.207234	26.668129	0.607753	0.226124	-0.113036	-0.752813	31.646558
	3.77E+12	1.47E+15	0	24671	0	1000	1744.4	32102	34798	36571	32927	32900	32878	31367	35400	35341	0	-2.017378	4.395314	8.592996	-0.056425	0.032817	0.002199	-22.844696	53.297496	26.524753	0.607791	0.225867	-0.112843	-0.752888	31.710433
	3.77E+12	1.47E+15	0	16479	0	1001	1744.3	32104	34798	36557	32922	32901	32872	31344	35514	35342	0	-2.013064	4.395165	8.561589	-0.064206	0.034536	-0.007263	-22.700876	53.463912	26.572486	0.607811	0.225602	-0.112615	-0.752985	31.689141
	3.77E+12	1.47E+15	0	57439	0	1002	1744.2	32100	34771	36534	32932	32903	32873	31364	35401	35331	0	-2.021293	4.333197	8.510023	-0.048292	0.037446	-0.005682	-22.582215	53.309465	26.452456	0.607823	0.225383	-0.112428	-0.753069	31.66785
	3.77E+12	1.47E+15	0	16479	0	1003	1744.3	32107	34768	36510	32932	32904	32877	31380	35401	35331	0	-2.005602	4.326261	8.456187	-0.048432	0.039046	0.00058	-22.498654	53.153457	27.058115	0.607856	0.225165	-0.112242	-0.753136	31.689141
	3.77E+12	1.47E+15	0	28767	0	1004	1744.2	32082	34778	36512	32941	32913	32872	31364	35385	35347	0	-2.061598	4.349849	8.460593	-0.034059	0.05312	-0.007507	-22.276963	53.452232	27.363198	0.607861	0.225027	-0.112056	-0.753201	31.66785
	3.77E+12	1.47E+15	0	57439	0	1005	1744.4	32063	34750	36541	32960	32911	32874	31364	35401	35363	0	-2.102727	4.286275	8.525666	-0.00404	0.04942	-0.004484	-21.930457	53.713606	26.819738	0.607849	0.224949	-0.11197	-0.753246	31.710433
	3.77E+12	1.47E+15	0	24671	0	1006	1744.3	32057	34764	36577	32975	32904	32875	31380	35369	35331	0	-2.116498	4.318423	8.606412	0.019883	0.037864	-0.00273	-22.3515	53.859754	27.0153	0.607814	0.224892	-0.111984	-0.75329	31.689141
	3.77E+12	1.47E+15	0	41055	0	1007	1744.5	32061	34799	36625	32989	32901	32870	31364	35401	35347	0	-2.108348	4.398835	8.714058	0.042087	0.032698	-0.010783	-22.931833	53.612476	26.782465	0.607728	0.224874	-0.112073	-0.753351	31.731725
	3.77E+12	1.47E+15	0	32863	0	1008	1744.1	32065	34797	36626	32998	32900	32873	31380	35417	35347	0	-2.099775	4.393656	8.716334	0.056604	0.030859	-0.005758	-23.102787	54.62602	26.787119	0.607645	0.224883	-0.112213	-0.753395	31.646558
	3.77E+12	1.47E+15	0	54367	24	1009	1744.3	32078	34793	36615	32998	32896	32870	31396	35401	35331	0	-2.070578	4.384338	8.691684	0.05655	0.024488	-0.010572	-23.164972	54.655512	26.716493	0.607543	0.224875	-0.112364	-0.753456	31.689141
	3.77E+12	1.47E+15	0	53855	1607	1010	1744.3	32104	34801	36611	32999	32897	32877	31380	35401	35347	0	-2.01301	4.401952	8.682761	0.058015	0.026064	0.000516	-22.803538	53.565462	26.615292	0.607474	0.224872	-0.112522	-0.753489	31.689141
	3.77E+12	1.47E+15	0	30559	16288	1011	1744.5	32121	34819	36601	32998	32893	32874	31380	35385	35347	0	-1.975587	4.443045	8.660322	0.056373	0.01972	-0.004294	-22.835198	53.62193	26.732662	0.607389	0.224849	-0.112687	-0.75354	31.731725
	3.77E+12	1.47E+15	0	51295	65535	1012	1744.4	32126	34813	36585	32983	32900	32871	31364	35385	35331	0	-1.964423	4.42903	8.624447	0.032617	0.031271	-0.009088	-23.032023	53.657146	27.063172	0.607315	0.224805	-0.112749	-0.753604	31.710433
	3.77E+12	1.47E+15	0	61535	0	1013	1744.2	32116	34800	36579	32967	32898	32869	31380	35385	35331	0	-1.986475	4.399246	8.61099	0.007392	0.028519	-0.012036	-22.824767	53.499817	26.875126	0.607254	0.224695	-0.112742	-0.753687	31.66785
	3.77E+12	1.47E+15	0	41055	0	1014	1744.3	32097	34781	36569	32968	32898	32874	31364	35369	35347	0	-2.02808	4.356302	8.588533	0.00883	0.028501	-0.00417	-22.848297	53.429481	26.709405	0.607215	0.224585	-0.112745	-0.753751	31.689141
	3.77E+12	1.47E+15	0	45151	0	1015	1744.6	32092	34745	36588	32966	32899	32875	31380	35369	35363	0	-2.03776	4.274073	8.631214	0.005429	0.030154	-0.002799	-22.920961	53.923804	26.933833	0.607184	0.224471	-0.112736	-0.753811	31.753016
	3.77E+12	1.47E+15	0	20575	0	1016	1744.2	32114	34735	36622	32980	32898	32873	31380	35369	35299	0	-1.988822	4.249926	8.707607	0.027969	0.02817	-0.005727	-22.582033	53.846394	26.734319	0.607126	0.224407	-0.112794	-0.753868	31.66785
	3.77E+12	1.47E+15	0	53343	0	1017	1744.2	32113	34762	36635	32991	32894	32879	31380	35385	35331	0	-1.991836	4.311945	8.736723	0.045367	0.021509	0.003846	-22.619123	53.725089	26.736544	0.607077	0.22436	-0.112928	-0.753901	31.66785
	3.77E+12	1.47E+15	0	32863	0	1018	1744.1	32111	34805	36631	33001	32896	32886	31380	35385	35315	0	-1.997704	4.410661	8.727661	0.061183	0.02443	0.014953	-22.744903	53.630792	26.928536	0.607049	0.224351	-0.113114	-0.753899	31.646558
	3.77E+12	1.47E+15	0	45151	0	1019	1744.4	32133	34814	36643	33007	32894	32883	31396	35369	35315	0	-1.94873	4.431008	8.754617	0.070575	0.021079	0.010011	-22.877443	53.480001	26.762556	0.606994	0.224358	-0.113333	-0.753908	31.710433
	3.77E+12	1.47E+15	0	36959	0	1020	1744.3	32158	34833	36651	33014	32894	32882	31380	35385	35315	0	-1.893786	4.473778	8.772603	0.081774	0.020885	0.008469	-22.849312	53.527893	26.61038	0.606925	0.22439	-0.113584	-0.753916	31.689141
	3.77E+12	1.47E+15	0	61535	0	1021	1744.3	32150	34888	36651	33010	32904	32879	31380	35385	35347	0	-1.913258	4.600342	8.772473	0.075396	0.036911	0.00351	-22.847843	53.393413	26.726442	0.606854	0.224458	-0.113773	-0.753925	31.689141
	3.77E+12	1.47E+15	0	36959	0	1022	1744.4	32138	34907	36661	33000	32908	32873	31364	35385	35331	0	-1.940402	4.644435	8.794839	0.059519	0.043546	-0.006134	-22.884341	53.281442	27.120316	0.606772	0.224511	-0.113892	-0.753957	31.710433
	3.77E+12	1.47E+15	0	95	0	1023	1744.6	32121	34882	36667	32986	32911	32873	31396	35401	35331	0	-1.977237	4.587739	8.808299	0.03713	0.048709	-0.006288	-22.706866	53.262631	26.620353	0.606711	0.224526	-0.113932	-0.753995	31.753016
	3.77E+12	1.47E+15	0	8287	0	1024	1744.2	32139	34861	36677	32981	32910	32873	31380	35401	35347	0	-1.936923	4.538485	8.830846	0.029466	0.047248	-0.005982	-22.732369	53.373972	26.347892	0.606658	0.224519	-0.113953	-0.754037	31.66785
	3.77E+12	1.47E+15	0	32863	0	1025	1744.1	32157	34843	36661	32981	32917	32869	31380	35385	35331	0	-1.896481	4.496523	8.795029	0.029546	0.058386	-0.012411	-22.766322	53.54927	26.597773	0.606591	0.224548	-0.113943	-0.754084	31.646558
	3.77E+12	1.47E+15	0	95	0	1026	1744.4	32151	34833	36636	32980	32927	32870	31380	35401	35331	0	-1.909298	4.47413	8.738919	0.027665	0.074341	-0.011232	-22.595343	53.355193	26.397769	0.606537	0.224619	-0.113889	-0.754114	31.710433
	3.77E+12	1.47E+15	0	4191	0	1027	1744.4	32137	34837	36614	32978	32926	32870	31380	35385	35331	0	-1.940615	4.483774	8.689506	0.024496	0.072803	-0.011204	-22.601716	53.359197	26.377797	0.606485	0.224678	-0.113831	-0.754147	31.710433
	3.77E+12	1.47E+15	0	61535	0	1028	1744.2	32132	34831	36584	32970	32926	32868	31364	35385	35347	0	-1.951825	4.469965	8.622192	0.011959	0.073016	-0.01422	-22.734843	53.53505	26.670718	0.606436	0.224709	-0.113732	-0.754193	31.66785
	3.77E+12	1.47E+15	0	49247	0	1029	1744.2	32126	34817	36572	32966	32924	32867	31364	35385	35347	0	-1.964773	4.43801	8.595275	0.005639	0.06994	-0.015753	-22.900155	53.482544	26.814245	0.606384	0.224717	-0.11362	-0.754248	31.66785
	3.77E+12	1.47E+15	0	20575	0	1030	1744.2	32118	34803	36580	32966	32929	32866	31348	35401	35347	0	-1.982116	4.406075	8.613234	0.005618	0.077899	-0.017445	-22.741055	53.606925	26.587981	0.606333	0.224749	-0.113488	-0.7543	31.66785
	3.77E+12	1.47E+15	0	45151	0	1031	1744.7	32108	34796	36587	32964	32924	32864	31364	35401	35315	0	-2.00364	4.39086	8.628908	0.002179	0.069997	-0.020844	-22.582707	53.779959	26.792098	0.606273	0.224752	-0.113361	-0.754366	31.774308
	3.77E+12	1.47E+15	0	53343	0	1032	1744.7	32105	34775	36575	32964	32923	32867	31364	35385	35331	0	-2.009703	4.342737	8.602013	0.002136	0.06841	-0.016062	-22.775334	53.587941	26.785053	0.606225	0.224747	-0.113243	-0.754424	31.774308
	3.77E+12	1.47E+15	0	17503	24	1033	1744.4	32100	34769	36565	32970	32917	32870	31396	35433	35347	0	-2.020956	4.328775	8.579584	0.011861	0.058693	-0.010991	-22.740068	53.613705	26.625459	0.606179	0.224735	-0.11318	-0.754474	31.710433
	3.77E+12	1.47E+15	0	41823	1744	1034	1744.3	32104	34763	36547	32984	32911	32871	31364	35385	35331	0	-2.012022	4.314794	8.539218	0.034188	0.048756	-0.009254	-22.719318	53.639459	26.630902	0.606114	0.224745	-0.113208	-0.754519	31.689141
	3.77E+12	1.47E+15	0	55135	16288	1035	1744.2	32102	34740	36531	32997	32906	32879	31380	35385	35331	0	-2.015907	4.261941	8.503358	0.054804	0.040451	0.003576	-22.860586	53.484859	26.764383	0.606065	0.224774	-0.113329	-0.754532	31.66785
	3.77E+12	1.47E+15	0	10335	65535	1036	1744.5	32080	34758	36555	32999	32905	32873	31380	35385	35331	0	-2.065029	4.304236	8.557108	0.057887	0.038798	-0.006136	-22.966672	53.496118	26.890092	0.605981	0.224812	-0.11345	-0.75457	31.731725
	3.77E+12	1.47E+15	0	24671	0	1037	1744.2	32070	34803	36600	33002	32903	32872	31380	35385	35331	0	-2.088812	4.407456	8.657986	0.062883	0.035526	-0.007489	-23.107444	53.617514	26.919506	0.605887	0.224852	-0.113593	-0.754612	31.66785
	3.77E+12	1.47E+15	0	36959	0	1038	1744.2	32082	34841	36632	32999	32900	32873	31380	35385	35331	0	-2.063199	4.49432	8.729752	0.058125	0.030833	-0.005829	-23.099743	53.78398	26.625199	0.605801	0.224864	-0.113738	-0.754656	31.66785
	3.77E+12	1.47E+15	0	32863	0	1039	1744.4	32103	34854	36634	32989	32905	32867	31348	35369	35331	0	-2.016695	4.523788	8.734262	0.042173	0.039061	-0.015561	-22.993602	53.521932	26.457885	0.605704	0.224867	-0.113808	-0.754722	31.710433
	3.77E+12	1.47E+15	0	24671	0	1040	1744.4	32108	34832	36621	32980	32905	32868	31364	35385	35331	0	-2.004938	4.473134	8.705146	0.027865	0.039309	-0.013946	-22.705023	53.887338	26.815815	0.605628	0.224837	-0.113836	-0.754788	31.710433
	3.77E+12	1.47E+15	0	61535	0	1041	1744.2	32117	34808	36597	32971	32917	32865	31380	35385	35331	0	-1.984447	4.417556	8.65137	0.013666	0.058654	-0.018797	-22.726257	53.911889	26.776577	0.605558	0.224833	-0.113771	-0.754855	31.66785
	3.77E+12	1.47E+15	0	8287	0	1042	1744.2	32141	34793	36568	32963	32914	32863	31364	35385	35315	0	-1.930692	4.38245	8.586386	0.001018	0.054094	-0.021883	-22.906483	53.421273	26.621545	0.605486	0.224786	-0.113678	-0.75494	31.66785
	3.77E+12	1.47E+15	0	61535	0	1043	1744.2	32139	34794	36539	32955	32914	32862	31380	35369	35331	0	-1.935248	4.384861	8.521302	-0.011669	0.054312	-0.023446	-22.705267	53.51957	26.655246	0.605422	0.224713	-0.113542	-0.755034	31.66785
	3.77E+12	1.47E+15	0	36959	0	1044	1744.1	32121	34757	36543	32954	32925	32862	31364	35369	35347	0	-1.974235	4.300286	8.530308	-0.013274	0.071852	-0.023606	-22.755646	53.495836	26.648867	0.605367	0.224688	-0.11336	-0.755113	31.646558
	3.77E+12	1.47E+15	0	95	0	1045	1744.4	32124	34717	36551	32961	32926	32867	31396	35369	35299	0	-1.966031	4.208654	8.548334	-0.00245	0.073264	-0.015913	-22.690076	53.529468	26.649773	0.605325	0.22469	-0.113212	-0.755168	31.710433
	3.77E+12	1.47E+15	0	41055	0	1046	1744.1	32119	34697	36562	32970	32921	32870	31412	35401	35315	0	-1.976799	4.162498	8.573057	0.012031	0.065057	-0.010873	-22.982509	53.369611	26.648938	0.60528	0.224699	-0.113132	-0.755214	31.646558
	3.77E+12	1.47E+15	0	20575	0	1047	1744.1	32106	34685	36566	32982	32917	32874	31364	35401	35331	0	-2.005334	4.135312	8.582023	0.031051	0.058366	-0.004477	-23.152633	53.369791	26.640858	0.605232	0.22473	-0.11313	-0.755243	31.646558
	3.77E+12	1.47E+15	0	45151	0	1048	1744.2	32101	34704	36550	32995	32917	32880	31380	35417	35347	0	-2.01698	4.179247	8.546063	0.051528	0.058021	0.00494	-22.794385	53.525662	26.675667	0.605198	0.224805	-0.113197	-0.755238	31.66785
	3.77E+12	1.47E+15	0	49247	0	1049	1744.3	32092	34746	36532	33005	32915	32885	31380	35433	35331	0	-2.03823	4.276131	8.505559	0.067273	0.054572	0.01282	-22.864069	53.514137	26.516445	0.605171	0.224903	-0.113325	-0.755212	31.689141
	3.77E+12	1.47E+15	0	41055	0	1050	1744.2	32096	34748	36548	33011	32904	32894	31380	35385	35363	0	-2.029449	4.28046	8.541475	0.076802	0.036907	0.027386	-22.843907	53.384142	26.473552	0.60517	0.224966	-0.113536	-0.755162	31.66785
	3.77E+12	1.47E+15	0	41055	0	1051	1744.2	32097	34769	36567	33011	32901	32900	31364	35401	35347	0	-2.027816	4.328628	8.584072	0.076725	0.032141	0.036973	-22.862934	53.276375	26.866448	0.605195	0.225009	-0.113766	-0.755094	31.66785
	3.77E+12	1.47E+15	0	12383	0	1052	1744.2	32097	34829	36570	33003	32899	32899	31364	35401	35331	0	-2.02964	4.466434	8.590686	0.064053	0.029174	0.035452	-22.798146	53.236386	26.535605	0.605225	0.225015	-0.113965	-0.755038	31.66785
	3.77E+12	1.47E+15	0	61535	0	1053	1744.4	32076	34841	36568	32990	32899	32897	31380	35401	35331	0	-2.076522	4.494854	8.58611	0.043309	0.029529	0.032182	-22.266914	53.489952	26.21925	0.605269	0.224975	-0.114097	-0.754995	31.710433
	3.77E+12	1.47E+15	0	20575	0	1054	1744.4	32073	34852	36563	32976	32897	32896	31364	35385	35315	0	-2.083543	4.520218	8.57486	0.021109	0.026727	0.030681	-22.638598	53.74946	26.541483	0.605324	0.224874	-0.11417	-0.75497	31.710433
	3.77E+12	1.47E+15	0	45151	0	1055	1744.3	32077	34851	36566	32972	32902	32892	31380	35401	35315	0	-2.074705	4.51768	8.581609	0.014853	0.03479	0.024307	-22.932464	53.796457	26.808215	0.605368	0.224785	-0.1142	-0.754957	31.689141
	3.77E+12	1.47E+15	0	61535	0	1056	1744.6	32095	34811	36582	32972	32900	32882	31380	35385	35315	0	-2.03312	4.425591	8.617628	0.014833	0.031593	0.008272	-22.720437	54.155388	26.725533	0.605364	0.224694	-0.114223	-0.754983	31.753016
	3.77E+12	1.47E+15	0	33887	24	1057	1744.8	32104	34814	36610	32982	32902	32872	31380	35401	35331	0	-2.012927	4.432395	8.68047	0.03073	0.034489	-0.007809	-22.733904	53.840305	26.86693	0.605302	0.224654	-0.114276	-0.755038	31.7956
	3.77E+12	1.47E+15	0	53599	1656	1058	1744.2	32111	34842	36630	32981	32913	32871	31396	35417	35347	0	-1.99874	4.495763	8.72534	0.029476	0.052022	-0.00922	-22.855081	53.561083	27.067962	0.605242	0.224663	-0.114282	-0.755082	31.66785
	3.77E+12	1.47E+15	0	34655	16288	1059	1744.2	32117	34854	36635	32982	32914	32868	31380	35401	35331	0	-1.985749	4.523138	8.736552	0.031106	0.053581	-0.014006	-23.024603	53.759441	26.720323	0.605167	0.224682	-0.114286	-0.755136	31.66785
	3.77E+12	1.47E+15	0	47199	65535	1060	1744.4	32103	34855	36636	32981	32915	32862	31428	35385	35363	0	-2.01672	4.526081	8.738748	0.029476	0.055194	-0.023683	-22.826271	53.746179	26.651537	0.605066	0.224707	-0.114272	-0.755211	31.710433
	3.77E+12	1.47E+15	0	16479	0	1061	1744.2	32106	34840	36637	32980	32914	32864	31412	35385	35347	0	-2.00978	4.491304	8.741038	0.027997	0.05363	-0.020349	-22.854195	53.583015	26.535539	0.604976	0.224722	-0.114261	-0.75528	31.66785
	3.77E+12	1.47E+15	0	36959	0	1062	1744.4	32102	34821	36630	32969	32907	32862	31428	35390	35366	0	-2.017921	4.448028	8.725348	0.010482	0.042785	-0.023477	-22.880002	53.608483	26.396774	0.604887	0.224665	-0.114221	-0.755375	31.710433
	3.77E+12	1.47E+15	0	45151	0	1063	1744.5	32105	34799	36610	32965	32907	32866	31429	35392	35327	0	-2.010535	4.397563	8.680515	0.003996	0.042903	-0.017183	-22.704538	53.614737	26.405398	0.604824	0.224591	-0.114167	-0.755456	31.731725
	3.77E+12	1.47E+15	0	12383	0	1064	1744.2	32110	34761	36571	32966	32907	32867	31410	35394	35334	0	-1.998649	4.309861	8.593099	0.005768	0.042873	-0.015397	-22.772749	53.555179	26.503687	0.604763	0.224519	-0.114119	-0.755532	31.66785
	3.77E+12	1.47E+15	0	16479	0	1065	1744.6	32105	34727	36549	32965	32913	32870	31403	35476	35287	0	-2.008404	4.23242	8.543767	0.003818	0.052464	-0.011026	-22.596696	53.88744	26.817643	0.604725	0.22447	-0.114047	-0.755589	31.753016
	3.77E+12	1.47E+15	0	32863	0	1066	1744.3	32096	34747	36560	32972	32912	32876	31403	35380	35342	0	-2.02929	4.278256	8.568401	0.015042	0.050686	-0.001301	-22.683853	53.877883	26.727661	0.604702	0.224441	-0.114016	-0.75562	31.689141
	3.77E+12	1.47E+15	0	12383	0	1067	1744	32103	34783	36565	32980	32913	32877	31403	35364	35342	0	-2.015098	4.360378	8.579581	0.027922	0.052056	0.000443	-22.401325	53.598587	26.886303	0.604676	0.224445	-0.114022	-0.755639	31.625266
	3.77E+12	1.47E+15	0	61535	0	1068	1744.1	32077	34780	36585	32981	32912	32877	31403	35380	35326	0	-2.072679	4.354334	8.624394	0.029451	0.050438	0.000393	-22.125055	53.495796	27.012914	0.60465	0.224449	-0.114035	-0.755657	31.646558
	3.77E+12	1.47E+15	0	16479	0	1069	1744	32074	34750	36626	32982	32911	32886	31403	35364	35342	0	-2.078421	4.285322	8.716455	0.030964	0.048832	0.014766	-22.200662	53.545398	27.058888	0.604664	0.224445	-0.114069	-0.755642	31.625266
	3.77E+12	1.47E+15	0	61535	0	1070	1744.1	32079	34781	36629	32981	32913	32884	31355	35380	35358	0	-2.068143	4.356487	8.723135	0.029327	0.052041	0.011485	-22.112948	53.665253	26.842675	0.604672	0.224445	-0.114091	-0.755631	31.646558
	3.77E+12	1.47E+15	0	41055	0	1071	1744.1	32095	34802	36632	32981	32914	32882	31371	35364	35342	0	-2.033193	4.404242	8.729868	0.029353	0.05363	0.008289	-22.287127	53.511897	26.628641	0.60467	0.224452	-0.114107	-0.755629	31.646558
	3.77E+12	1.47E+15	0	49247	0	1072	1744.5	32110	34810	36632	32982	32916	32882	31403	35412	35358	0	-1.999692	4.422638	8.729875	0.030658	0.056793	0.007973	-22.384848	54.290279	26.323701	0.604668	0.224471	-0.114119	-0.755623	31.731725
	3.77E+12	1.47E+15	0	57439	0	1073	1744.5	32118	34806	36628	32981	32918	32879	31371	35412	35342	0	-1.981789	4.413222	8.720928	0.029105	0.06	0.003173	-22.42877	54.219032	26.344097	0.604654	0.224498	-0.114115	-0.755627	31.731725
	3.77E+12	1.47E+15	0	53343	0	1074	1744.4	32122	34797	36612	32983	32917	32879	31371	35412	35358	0	-1.972758	4.392346	8.685057	0.032355	0.058351	0.003255	-22.403282	53.153284	26.933966	0.604634	0.22453	-0.114121	-0.755632	31.710433
	3.77E+12	1.47E+15	0	4191	0	1075	1744.6	32125	34772	36598	32973	32917	32875	31355	35396	35358	0	-1.965167	4.335094	8.653689	0.016408	0.058621	-0.003198	-22.422772	53.35973	26.663483	0.60461	0.224528	-0.114074	-0.755659	31.753016
	3.77E+12	1.47E+15	0	20575	0	1076	1744.2	32140	34768	36569	32965	32924	32882	31371	35396	35374	0	-1.932149	4.325056	8.588677	0.003803	0.069992	0.008062	-22.334985	53.318101	26.651273	0.604635	0.224526	-0.113973	-0.755655	31.66785
	3.77E+12	1.47E+15	0	32863	0	1077	1744.4	32112	34789	36533	32962	32921	32880	31387	35396	35342	0	-1.994965	4.374419	8.507767	-0.001039	0.065297	0.004824	-22.766248	53.34466	26.981659	0.60465	0.224499	-0.113866	-0.755668	31.710433
	3.77E+12	1.47E+15	0	4191	0	1078	1744.2	32101	34777	36511	32955	32923	32873	31387	35396	35342	0	-2.019315	4.346993	8.458402	-0.01192	0.068659	-0.006173	-23.103588	53.29446	26.911479	0.60464	0.22446	-0.11371	-0.75571	31.66785
	3.77E+12	1.47E+15	0	16479	0	1079	1744.1	32100	34762	36507	32956	32922	32877	31371	35396	35358	0	-2.021188	4.312461	8.449457	-0.010324	0.067045	0.000262	-22.560491	53.529485	26.926473	0.604652	0.224419	-0.113567	-0.755734	31.646558
	3.77E+12	1.47E+15	0	45151	0	1080	1744.4	32101	34741	36518	32964	32921	32879	31403	35396	35310	0	-2.018003	4.264523	8.474173	0.002153	0.065241	0.003231	-22.618639	53.955922	26.924811	0.604662	0.2244	-0.113467	-0.755747	31.710433
	3.77E+12	1.47E+15	0	33887	24	1081	1744.7	32109	34732	36524	32966	32915	32876	31371	35396	35342	0	-1.999631	4.24395	8.487663	0.005224	0.055632	-0.001615	-22.906002	53.895572	26.895151	0.604648	0.224363	-0.113396	-0.75578	31.774308
	3.77E+12	1.47E+15	0	24671	0	1082	1744.5	32095	34765	36520	32981	32918	32879	31371	35380	35342	0	-2.031978	4.319938	8.478593	0.029105	0.06	0.003173	-22.999412	53.784127	27.028646	0.604628	0.224392	-0.113389	-0.755788	31.731725
	3.77E+12	1.47E+15	0	38751	16288	1083	1744.5	32075	34795	36517	32982	32908	32881	31387	35348	35326	0	-2.077381	4.389442	8.471748	0.030736	0.044053	0.006553	-23.038148	53.65559	27.188933	0.604609	0.224377	-0.113428	-0.755802	31.731725
	3.77E+12	1.47E+15	0	18527	65535	1084	1744.2	32081	34808	36525	32983	32893	32879	31387	35396	35342	0	-2.064703	4.41876	8.489703	0.032671	0.020136	0.003892	-22.741197	53.677578	27.067289	0.604573	0.224297	-0.113526	-0.75584	31.66785
	3.77E+12	1.47E+15	0	41055	0	1085	1744	32090	34766	36534	32981	32890	32878	31403	35364	35326	0	-2.043573	4.321776	8.510015	0.029668	0.015411	0.002509	-22.592233	53.658796	26.719457	0.604534	0.224197	-0.113625	-0.755887	31.625266
	3.77E+12	1.47E+15	0	16479	0	1086	1744.4	32075	34739	36544	32981	32889	32881	31387	35364	35310	0	-2.075695	4.260648	8.532452	0.029359	0.013828	0.007022	-22.82064	53.671074	27.009495	0.604505	0.224089	-0.11373	-0.755925	31.710433
	3.77E+12	1.47E+15	0	4191	0	1087	1744.4	32071	34765	36554	32989	32887	32884	31403	35364	35358	0	-2.085358	4.320466	8.55483	0.042028	0.010429	0.011801	-22.619318	53.653697	26.669474	0.60448	0.223999	-0.113886	-0.755949	31.710433
	3.77E+12	1.47E+15	0	32863	0	1088	1744.4	32077	34795	36563	32997	32886	32883	31435	35364	35342	0	-2.072906	4.389178	8.574983	0.054756	0.008616	0.010209	-22.584656	53.661436	26.499049	0.604438	0.223935	-0.114081	-0.755972	31.710433
	3.77E+12	1.47E+15	0	57439	0	1089	1744.1	32104	34765	36588	33000	32879	32885	31403	35396	35342	0	-2.012166	4.319077	8.631228	0.05974	-0.002611	0.013724	-22.951402	53.613841	26.893778	0.604394	0.223847	-0.114321	-0.755997	31.646558
	3.77E+12	1.47E+15	0	53343	0	1090	1744.1	32119	34745	36614	32997	32886	32886	31403	35364	35342	0	-1.978126	4.272646	8.689652	0.054907	0.008618	0.015175	-22.72904	53.114943	26.659541	0.604364	0.223781	-0.114522	-0.75601	31.646558
	3.77E+12	1.47E+15	0	61535	0	1091	1744.2	32139	34761	36627	32999	32894	32888	31403	35396	35326	0	-1.934004	4.308895	8.718842	0.057922	0.021305	0.018108	-22.642326	53.329177	26.691004	0.604347	0.223758	-0.114704	-0.756003	31.66785
	3.77E+12	1.47E+15	0	12383	0	1092	1744.1	32153	34794	36623	32998	32896	32893	31387	35396	35342	0	-1.903983	4.384169	8.709842	0.056303	0.024523	0.026074	-22.504659	53.512995	26.761563	0.604357	0.223737	-0.11488	-0.755974	31.646558
	3.77E+12	1.47E+15	0	53343	0	1093	1744.1	32141	34807	36625	32997	32903	32890	31403	35364	35342	0	-1.931062	4.414379	8.714273	0.054711	0.035691	0.021168	-22.501357	53.14044	26.368454	0.60436	0.223744	-0.115025	-0.755947	31.646558
	3.77E+12	1.47E+15	0	53343	0	1094	1744.2	32128	34836	36626	32982	32910	32892	31419	35380	35326	0	-1.96076	4.481487	8.716421	0.030739	0.047252	0.024176	-22.601806	53.235467	26.703712	0.604397	0.223728	-0.115075	-0.755915	31.66785
	3.77E+12	1.47E+15	0	24671	0	1095	1744.2	32119	34828	36603	32968	32912	32885	31403	35396	35326	0	-1.980593	4.463423	8.6648	0.008608	0.050809	0.013066	-22.106956	53.170187	27.008703	0.604425	0.223678	-0.115036	-0.755913	31.66785
	3.77E+12	1.47E+15	0	24671	0	1096	1744.1	32103	34833	36596	32965	32911	32889	31419	35396	35358	0	-2.016445	4.475277	8.649043	0.003852	0.049304	0.019514	-22.142591	53.492212	26.772145	0.604476	0.223611	-0.114992	-0.755899	31.646558
	3.77E+12	1.47E+15	0	41055	0	1097	1744.3	32096	34831	36611	32967	32903	32885	31403	35412	35342	0	-2.031718	4.471094	8.68268	0.007021	0.036508	0.01319	-22.471152	53.442856	26.846853	0.604498	0.223511	-0.114987	-0.755911	31.689141
	3.77E+12	1.47E+15	0	61535	0	1098	1744	32110	34806	36634	32972	32893	32884	31419	35396	35342	0	-2.000047	4.412865	8.734393	0.015254	0.020444	0.011999	-22.369823	53.371834	26.676509	0.604503	0.223385	-0.115043	-0.755937	31.625266
	3.77E+12	1.47E+15	0	36959	0	1099	1744.5	32107	34819	36659	32988	32891	32882	31387	35412	35342	0	-2.006566	4.443347	8.790438	0.040376	0.016823	0.008478	-22.547478	53.759478	26.66458	0.604473	0.223309	-0.11518	-0.755962	31.731725
	3.77E+12	1.47E+15	0	41055	0	1100	1744.6	32112	34842	36683	32998	32890	32881	31403	35396	35342	0	-1.995988	4.496098	8.844258	0.056213	0.014956	0.006813	-22.575922	53.414573	26.860871	0.604423	0.223265	-0.115366	-0.755987	31.753016
	3.77E+12	1.47E+15	0	28767	0	1101	1744.2	32139	34866	36703	33011	32889	32874	31387	35412	35326	0	-1.937006	4.549919	8.889181	0.077248	0.012992	-0.004049	-22.236165	53.260156	26.707108	0.604323	0.22327	-0.115608	-0.756028	31.66785
	3.77E+12	1.47E+15	0	57439	0	1102	1744.2	32156	34872	36699	33004	32893	32877	31403	35412	35342	0	-1.899393	4.563205	8.880238	0.066052	0.019557	0.000652	-22.305672	53.576726	26.509466	0.60425	0.223266	-0.115806	-0.756058	31.66785
	3.77E+12	1.47E+15	0	16479	0	1103	1743.9	32161	34863	36677	32996	32904	32873	31355	35396	35326	0	-1.888346	4.542077	8.830914	0.053531	0.03728	-0.005701	-22.299442	53.652893	26.839555	0.604178	0.223287	-0.11592	-0.756092	31.603974
	3.77E+12	1.47E+15	0	49247	0	1104	1744.1	32156	34871	36643	32985	32914	32875	31387	35412	35342	0	-1.899609	4.560899	8.754579	0.035821	0.053509	-0.002836	-22.310918	53.803355	26.970138	0.604137	0.223314	-0.115945	-0.756112	31.646558
	3.77E+12	1.47E+15	0	9311	24	1105	1744.6	32155	34875	36608	32970	32922	32871	31387	35428	35326	0	-1.901568	4.570769	8.676006	0.011672	0.066658	-0.009643	-22.280019	53.768222	26.778672	0.604103	0.223325	-0.115863	-0.756149	31.753016
	3.77E+12	1.47E+15	0	41567	1607	1106	1744.3	32154	34845	36598	32959	32931	32869	31387	35364	35326	0	-1.903191	4.501561	8.653635	-0.00563	0.081282	-0.01277	-22.417435	53.774163	26.809582	0.604081	0.22334	-0.115692	-0.756188	31.689141
	3.77E+12	1.47E+15	0	18271	16288	1107	1744.4	32143	34809	36601	32953	32937	32870	31419	35412	35310	0	-1.926451	4.419309	8.660405	-0.015287	0.091003	-0.011356	-22.553669	53.780977	26.834969	0.604075	0.223361	-0.115471	-0.756221	31.710433
	3.77E+12	1.47E+15	0	51295	65535	1108	1744.3	32131	34770	36611	32963	32942	32869	31419	35380	35358	0	-1.952017	4.32995	8.682894	0.000639	0.098686	-0.013013	-22.534394	53.736005	26.664465	0.604054	0.223442	-0.115277	-0.756243	31.689141
	3.77E+12	1.47E+15	0	16479	0	1109	1744.2	32125	34747	36628	32976	32943	32869	31403	35396	35342	0	-1.964709	4.277151	8.721076	0.021341	0.099921	-0.013007	-22.484571	53.934267	26.696264	0.604016	0.223576	-0.115142	-0.756255	31.66785
	3.77E+12	1.47E+15	0	53343	0	1110	1744.4	32127	34780	36638	32983	32941	32870	31403	35396	35342	0	-1.961049	4.353101	8.743448	0.032322	0.096549	-0.011534	-22.775308	53.749193	26.689677	0.603968	0.223725	-0.115049	-0.756263	31.710433
	3.77E+12	1.47E+15	0	41055	0	1111	1744.5	32115	34810	36618	32985	32935	32869	31419	35380	35342	0	-1.98861	4.422517	8.698472	0.035493	0.086941	-0.01307	-22.94571	53.705211	26.683279	0.603908	0.223853	-0.114987	-0.756282	31.731725
	3.77E+12	1.47E+15	0	49247	0	1112	1744.4	32111	34838	36613	32984	32929	32870	31403	35364	35342	0	-1.998471	4.486842	8.68719	0.034001	0.077415	-0.011286	-22.581488	54.122175	26.708774	0.603854	0.22395	-0.114943	-0.756303	31.710433
	3.77E+12	1.47E+15	0	32863	0	1113	1744.4	32113	34842	36631	32979	32922	32867	31419	35364	35342	0	-1.994097	4.495935	8.72758	0.026164	0.066402	-0.015886	-22.695251	53.595054	26.587005	0.603786	0.223997	-0.114899	-0.75635	31.710433
	3.77E+12	1.47E+15	0	20575	0	1114	1744.3	32110	34841	36663	32970	32911	32867	31387	35396	35358	0	-2.000748	4.493549	8.799388	0.012023	0.049133	-0.01556	-22.409618	53.492531	26.398801	0.603726	0.223961	-0.114854	-0.756416	31.689141
	3.77E+12	1.47E+15	0	45151	0	1115	1744.6	32110	34851	36673	32963	32907	32873	31387	35380	35342	0	-2.000737	4.516848	8.821795	0.000637	0.04297	-0.006132	-22.119177	53.722506	26.697115	0.603704	0.223875	-0.114797	-0.756468	31.753016
	3.77E+12	1.47E+15	0	16479	0	1116	1744.3	32104	34850	36630	32952	32904	32865	31387	35380	35342	0	-2.014456	4.514462	8.725301	-0.016474	0.038478	-0.018532	-22.304792	53.494686	27.002297	0.603657	0.223741	-0.114689	-0.756561	31.689141
	3.77E+12	1.47E+15	0	53343	0	1117	1744.4	32112	34801	36595	32947	32907	32869	31371	35348	35342	0	-1.995165	4.401862	8.646874	-0.02457	0.0434	-0.012297	-22.464899	53.711478	26.771138	0.603636	0.2236	-0.114552	-0.75664	31.710433
	3.77E+12	1.47E+15	0	32863	0	1118	1744.3	32107	34777	36569	32950	32908	32864	31371	35396	35342	0	-2.005718	4.346819	8.588567	-0.019664	0.0449	-0.020197	-22.265736	53.566929	26.819494	0.60359	0.223478	-0.114418	-0.756733	31.689141
	3.77E+12	1.47E+15	0	4191	0	1119	1744.3	32127	34764	36544	32961	32915	32869	31387	35380	35374	0	-1.960909	4.316417	8.532545	-0.002332	0.055752	-0.012441	-22.30468	53.318348	26.821048	0.603556	0.223426	-0.114317	-0.756791	31.689141
	3.77E+12	1.47E+15	0	49247	0	1120	1744.6	32138	34747	36553	32963	32919	32864	31403	35412	35374	0	-1.935613	4.277374	8.552792	0.000696	0.062062	-0.020669	-22.27304	53.15158	26.790932	0.603497	0.223403	-0.114202	-0.756862	31.753016
	3.77E+12	1.47E+15	0	20575	0	1121	1744.2	32149	34744	36566	32969	32928	32869	31387	35380	35358	0	-1.911409	4.269671	8.582016	0.01034	0.07623	-0.012671	-22.385157	53.473016	26.951337	0.60346	0.223441	-0.11409	-0.756897	31.66785
	3.77E+12	1.47E+15	0	41055	0	1122	1744.4	32146	34781	36571	32967	32938	32869	31387	35380	35358	0	-1.919004	4.354966	8.593147	0.006954	0.092209	-0.013009	-22.699903	53.588782	26.946199	0.60343	0.223519	-0.113931	-0.756922	31.710433
	3.77E+12	1.47E+15	0	61535	0	1123	1744.7	32121	34775	36570	32963	32939	32870	31371	35396	35358	0	-1.974133	4.342273	8.590835	0.000377	0.093917	-0.011632	-22.607489	53.466376	26.781925	0.603411	0.223585	-0.113749	-0.756945	31.774308
	3.77E+12	1.47E+15	0	45151	0	1124	1744.5	32118	34778	36550	32958	32940	32872	31403	35380	35374	0	-1.981144	4.349059	8.545949	-0.00747	0.095647	-0.008328	-22.745473	53.1529	26.828474	0.603407	0.22364	-0.113538	-0.756964	31.731725
	3.77E+12	1.47E+15	0	49247	0	1125	1744.6	32104	34756	36523	32952	32936	32877	31403	35396	35358	0	-2.011583	4.29911	8.485363	-0.017117	0.089452	-0.000356	-22.904754	53.315408	26.763781	0.60343	0.223651	-0.113321	-0.756975	31.753016
	3.77E+12	1.47E+15	0	95	0	1126	1744.6	32114	34727	36496	32954	32932	32877	31419	35401	35378	0	-1.98853	4.232256	8.424858	-0.013911	0.083029	-0.000278	-22.782608	53.582028	27.033165	0.603452	0.223646	-0.113133	-0.756987	31.753016
	3.77E+12	1.47E+15	0	95	0	1127	1744.4	32112	34717	36477	32960	32927	32876	31428	35419	35349	0	-1.992917	4.209152	8.382244	-0.004194	0.074899	-0.001645	-22.493117	53.689287	27.339106	0.60346	0.223641	-0.11299	-0.757003	31.710433
	3.77E+12	1.47E+15	0	36959	0	1128	1744.6	32105	34715	36462	32971	32918	32884	31402	35416	35339	0	-2.008271	4.205025	8.348561	0.013075	0.060283	0.011073	-22.524446	53.731267	27.144248	0.603484	0.223629	-0.112944	-0.756994	31.753016
	3.77E+12	1.47E+15	0	29791	24	1129	1744.2	32078	34728	36449	32984	32916	32889	31396	35529	35324	0	-2.069136	4.235246	8.319307	0.033919	0.056745	0.019282	-22.635999	53.367739	27.026531	0.603511	0.223651	-0.112976	-0.756962	31.66785
	3.77E+12	1.47E+15	0	4959	1744	1130	1744.4	32055	34759	36458	32998	32904	32892	31396	35399	35346	0	-2.121016	4.307343	8.339373	0.056058	0.037263	0.024116	-22.800145	53.59656	27.014383	0.603523	0.223665	-0.113124	-0.756926	31.710433
	3.77E+12	1.47E+15	0	34655	16288	1131	1744.4	32066	34780	36495	33005	32899	32895	31412	35367	35330	0	-2.097094	4.355181	8.42239	0.067162	0.029115	0.028961	-22.665698	53.565469	27.18449	0.603537	0.22368	-0.113328	-0.75688	31.710433
	3.77E+12	1.47E+15	0	51295	65535	1132	1744.4	32097	34786	36534	33002	32892	32894	31412	35351	35346	0	-2.02823	4.36797	8.509977	0.062468	0.01805	0.027529	-22.390983	53.540514	27.143798	0.603549	0.223651	-0.113542	-0.756847	31.710433
	3.77E+12	1.47E+15	0	32863	0	1133	1744.3	32106	34805	36565	32998	32892	32894	31396	35367	35346	0	-2.008808	4.411169	8.579533	0.056183	0.018159	0.02761	-22.317197	53.691147	27.20034	0.603566	0.223608	-0.113737	-0.756816	31.689141
	3.77E+12	1.47E+15	0	41055	0	1134	1744.5	32126	34818	36582	32999	32892	32886	31380	35383	35330	0	-1.964488	4.440637	8.617701	0.05777	0.01812	0.014772	-22.188776	54.002705	27.124129	0.603546	0.223575	-0.113925	-0.756814	31.731725
	3.77E+12	1.47E+15	0	36959	0	1135	1744.7	32138	34827	36575	32990	32898	32884	31412	35351	35330	0	-1.937901	4.4612	8.601998	0.043332	0.02792	0.011365	-22.355049	53.875334	26.7819	0.603531	0.223538	-0.114045	-0.756819	31.774308
	3.77E+12	1.47E+15	0	28767	0	1136	1744.2	32120	34840	36562	32980	32897	32880	31412	35367	35346	0	-1.978846	4.491034	8.572773	0.02786	0.026589	0.005405	-22.520538	54.833502	26.613025	0.60351	0.223466	-0.114112	-0.756846	31.66785
	3.77E+12	1.47E+15	0	12383	0	1137	1744.2	32113	34808	36573	32982	32901	32879	31412	35399	35314	0	-1.993407	4.417721	8.597502	0.031023	0.032901	0.003728	-22.569611	54.789415	26.705302	0.603484	0.223422	-0.114173	-0.756871	31.66785
	3.77E+12	1.47E+15	0	57439	0	1138	1744.2	32108	34792	36581	32980	32913	32873	31412	35383	35346	0	-2.004017	4.381103	8.615473	0.027855	0.052052	-0.006042	-22.401143	53.301702	26.766855	0.603439	0.223431	-0.114171	-0.756905	31.66785
	3.77E+12	1.47E+15	0	24671	0	1139	1744.5	32100	34821	36580	32969	32917	32875	31412	35383	35346	0	-2.022407	4.4483	8.613137	0.010123	0.05873	-0.003118	-22.24165	53.13091	26.724163	0.603422	0.223417	-0.114103	-0.756933	31.731725
	3.77E+12	1.47E+15	0	57439	0	1140	1744.1	32091	34833	36559	32965	32919	32871	31412	35367	35346	0	-2.043232	4.475703	8.565982	0.00409	0.062012	-0.009228	-22.369717	53.107727	26.923596	0.603392	0.223401	-0.114004	-0.756976	31.646558
	3.77E+12	1.47E+15	0	61535	0	1141	1744.2	32073	34783	36563	32966	32913	32873	31412	35383	35346	0	-2.081629	4.361501	8.575005	0.005623	0.052436	-0.005998	-22.696703	53.44493	26.750134	0.603364	0.223358	-0.113936	-0.757021	31.66785
	3.77E+12	1.47E+15	0	57439	0	1142	1744.3	32077	34783	36598	32966	32911	32878	31428	35383	35346	0	-2.072542	4.361432	8.653552	0.005489	0.049261	0.001914	-22.526926	53.259067	26.582603	0.60336	0.223303	-0.113882	-0.757049	31.689141
	3.77E+12	1.47E+15	0	53343	0	1143	1744.5	32074	34802	36628	32968	32903	32878	31412	35399	35346	0	-2.079521	4.405335	8.720819	0.008592	0.036471	0.00194	-22.230899	53.055929	26.820138	0.60335	0.223213	-0.113871	-0.757085	31.731725
	3.77E+12	1.47E+15	0	61535	0	1144	1744.1	32090	34805	36646	32980	32889	32877	31412	35415	35362	0	-2.044367	4.411253	8.761265	0.028038	0.013845	0.000878	-22.296828	53.532472	26.614431	0.603311	0.223103	-0.11397	-0.757134	31.646558
	3.77E+12	1.47E+15	0	8287	0	1145	1744.1	32105	34802	36628	32984	32890	32876	31396	35367	35378	0	-2.010964	4.403954	8.720919	0.034399	0.015326	-0.000743	-22.286636	53.620818	26.586371	0.603262	0.223013	-0.114083	-0.757182	31.646558
	3.77E+12	1.47E+15	0	20575	0	1146	1744.1	32110	34826	36608	32989	32890	32877	31396	35399	35362	0	-2.000631	4.458969	8.676004	0.042322	0.015191	0.000829	-22.2907	53.48596	26.925091	0.603211	0.22294	-0.114221	-0.757224	31.646558
	3.77E+12	1.47E+15	0	16479	0	1147	1744	32116	34833	36595	32995	32889	32869	31396	35367	35362	0	-1.987632	4.474778	8.646838	0.052057	0.01342	-0.011801	-22.281231	53.359879	26.859921	0.603112	0.222895	-0.114376	-0.757293	31.625266
	3.77E+12	1.47E+15	0	36959	0	1148	1743.9	32150	34827	36598	32994	32892	32870	31380	35383	35362	0	-1.911923	4.459869	8.653677	0.050496	0.018224	-0.010206	-22.314216	53.358676	26.871166	0.60302	0.22286	-0.114517	-0.757355	31.603974
	3.77E+12	1.47E+15	0	8287	0	1149	1744	32162	34844	36616	32984	32892	32868	31396	35399	35330	0	-1.885609	4.498642	8.694064	0.034583	0.018496	-0.013417	-22.152265	53.499491	26.875115	0.602936	0.222785	-0.114611	-0.757429	31.625266
	3.77E+12	1.47E+15	0	32863	0	1150	1744.2	32134	34870	36621	32972	32902	32867	31380	35415	35362	0	-1.948468	4.559412	8.705149	0.015334	0.034748	-0.015311	-22.158516	53.556107	26.852789	0.60287	0.222715	-0.114609	-0.757503	31.66785
	3.77E+12	1.47E+15	0	53343	0	1151	1744.3	32140	34841	36625	32964	32918	32862	31396	35399	35346	0	-1.934132	4.492735	8.714194	0.002525	0.060435	-0.023625	-22.304018	53.923603	26.95144	0.602803	0.222693	-0.114501	-0.757579	31.689141
	3.77E+12	1.47E+15	0	41055	0	1152	1744	32126	34794	36630	32951	32921	32860	31412	35383	35346	0	-1.964108	4.384838	8.725483	-0.017907	0.06556	-0.02662	-22.405243	53.577653	27.258535	0.602745	0.22264	-0.114318	-0.757668	31.625266
	3.77E+12	1.47E+15	0	46175	24	1153	1743.8	32113	34773	36629	32955	32922	32865	31396	35431	35346	0	-1.992574	4.336759	8.723254	-0.011512	0.067048	-0.018582	-22.551839	53.480175	27.231552	0.602705	0.222603	-0.114158	-0.757735	31.582683
	3.77E+12	1.47E+15	0	24927	1654	1154	1744.3	32110	34753	36654	32966	32919	32869	31412	35399	35362	0	-1.998085	4.291442	8.779365	0.005577	0.061984	-0.01254	-22.489051	53.536311	27.059153	0.602666	0.222588	-0.114065	-0.757784	31.689141
	3.77E+12	1.47E+15	0	10079	16288	1155	1744.1	32110	34749	36680	32981	32920	32870	31412	35351	35330	0	-1.998086	4.281972	8.837727	0.029506	0.063164	-0.010886	-22.66195	53.316514	27.159369	0.60261	0.222633	-0.114042	-0.757819	31.646558
	3.77E+12	1.47E+15	0	51295	65535	1156	1744.2	32128	34763	36651	32995	32916	32879	31396	35383	35330	0	-1.958464	4.313768	8.772666	0.051552	0.056427	0.003373	-22.629583	53.603434	26.812971	0.602575	0.222703	-0.114113	-0.757816	31.66785
	3.77E+12	1.47E+15	0	4191	0	1157	1744	32114	34817	36613	32998	32914	32876	31412	35383	35346	0	-1.991543	4.438053	8.687257	0.056515	0.053153	-0.001222	-22.62879	53.851951	26.838036	0.602521	0.222777	-0.114202	-0.757824	31.625266
	3.77E+12	1.47E+15	0	4191	0	1158	1744.1	32109	34842	36593	32997	32914	32873	31412	35399	35362	0	-2.003384	4.495777	8.642309	0.05491	0.053177	-0.006048	-22.698482	53.88284	27.029667	0.602453	0.222849	-0.114283	-0.757844	31.646558
	3.77E+12	1.47E+15	0	4191	0	1159	1744.4	32124	34845	36578	32998	32908	32868	31380	35367	35330	0	-1.969867	4.502603	8.60867	0.056426	0.043592	-0.014065	-22.348231	53.498646	26.84081	0.602359	0.2229	-0.114382	-0.757889	31.710433
	3.77E+12	1.47E+15	0	24671	0	1160	1744.2	32130	34877	36594	32993	32907	32871	31396	35367	35362	0	-1.95765	4.575661	8.644536	0.048577	0.04214	-0.009132	-22.414918	53.832302	26.836949	0.602285	0.222927	-0.114466	-0.757927	31.66785
	3.77E+12	1.47E+15	0	57439	0	1161	1744.1	32131	34889	36614	32984	32909	32865	31428	35383	35330	0	-1.955836	4.603038	8.6894	0.034437	0.045559	-0.018603	-22.449921	54.083771	27.019548	0.602198	0.222935	-0.114492	-0.75799	31.646558
	3.77E+12	1.47E+15	0	95	0	1162	1744	32128	34893	36619	32972	32908	32855	31396	35367	35314	0	-1.962713	4.612187	8.700608	0.015622	0.044279	-0.034351	-22.230341	53.275156	26.8997	0.60208	0.222901	-0.114451	-0.7581	31.625266
	3.77E+12	1.47E+15	0	16479	0	1163	1743.9	32147	34868	36604	32964	32911	32851	31428	35351	35346	0	-1.91983	4.554116	8.667052	0.003028	0.049266	-0.040672	-22.420625	53.205497	26.573469	0.601954	0.222856	-0.114357	-0.758227	31.603974
	3.77E+12	1.47E+15	0	36959	0	1164	1744.1	32138	34807	36590	32964	32913	32853	31380	35351	35346	0	-1.937828	4.414535	8.635724	0.002846	0.052457	-0.037673	-22.434328	53.508067	26.728608	0.60184	0.222818	-0.114257	-0.758344	31.646558
	3.77E+12	1.47E+15	0	41055	0	1165	1744.1	32139	34766	36593	32966	32916	32849	31396	35367	35346	0	-1.934344	4.320329	8.642539	0.006066	0.057172	-0.044092	-22.219087	53.638739	27.061578	0.601709	0.222805	-0.114148	-0.758469	31.646558
	3.77E+12	1.47E+15	0	41055	0	1166	1744.2	32146	34756	36611	32971	32920	32851	31412	35383	35330	0	-1.918326	4.297235	8.682966	0.013875	0.063408	-0.041083	-22.535032	53.514653	26.829066	0.60158	0.222827	-0.114052	-0.758579	31.66785
	3.77E+12	1.47E+15	0	53343	0	1167	1744.4	32140	34757	36618	32980	32919	32854	31380	35383	35346	0	-1.931489	4.299927	8.698648	0.027991	0.061577	-0.036462	-22.726711	53.190349	26.85742	0.601449	0.222875	-0.114007	-0.758676	31.710433
	3.77E+12	1.47E+15	0	12383	0	1168	1744.2	32123	34760	36604	32981	32918	32855	31364	35383	35346	0	-1.969618	4.307116	8.667189	0.029703	0.059956	-0.034723	-22.200423	53.40746	26.959726	0.601324	0.222926	-0.113966	-0.758765	31.66785
	3.77E+12	1.47E+15	0	95	0	1169	1744	32108	34782	36568	32982	32918	32862	31348	35383	35346	0	-2.003939	4.357928	8.586329	0.031309	0.059938	-0.02348	-22.302353	53.401449	26.422057	0.601231	0.222976	-0.113941	-0.758829	31.625266
	3.77E+12	1.47E+15	0	4191	0	1170	1744	32105	34803	36532	32972	32921	32868	31364	35399	35362	0	-2.011349	4.40632	8.505494	0.015307	0.064998	-0.013987	-22.261139	53.122628	26.632198	0.601182	0.222999	-0.113864	-0.758872	31.625266
	3.77E+12	1.47E+15	0	32863	0	1171	1744.5	32101	34786	36494	32964	32919	32870	31396	35367	35378	0	-2.019346	4.368045	8.420223	0.002251	0.062043	-0.011081	-22.355697	53.011231	26.918143	0.60115	0.222981	-0.113759	-0.758918	31.731725
	3.77E+12	1.47E+15	0	8287	0	1172	1744.3	32112	34756	36497	32966	32912	32868	31396	35399	35346	0	-1.994151	4.298576	8.427052	0.005647	0.050837	-0.013981	-22.735917	53.137107	26.885612	0.601101	0.222934	-0.113692	-0.758981	31.689141
	3.77E+12	1.47E+15	0	61535	0	1173	1744	32124	34753	36501	32966	32913	32866	31380	35399	35362	0	-1.96765	4.290976	8.436078	0.005873	0.052422	-0.016975	-22.320988	53.39276	26.733078	0.601048	0.222895	-0.113618	-0.759046	31.625266
	3.77E+12	1.47E+15	0	16479	0	1174	1744	32122	34749	36497	32974	32903	32863	31396	35367	35346	0	-1.971987	4.281855	8.427105	0.018703	0.036276	-0.021553	-22.483406	53.499015	26.728149	0.600961	0.222839	-0.113617	-0.759131	31.625266
	3.77E+12	1.47E+15	0	28767	0	1175	1743.9	32118	34736	36469	32983	32903	32867	31380	35383	35330	0	-1.980657	4.252053	8.364291	0.032995	0.036035	-0.015164	-22.884722	53.49046	26.894301	0.600878	0.222814	-0.113665	-0.759197	31.603974
	3.77E+12	1.47E+15	0	61535	0	1176	1744.4	32106	34726	36464	32993	32902	32868	31364	35415	35346	0	-2.006571	4.230027	8.353038	0.048531	0.034176	-0.013924	-23.113634	53.454629	26.83795	0.600782	0.222818	-0.113765	-0.759257	31.710433
	3.77E+12	1.47E+15	0	50271	24	1177	1744.2	32116	34727	36480	33002	32899	32870	31396	35399	35330	0	-1.984511	4.231766	8.388975	0.062946	0.029154	-0.01058	-23.157388	53.655043	26.939898	0.600681	0.22284	-0.113922	-0.759307	31.66785
	3.77E+12	1.47E+15	0	36959	0	1178	1744.1	32100	34749	36517	33009	32898	32870	31396	35383	35362	0	-2.020764	4.282583	8.471923	0.074136	0.027368	-0.010513	-22.731633	53.483249	27.284105	0.600573	0.222883	-0.114116	-0.75935	31.646558
	3.77E+12	1.47E+15	0	22367	16288	1179	1744	32107	34764	36579	33013	32899	32871	31380	35383	35330	0	-2.005584	4.316593	8.611046	0.080531	0.028851	-0.008892	-22.45306	53.437963	27.08957	0.600468	0.222945	-0.114327	-0.759384	31.625266
	3.77E+12	1.47E+15	0	47199	65535	1180	1744.2	32132	34764	36609	33013	32894	32869	31396	35383	35362	0	-1.949711	4.316028	8.678425	0.080469	0.02089	-0.012097	-22.676093	53.81452	26.943508	0.600348	0.222985	-0.114553	-0.759433	31.66785
	3.77E+12	1.47E+15	0	32863	0	1181	1744	32134	34793	36614	33001	32890	32874	31396	35367	35346	0	-1.946328	4.382335	8.689602	0.061494	0.014856	-0.003904	-22.63969	53.472256	27.042188	0.600264	0.222963	-0.114741	-0.759477	31.625266
	3.77E+12	1.47E+15	0	49247	0	1182	1743.9	32128	34818	36609	33001	32893	32873	31396	35383	35330	0	-1.960546	4.439827	8.67832	0.061555	0.019629	-0.005486	-22.566202	53.279419	26.695671	0.600178	0.222956	-0.114916	-0.75952	31.603974
	3.77E+12	1.47E+15	0	24671	0	1183	1744	32134	34854	36607	32995	32897	32873	31380	35351	35346	0	-1.94821	4.522456	8.673773	0.05193	0.026164	-0.005619	-22.937155	53.754596	26.759431	0.600102	0.222941	-0.115052	-0.759564	31.625266
	3.77E+12	1.47E+15	0	49247	0	1184	1744.1	32154	34862	36627	32981	32896	32872	31380	35367	35346	0	-1.903825	4.540318	8.718687	0.029656	0.024955	-0.007209	-22.774634	53.875344	26.713909	0.600042	0.222871	-0.115123	-0.759622	31.646558
	3.77E+12	1.47E+15	0	57439	0	1185	1744.1	32160	34837	36630	32972	32895	32864	31380	35367	35346	0	-1.88971	4.482713	8.725484	0.015504	0.023596	-0.019859	-22.443469	53.569906	26.894055	0.599958	0.22277	-0.115143	-0.759714	31.646558
	3.77E+12	1.47E+15	0	53343	0	1186	1744.2	32149	34832	36614	32959	32894	32856	31380	35351	35314	0	-1.913967	4.471702	8.689556	-0.005066	0.022349	-0.032564	-22.664892	53.466508	26.866272	0.599852	0.222623	-0.115095	-0.759849	31.66785
	3.77E+12	1.47E+15	0	61535	0	1187	1744.1	32155	34831	36593	32953	32904	32852	31396	35367	35362	0	-1.900746	4.469151	8.642454	-0.014537	0.038427	-0.039037	-22.653241	53.518193	26.825949	0.599742	0.222504	-0.114975	-0.759988	31.646558
	3.77E+12	1.47E+15	0	41055	0	1188	1744.1	32144	34785	36576	32946	32897	32851	31412	35367	35378	0	-1.92385	4.363854	8.604367	-0.025583	0.027472	-0.040456	-22.495961	53.351921	27.068052	0.599633	0.222332	-0.114843	-0.760145	31.646558
	3.77E+12	1.47E+15	0	36959	0	1189	1744.2	32134	34744	36560	32957	32897	32853	31428	35399	35378	0	-1.944784	4.270126	8.568512	-0.008215	0.027175	-0.037383	-22.496787	53.3966	26.696131	0.599517	0.222199	-0.114766	-0.760287	31.66785
	3.77E+12	1.47E+15	0	36959	0	1190	1744.2	32125	34730	36552	32966	32898	32854	31444	35404	35397	0	-1.964394	4.238251	8.550564	0.006052	0.028522	-0.035845	-22.62564	53.265583	26.737214	0.599393	0.222102	-0.11473	-0.760418	31.66785
	3.77E+12	1.47E+15	0	20575	0	1191	1744	32123	34713	36547	32979	32898	32854	31437	35409	35365	0	-1.968529	4.199043	8.53938	0.02683	0.028163	-0.035752	-22.762542	53.10031	26.884074	0.59925	0.222053	-0.114757	-0.760541	31.625266
	3.77E+12	1.47E+15	0	57439	0	1192	1743.9	32113	34718	36551	32982	32896	32862	31395	35413	35351	0	-1.991007	4.2107	8.548324	0.031543	0.024909	-0.022952	-22.735213	53.325902	26.920227	0.59914	0.221999	-0.114817	-0.760635	31.603974
	3.77E+12	1.47E+15	0	16479	0	1193	1743.9	32106	34748	36580	32987	32899	32869	31371	35525	35352	0	-2.007413	4.279756	8.613323	0.039344	0.02956	-0.011918	-22.753864	53.113858	26.57513	0.599057	0.221973	-0.114899	-0.760695	31.603974
	3.77E+12	1.47E+15	0	8287	0	1194	1744.2	32103	34756	36631	32999	32896	32874	31374	35380	35358	0	-2.013903	4.298468	8.727732	0.058139	0.024466	-0.004158	-22.640963	53.135092	26.685442	0.59898	0.221972	-0.115055	-0.760733	31.66785
	3.77E+12	1.47E+15	0	41055	0	1195	1744.5	32093	34793	36661	32993	32892	32876	31374	35396	35358	0	-2.036902	4.384038	8.79494	0.048408	0.018269	-0.001083	-22.399593	53.265881	27.302476	0.598922	0.221923	-0.115202	-0.76077	31.731725
	3.77E+12	1.47E+15	0	41055	0	1196	1744.2	32096	34807	36643	32992	32890	32879	31390	35380	35342	0	-2.030996	4.415791	8.754541	0.046986	0.015113	0.003927	-22.19806	53.499085	27.300068	0.59888	0.221861	-0.115355	-0.760798	31.66785
	3.77E+12	1.47E+15	0	8287	0	1197	1744.3	32098	34785	36656	32994	32885	32876	31406	35412	35358	0	-2.025744	4.365292	8.783758	0.050183	0.007094	-0.000804	-21.891427	53.779664	27.51862	0.598822	0.221784	-0.115532	-0.760839	31.689141
	3.77E+12	1.47E+15	0	36959	0	1198	1744.3	32108	34820	36687	32996	32888	32877	31358	35364	35358	0	-2.00449	4.445327	8.85328	0.053319	0.011817	0.000714	-22.112826	53.952515	27.388772	0.598766	0.221728	-0.115709	-0.760873	31.689141
	3.77E+12	1.47E+15	0	36959	0	1199	1744.2	32115	34856	36710	32998	32890	32868	31374	35396	35358	0	-1.990057	4.527646	8.904845	0.056696	0.014931	-0.013554	-22.508681	53.766132	26.952962	0.598661	0.221695	-0.115877	-0.760939	31.66785
	3.77E+12	1.47E+15	0	95	0	1200	1744.2	32112	34857	36708	32996	32896	32871	31374	35380	35358	0	-1.996765	4.530036	8.900347	0.053425	0.024543	-0.008911	-22.717614	54.836779	26.924941	0.598579	0.22168	-0.116017	-0.760987	31.66785
	3.77E+12	1.47E+15	0	29791	24	1201	1744.6	32098	34858	36712	32988	32896	32863	31374	35412	35358	0	-2.027534	4.533206	8.909266	0.040586	0.024754	-0.021854	-22.883202	54.567901	26.97914	0.598467	0.221642	-0.116107	-0.761073	31.753016
	3.77E+12	1.47E+15	0	37471	1609	1202	1744.6	32110	34855	36714	32982	32904	32857	31358	35380	35358	0	-2.000749	4.525957	8.913792	0.031097	0.037647	-0.031526	-22.842822	53.361497	27.068483	0.598338	0.221624	-0.116132	-0.761175	31.753016
	3.77E+12	1.47E+15	0	46943	16288	1203	1744.4	32132	34831	36702	32977	32907	32856	31390	35348	35358	0	-1.951315	4.469971	8.886979	0.023285	0.042556	-0.033027	-22.759311	53.560366	26.893008	0.598215	0.221604	-0.11612	-0.76128	31.710433
	3.77E+12	1.47E+15	0	26719	65535	1204	1744.3	32130	34822	36698	32966	32913	32853	31374	35364	35358	0	-1.955595	4.449249	8.878019	0.005888	0.052405	-0.037813	-22.400082	53.706711	26.897102	0.598101	0.221574	-0.116028	-0.761392	31.689141
	3.77E+12	1.47E+15	0	36959	0	1205	1744.3	32138	34809	36694	32966	32919	32854	31374	35364	35358	0	-1.937417	4.419161	8.86909	0.005826	0.061959	-0.036351	-22.728014	53.557005	27.060748	0.597992	0.221572	-0.115916	-0.761495	31.689141
	3.77E+12	1.47E+15	0	24671	0	1206	1744.3	32147	34782	36670	32966	32923	32853	31390	35348	35358	0	-1.916641	4.356926	8.815311	0.005812	0.068326	-0.038022	-23.019477	53.401705	27.026149	0.597879	0.221589	-0.115788	-0.761598	31.689141
	3.77E+12	1.47E+15	0	45151	0	1207	1744.6	32128	34778	36661	32970	32932	32854	31390	35348	35358	0	-1.958509	4.348665	8.795059	0.011878	0.082552	-0.036837	-22.805471	53.563392	27.032698	0.597773	0.221663	-0.115646	-0.761682	31.753016
	3.77E+12	1.47E+15	0	36959	0	1208	1744.3	32109	34792	36658	32969	32937	32854	31374	35332	35374	0	-2.001489	4.381041	8.788262	0.010453	0.090536	-0.036738	-22.812967	53.668177	27.030725	0.597673	0.221757	-0.11548	-0.761758	31.689141
	3.77E+12	1.47E+15	0	8287	0	1209	1744.3	32113	34779	36660	32968	32936	32853	31358	35364	35358	0	-1.992191	4.35106	8.792786	0.008889	0.08897	-0.038301	-23.004722	53.765461	27.027257	0.597567	0.221843	-0.115313	-0.761841	31.689141
	3.77E+12	1.47E+15	0	36959	0	1210	1744.4	32123	34773	36658	32966	32937	32854	31374	35364	35358	0	-1.969677	4.337103	8.788332	0.005622	0.09062	-0.036795	-22.829679	53.147687	27.037097	0.59747	0.221925	-0.115133	-0.761921	31.710433
	3.77E+12	1.47E+15	0	95	0	1211	1744.5	32105	34782	36661	32965	32929	32855	31374	35364	35374	0	-2.009879	4.358417	8.794994	0.004012	0.077913	-0.035104	-22.658594	53.073848	27.040027	0.597375	0.221966	-0.114979	-0.762007	31.731725
	3.77E+12	1.47E+15	0	36959	0	1212	1744.4	32107	34782	36656	32965	32924	32853	31374	35348	35342	0	-2.005541	4.358252	8.783784	0.00415	0.069947	-0.038107	-22.886314	53.275353	27.034261	0.597266	0.221984	-0.114842	-0.762107	31.710433
	3.77E+12	1.47E+15	0	4191	0	1213	1744.3	32114	34777	36625	32966	32922	32856	31358	35364	35358	0	-1.99	4.346504	8.714251	0.00577	0.066739	-0.033239	-22.712236	53.10009	27.044595	0.59717	0.221995	-0.114721	-0.762198	31.689141
	3.77E+12	1.47E+15	0	24671	0	1214	1744.4	32110	34777	36601	32963	32924	32854	31358	35380	35358	0	-1.998864	4.346785	8.66038	0.000957	0.070004	-0.036514	-22.558428	53.009529	27.014381	0.597071	0.222006	-0.114575	-0.762294	31.710433
	3.77E+12	1.47E+15	0	57439	0	1215	1744.5	32104	34761	36571	32965	32923	32860	31358	35396	35358	0	-2.011703	4.310386	8.59307	0.003974	0.068368	-0.027042	-22.688682	52.855636	27.180007	0.596995	0.222015	-0.11445	-0.762369	31.731725
	3.77E+12	1.47E+15	0	95	0	1216	1744.5	32078	34763	36578	32965	32919	32862	31374	35348	35358	0	-2.069568	4.315735	8.608705	0.003972	0.062003	-0.023783	-22.986794	52.983945	27.181559	0.596925	0.222003	-0.114344	-0.762444	31.731725
	3.77E+12	1.47E+15	0	95	0	1217	1744.3	32081	34768	36584	32969	32918	32859	31358	35364	35342	0	-2.063226	4.326887	8.622176	0.010515	0.060293	-0.028403	-22.961806	53.263402	26.973311	0.596835	0.222003	-0.114256	-0.762528	31.689141
	3.77E+12	1.47E+15	0	45151	0	1218	1744.4	32094	34753	36601	32977	32914	32862	31342	35364	35358	0	-2.033714	4.292133	8.660385	0.023132	0.053711	-0.023649	-22.811667	53.245364	27.207371	0.596747	0.222011	-0.114226	-0.762599	31.710433
	3.77E+12	1.47E+15	0	32863	0	1219	1744.6	32116	34751	36597	32979	32920	32861	31342	35348	35374	0	-1.984544	4.287128	8.651463	0.026145	0.063211	-0.025503	-22.811114	53.095001	27.037415	0.596654	0.222055	-0.11418	-0.762665	31.753016
	3.77E+12	1.47E+15	0	61535	0	1220	1744.6	32122	34732	36592	32979	32923	32863	31358	35348	35390	0	-1.970634	4.243319	8.640296	0.026089	0.067991	-0.022391	-22.939477	53.067751	26.871053	0.596572	0.222112	-0.114127	-0.762721	31.753016
	3.77E+12	1.47E+15	0	95	0	1221	1744.4	32123	34734	36575	32979	32923	32860	31342	35348	35406	0	-1.968709	4.247685	8.602155	0.026273	0.067983	-0.027019	-23.078771	53.324981	27.065668	0.596476	0.222171	-0.11407	-0.762787	31.710433
	3.77E+12	1.47E+15	0	61535	0	1222	1744.6	32121	34764	36566	32983	32930	32855	31358	35396	35374	0	-1.973905	4.316899	8.581885	0.032521	0.079013	-0.035248	-23.08917	53.642539	27.016206	0.596356	0.222282	-0.113998	-0.76286	31.753016
	3.77E+12	1.47E+15	0	41055	0	1223	1744.2	32106	34786	36571	32976	32938	32853	31358	35380	35358	0	-2.008308	4.367401	8.593039	0.021645	0.091934	-0.038301	-22.930482	53.331263	27.061232	0.596241	0.222412	-0.113859	-0.762933	31.66785
	3.77E+12	1.47E+15	0	45151	0	1224	1744.4	32103	34778	36571	32966	32938	32853	31326	35380	35358	0	-2.014543	4.349346	8.593038	0.005631	0.092211	-0.038403	-22.894915	53.031772	26.904054	0.596139	0.222505	-0.113672	-0.763013	31.710433
	3.77E+12	1.47E+15	0	5215	24	1225	1744.3	32089	34733	36553	32958	32937	32854	31342	35380	35374	0	-2.044449	4.24632	8.552702	-0.007014	0.090838	-0.036703	-23.19426	53.274943	26.874822	0.596051	0.222564	-0.113452	-0.763097	31.689141
	3.77E+12	1.47E+15	0	29535	1744	1226	1744.5	32066	34717	36541	32953	32932	32853	31358	35364	35374	0	-2.09495	4.210504	8.525735	-0.015034	0.083015	-0.038304	-23.332599	53.108016	27.158249	0.595961	0.222581	-0.113226	-0.763196	31.731725
	3.77E+12	1.47E+15	0	51039	16288	1227	1744.4	32044	34706	36523	32952	32926	32856	31358	35364	35374	0	-2.143686	4.185808	8.48531	-0.016559	0.073493	-0.033346	-23.142689	53.006519	27.366762	0.595885	0.222565	-0.113021	-0.763291	31.710433
	3.77E+12	1.47E+15	0	34911	65535	1228	1744.6	32055	34685	36506	32957	32918	32861	31342	35364	35358	0	-2.118434	4.137511	8.447224	-0.008775	0.060629	-0.025392	-23.177452	52.95922	27.671429	0.595821	0.22252	-0.112878	-0.763375	31.753016
	3.77E+12	1.47E+15	0	24671	0	1229	1744.3	32054	34680	36492	32966	32915	32868	31358	35332	35358	0	-2.120833	4.125739	8.415827	0.005624	0.055613	-0.014044	-23.221828	53.374442	27.531928	0.595777	0.222489	-0.112799	-0.76343	31.689141
	3.77E+12	1.47E+15	0	61535	0	1230	1744.3	32070	34683	36479	32965	32912	32872	31358	35348	35374	0	-2.085376	4.132181	8.386692	0.003993	0.050871	-0.007628	-22.990987	53.625061	27.099895	0.595753	0.222437	-0.112732	-0.763473	31.689141
	3.77E+12	1.47E+15	0	4191	0	1231	1744.3	32091	34689	36479	32968	32910	32873	31358	35332	35374	0	-2.038856	4.145341	8.386736	0.008755	0.047606	-0.006009	-23.314024	53.402521	26.993378	0.595725	0.222385	-0.112688	-0.763516	31.689141
	3.77E+12	1.47E+15	0	41055	0	1232	1744.5	32085	34686	36479	32980	32915	32885	31342	35348	35358	0	-2.051915	4.138858	8.386717	0.02744	0.05526	0.012763	-23.475367	53.47759	27.145265	0.59574	0.222392	-0.1127	-0.763502	31.731725
	3.77E+12	1.47E+15	0	45151	0	1233	1744.3	32075	34692	36482	32982	32912	32886	31358	35348	35374	0	-2.074523	4.152699	8.393419	0.030756	0.050428	0.014542	-23.152906	53.343887	27.278937	0.595757	0.222391	-0.112733	-0.763484	31.689141
	3.77E+12	1.47E+15	0	61535	0	1234	1744.4	32078	34710	36508	32982	32913	32884	31342	35332	35358	0	-2.068234	4.194019	8.451732	0.030715	0.052018	0.011278	-23.018778	53.200291	27.282316	0.595766	0.222396	-0.112759	-0.763471	31.710433
	3.77E+12	1.47E+15	0	53343	0	1235	1744.5	32102	34717	36534	32997	32914	32885	31358	35364	35358	0	-2.014907	4.209453	8.510123	0.054443	0.053202	0.01273	-23.203409	53.280919	27.152051	0.595758	0.22246	-0.112855	-0.763445	31.731725
	3.77E+12	1.47E+15	0	36959	0	1236	1744.1	32085	34720	36545	32994	32920	32881	31342	35348	35374	0	-2.053162	4.216364	8.534773	0.049967	0.062825	0.006535	-23.189457	52.970597	26.990359	0.595738	0.222544	-0.11291	-0.763427	31.646558
	3.77E+12	1.47E+15	0	41055	0	1237	1744.3	32060	34728	36552	32987	32918	32879	31390	35348	35358	0	-2.108794	4.235695	8.55039	0.038766	0.059832	0.003289	-23.032409	52.876332	27.153064	0.595719	0.222595	-0.112936	-0.763424	31.689141
	3.77E+12	1.47E+15	0	53343	0	1238	1744.2	32066	34749	36563	32984	32911	32883	31358	35364	35358	0	-2.096158	4.283615	8.575053	0.034056	0.048775	0.009862	-23.034971	52.909937	27.318945	0.595718	0.222599	-0.112978	-0.763417	31.66785
	3.77E+12	1.47E+15	0	45151	0	1239	1744.2	32058	34760	36542	32982	32904	32888	31358	35380	35374	0	-2.114342	4.309158	8.527886	0.03085	0.037692	0.017952	-23.195209	52.858459	27.119362	0.595737	0.222563	-0.113043	-0.763403	31.66785
	3.77E+12	1.47E+15	0	32863	0	1240	1743.9	32041	34737	36523	32978	32894	32893	31342	35396	35374	0	-2.151789	4.256523	8.485262	0.024692	0.021885	0.026315	-23.166835	53.063613	27.149695	0.59578	0.222462	-0.113133	-0.763386	31.603974
	3.77E+12	1.47E+15	0	16479	0	1241	1744.1	32051	34729	36531	32976	32892	32893	31342	35380	35358	0	-2.12909	4.238068	8.503248	0.021398	0.018758	0.026227	-23.170155	52.840826	27.185621	0.595823	0.222344	-0.113221	-0.763374	31.646558
	3.77E+12	1.47E+15	0	95	0	1242	1744.3	32079	34729	36554	32982	32889	32892	31358	35380	35358	0	-2.066564	4.237426	8.554927	0.030831	0.013817	0.024548	-23.158103	52.997888	26.97933	0.595851	0.222234	-0.113346	-0.763365	31.689141
	3.77E+12	1.47E+15	0	95	0	1243	1744.2	32092	34764	36561	32979	32888	32886	31358	35396	35390	0	-2.038799	4.317303	8.570605	0.026241	0.012296	0.015122	-23.224024	53.169455	27.17532	0.595854	0.222113	-0.113454	-0.763382	31.66785
	3.77E+12	1.47E+15	0	4191	0	1244	1744.2	32074	34795	36559	32981	32888	32886	31342	35380	35374	0	-2.079782	4.389042	8.566008	0.029417	0.012242	0.015115	-22.924356	52.956229	27.180947	0.595856	0.222	-0.11357	-0.763396	31.66785
	3.77E+12	1.47E+15	0	36959	0	1245	1744.5	32082	34788	36584	32982	32886	32878	31342	35380	35358	0	-2.06142	4.373027	8.622131	0.030952	0.00902	0.002252	-22.759532	53.098997	26.9888	0.595818	0.221886	-0.113687	-0.763441	31.731725
	3.77E+12	1.47E+15	0	24671	0	1246	1744.5	32102	34793	36623	32981	32884	32873	31358	35380	35390	0	-2.016989	4.383845	8.709691	0.029463	0.005855	-0.00564	-23.10148	53.332937	27.147624	0.595756	0.221758	-0.113802	-0.76351	31.731725
	3.77E+12	1.47E+15	0	57439	0	1247	1744.3	32119	34806	36630	32982	32886	32871	31358	35364	35390	0	-1.979753	4.412956	8.725428	0.031202	0.009006	-0.008725	-23.168753	53.605142	27.301956	0.595684	0.221645	-0.113913	-0.763582	31.689141
	3.77E+12	1.47E+15	0	32863	0	1248	1744.4	32090	34808	36631	32981	32890	32867	31358	35364	35406	0	-2.044209	4.418521	8.727586	0.029583	0.015397	-0.015222	-23.342298	53.583631	27.146609	0.595596	0.22155	-0.113999	-0.763665	31.710433
	3.77E+12	1.47E+15	0	33887	24	1249	1744.3	32077	34783	36645	32978	32887	32870	31358	35364	35358	0	-2.072416	4.361341	8.759022	0.024859	0.010707	-0.01032	-23.175846	53.389458	26.958169	0.595526	0.221428	-0.114086	-0.763743	31.689141
	3.77E+12	1.47E+15	0	41311	1667	1250	1744.4	32093	34763	36656	32981	32890	32869	31326	35364	35374	0	-2.036096	4.315025	8.783784	0.02955	0.0154	-0.012047	-23.026462	53.593203	27.281666	0.59545	0.221331	-0.114173	-0.763817	31.710433
	3.77E+12	1.47E+15	0	51039	16288	1251	1744.5	32065	34790	36658	32982	32892	32872	31374	35348	35374	0	-2.099089	4.377981	8.78814	0.031006	0.018564	-0.007398	-23.187178	53.594407	27.45107	0.595386	0.221246	-0.114262	-0.763878	31.731725
	3.77E+12	1.47E+15	0	2143	65535	1252	1744.1	32070	34802	36679	32981	32894	32870	31406	35348	35390	0	-2.088666	4.40489	8.835271	0.029704	0.021767	-0.010342	-23.336661	53.414849	27.064792	0.595315	0.221168	-0.114338	-0.763945	31.646558
	3.77E+12	1.47E+15	0	41055	0	1253	1744.4	32090	34816	36689	32983	32891	32875	31390	35380	35390	0	-2.044298	4.436785	8.857724	0.032619	0.016948	-0.00255	-23.177048	53.48065	27.249865	0.595264	0.221078	-0.11444	-0.763995	31.710433
	3.77E+12	1.47E+15	0	24671	0	1254	1744.5	32104	34827	36686	32975	32898	32876	31407	35383	35409	0	-2.01341	4.461759	8.851003	0.019779	0.028315	-0.001152	-23.045833	53.351626	27.505515	0.595234	0.220993	-0.114478	-0.764038	31.731725
	3.77E+12	1.47E+15	0	8287	0	1255	1744.6	32123	34820	36680	32965	32898	32875	31376	35385	35374	0	-1.970861	4.445246	8.837599	0.003849	0.028589	-0.002775	-23.085293	53.226084	27.672973	0.595213	0.220872	-0.114466	-0.764091	31.753016
	3.77E+12	1.47E+15	0	20575	0	1256	1744.4	32139	34812	36662	32966	32896	32871	31380	35367	35356	0	-1.935274	4.4262	8.797274	0.005652	0.025368	-0.008951	-23.005638	53.23607	27.380916	0.595171	0.220748	-0.114462	-0.76416	31.710433
	3.77E+12	1.47E+15	0	57439	0	1257	1744.4	32156	34806	36623	32965	32899	32869	31361	35464	35356	0	-1.897389	4.411992	8.709814	0.004074	0.030169	-0.012186	-23.346132	53.244399	27.077319	0.595119	0.220636	-0.11444	-0.764236	31.710433
	3.77E+12	1.47E+15	0	57439	0	1258	1744.3	32142	34805	36584	32965	32907	32864	31362	35353	35379	0	-1.928695	4.410068	8.622266	0.004163	0.042897	-0.020223	-23.270829	53.130183	27.277885	0.59505	0.220566	-0.114382	-0.764319	31.689141
	3.77E+12	1.47E+15	0	32863	0	1259	1744.4	32135	34784	36552	32966	32910	32861	31362	35353	35395	0	-1.943611	4.362218	8.550475	0.005711	0.047642	-0.025118	-22.495409	52.949138	27.390637	0.594973	0.220517	-0.114311	-0.764403	31.710433
	3.77E+12	1.47E+15	0	53343	0	1260	1744.3	32122	34778	36543	32966	32910	32860	31362	35369	35363	0	-1.972459	4.348723	8.53026	0.005795	0.047639	-0.026638	-22.502716	53.244077	27.485825	0.594892	0.220469	-0.114239	-0.764491	31.689141
	3.77E+12	1.47E+15	0	4191	0	1261	1744.2	32118	34749	36554	32971	32908	32863	31330	35369	35379	0	-1.980537	4.282095	8.554996	0.013767	0.044322	-0.021783	-22.462221	53.513682	27.684369	0.594819	0.220427	-0.114202	-0.764565	31.66785
	3.77E+12	1.47E+15	0	28767	0	1262	1744.3	32122	34724	36592	32983	32908	32868	31362	35369	35363	0	-1.970679	4.224597	8.640324	0.032673	0.044002	-0.013951	-22.679905	53.61421	27.53543	0.594751	0.220425	-0.11423	-0.764615	31.689141
	3.77E+12	1.47E+15	0	16479	0	1263	1744.2	32123	34718	36638	32981	32909	32868	31362	35369	35379	0	-1.968244	4.210582	8.743569	0.029556	0.045648	-0.013898	-22.903166	53.270896	27.061557	0.594684	0.22042	-0.114245	-0.764666	31.66785
	3.77E+12	1.47E+15	0	36959	0	1264	1744.2	32128	34734	36676	32982	32909	32873	31362	35353	35395	0	-1.957511	4.247111	8.828824	0.031061	0.045629	-0.005964	-22.862389	54.042677	26.990933	0.594641	0.220415	-0.114272	-0.764697	31.66785
	3.77E+12	1.47E+15	0	53343	0	1265	1744.1	32131	34744	36692	32981	32909	32878	31346	35385	35395	0	-1.951198	4.269844	8.864721	0.029457	0.045663	0.002044	-23.053218	53.982772	27.144669	0.594621	0.220403	-0.1143	-0.764711	31.646558
	3.77E+12	1.47E+15	0	61535	0	1266	1744.4	32130	34728	36695	32982	32900	32880	31346	35353	35363	0	-1.952636	4.233465	8.871469	0.03088	0.031313	0.005201	-23.005247	52.891582	27.537814	0.594602	0.220349	-0.11437	-0.764731	31.710433
	3.77E+12	1.47E+15	0	4191	0	1267	1744.1	32145	34744	36678	32979	32898	32886	31346	35369	35395	0	-1.9201	4.269457	8.833342	0.026232	0.028217	0.01498	-22.951166	53.23166	27.326277	0.594616	0.220271	-0.114441	-0.764733	31.646558
	3.77E+12	1.47E+15	0	20575	0	1268	1744.2	32133	34789	36639	32970	32898	32884	31346	35369	35379	0	-1.94817	4.373362	8.745699	0.011907	0.028462	0.011766	-23.27848	53.320408	27.195461	0.594629	0.220162	-0.114466	-0.76475	31.66785
	3.77E+12	1.47E+15	0	20575	0	1269	1744.2	32127	34756	36615	32967	32899	32881	31362	35369	35395	0	-1.960571	4.297789	8.691892	0.007185	0.030131	0.006992	-23.277972	53.292582	27.23375	0.594634	0.220048	-0.11447	-0.764779	31.66785
	3.77E+12	1.47E+15	0	49247	0	1270	1744.1	32121	34753	36611	32966	32908	32874	31346	35353	35379	0	-1.97393	4.290968	8.68291	0.005712	0.044475	-0.004238	-22.95491	53.333934	27.171258	0.594615	0.21998	-0.114425	-0.76482	31.646558
	3.77E+12	1.47E+15	0	36959	0	1271	1744.8	32117	34785	36639	32963	32907	32872	31346	35385	35395	0	-1.983053	4.365344	8.745639	0.00052	0.042971	-0.007854	-22.994033	53.147478	27.471541	0.594588	0.219897	-0.114366	-0.764873	31.7956
	3.77E+12	1.47E+15	0	95	0	1272	1743.8	32112	34770	36673	32961	32911	32869	31362	35369	35411	0	-1.994588	4.329813	8.821995	-0.001967	0.049377	-0.012021	-23.125173	53.345621	27.638805	0.594554	0.219829	-0.11428	-0.764932	31.582683
	3.77E+12	1.47E+15	0	58463	24	1273	1744	32125	34751	36704	32966	32915	32867	31346	35353	35379	0	-1.96482	4.285961	8.891624	0.005842	0.055608	-0.01543	-23.258061	53.331588	27.27826	0.594504	0.219798	-0.114201	-0.764991	31.625266
	3.77E+12	1.47E+15	0	36959	0	1274	1744.2	32123	34767	36700	32967	32918	32866	31362	35369	35395	0	-1.969574	4.323009	8.882602	0.007289	0.060358	-0.017217	-23.221565	53.142064	27.319758	0.59445	0.219787	-0.114114	-0.76505	31.66785
	3.77E+12	1.47E+15	0	63327	16288	1275	1744.2	32119	34751	36696	32972	32922	32868	31346	35353	35395	0	-1.977992	4.286385	8.873647	0.015166	0.066593	-0.014142	-23.26606	53.339256	27.475867	0.594401	0.21981	-0.114038	-0.765092	31.66785
	3.77E+12	1.47E+15	0	10335	65535	1276	1743.8	32124	34752	36686	32979	32921	32870	31346	35353	35379	0	-1.967315	4.28809	8.851235	0.026523	0.064807	-0.010699	-23.101346	53.337527	27.444095	0.594354	0.219854	-0.114003	-0.765122	31.582683
	3.77E+12	1.47E+15	0	57439	0	1277	1744.1	32123	34785	36670	32982	32922	32869	31346	35337	35395	0	-1.970301	4.364294	8.81525	0.031096	0.066319	-0.012519	-23.092028	53.153621	27.465357	0.594297	0.219913	-0.113976	-0.765153	31.646558
	3.77E+12	1.47E+15	0	28767	0	1278	1744	32106	34779	36651	32981	32922	32870	31346	35353	35379	0	-2.008073	4.350936	8.772584	0.029558	0.066347	-0.010861	-23.291425	53.303875	27.387606	0.594246	0.219969	-0.113947	-0.765181	31.625266
	3.77E+12	1.47E+15	0	45151	0	1279	1744.5	32108	34765	36644	32981	32921	32869	31362	35337	35379	0	-2.002733	4.319314	8.756887	0.029248	0.06476	-0.012764	-23.09789	53.510541	27.758043	0.59419	0.220019	-0.113918	-0.765214	31.731725
	3.77E+12	1.47E+15	0	8287	0	1280	1744	32103	34784	36640	32982	32917	32870	31362	35353	35363	0	-2.014927	4.36253	8.747882	0.031184	0.058358	-0.010759	-23.126739	53.146223	27.563379	0.594136	0.220054	-0.113912	-0.765247	31.625266
	3.77E+12	1.47E+15	0	12383	0	1281	1744.2	32092	34778	36602	32981	32905	32869	31362	35337	35379	0	-2.039116	4.34938	8.662582	0.02957	0.039281	-0.012227	-23.124854	53.204744	27.396892	0.594069	0.220029	-0.113944	-0.765301	31.66785
	3.77E+12	1.47E+15	0	95	0	1282	1744.1	32068	34791	36572	32983	32905	32870	31378	35353	35379	0	-2.093065	4.379891	8.595176	0.032796	0.039226	-0.010578	-23.095917	53.228106	27.629014	0.594006	0.220011	-0.113987	-0.765349	31.646558
	3.77E+12	1.47E+15	0	24671	0	1283	1744.2	32077	34792	36566	32994	32908	32869	31362	35337	35395	0	-2.073	4.382049	8.58173	0.050191	0.043701	-0.01233	-23.260841	53.08785	27.418317	0.593922	0.220047	-0.114071	-0.765391	31.66785
	3.77E+12	1.47E+15	0	61535	0	1284	1744.1	32079	34807	36570	32995	32911	32866	31346	35353	35395	0	-2.069096	4.416319	8.590686	0.051873	0.048444	-0.017091	-23.219938	52.95618	27.455302	0.593825	0.220103	-0.114144	-0.76544	31.646558
	3.77E+12	1.47E+15	0	53343	0	1285	1744.2	32078	34816	36601	32995	32917	32862	31362	35353	35363	0	-2.071415	4.437076	8.660226	0.051826	0.057992	-0.023634	-23.254175	52.983579	27.475532	0.593713	0.22019	-0.11419	-0.765495	31.66785
	3.77E+12	1.47E+15	0	45151	0	1286	1744.2	32106	34789	36639	32988	32916	32857	31346	35337	35363	0	-2.008217	4.37416	8.745627	0.040801	0.056583	-0.031528	-23.115102	52.973001	27.339148	0.593587	0.220252	-0.114199	-0.765574	31.66785
	3.77E+12	1.47E+15	0	20575	0	1287	1744.4	32121	34807	36664	32981	32920	32853	31346	35337	35379	0	-1.975147	4.415244	8.801724	0.029588	0.06314	-0.038074	-22.970198	52.968507	27.208281	0.593455	0.22031	-0.114153	-0.765666	31.710433
	3.77E+12	1.47E+15	0	45151	0	1288	1744.5	32103	34826	36659	32982	32922	32854	31346	35353	35395	0	-2.015676	4.459543	8.790414	0.031077	0.0663	-0.036598	-23.02983	52.968441	27.207021	0.593327	0.22038	-0.114105	-0.765751	31.731725
	3.77E+12	1.47E+15	0	95	0	1289	1744.2	32109	34799	36643	32980	32921	32851	31330	35369	35379	0	-2.00184	4.397032	8.754592	0.028159	0.064754	-0.041132	-22.868381	52.973443	27.348678	0.59319	0.220441	-0.114048	-0.765849	31.66785
	3.77E+12	1.47E+15	0	8287	0	1290	1744.1	32120	34764	36643	32970	32921	32853	31330	35337	35363	0	-1.976404	4.316201	8.754694	0.012313	0.06503	-0.037859	-22.837134	52.983518	27.442852	0.593076	0.220465	-0.113946	-0.765945	31.646558
	3.77E+12	1.47E+15	0	24671	0	1291	1744.2	32122	34740	36644	32973	32922	32852	31314	35369	35395	0	-1.971124	4.261131	8.756987	0.017019	0.066539	-0.039544	-23.173333	52.953188	27.638232	0.592952	0.220505	-0.113854	-0.766044	31.66785
	3.77E+12	1.47E+15	0	41055	0	1292	1744.5	32117	34725	36641	32974	32924	32853	31314	35353	35395	0	-1.981504	4.227178	8.750258	0.018375	0.069702	-0.038202	-23.112178	53.133209	27.33716	0.592832	0.220556	-0.113759	-0.766135	31.731725
	3.77E+12	1.47E+15	0	24671	0	1293	1744.2	32126	34724	36632	32983	32925	32854	31346	35353	35395	0	-1.961772	4.224286	8.730101	0.032843	0.071045	-0.036463	-23.082611	52.961142	27.04738	0.592706	0.220645	-0.113706	-0.766215	31.66785
	3.77E+12	1.47E+15	0	57439	0	1294	1744.1	32139	34732	36620	32979	32926	32853	31330	35369	35379	0	-1.933233	4.242184	8.703195	0.026567	0.072744	-0.037992	-23.256817	52.819841	27.207372	0.59258	0.220725	-0.113629	-0.766301	31.646558
	3.77E+12	1.47E+15	0	8287	0	1295	1744.1	32132	34706	36607	32980	32921	32856	31330	35369	35395	0	-1.948042	4.182698	8.674056	0.028143	0.06476	-0.033128	-23.202308	52.951763	27.492552	0.592465	0.220782	-0.113579	-0.766381	31.646558
	3.77E+12	1.47E+15	0	57439	0	1296	1744.6	32118	34676	36581	32980	32922	32864	31314	35369	35395	0	-1.977849	4.114832	8.615712	0.027668	0.066373	-0.020786	-23.357123	53.277311	27.498815	0.592386	0.220842	-0.113533	-0.766432	31.753016
	3.77E+12	1.47E+15	0	9311	24	1297	1744.3	32108	34668	36548	32972	32923	32869	31330	35401	35395	0	-2.000222	4.096471	8.541661	0.015075	0.068188	-0.012643	-23.457396	53.045854	27.146921	0.592341	0.220875	-0.113452	-0.766469	31.689141
	3.77E+12	1.47E+15	0	4703	1607	1298	1744.1	32093	34700	36510	32980	32923	32874	31346	35353	35379	0	-2.034854	4.170258	8.456293	0.027829	0.067974	-0.004596	-23.558109	53.057204	27.316897	0.592311	0.220928	-0.11342	-0.766482	31.646558
	3.77E+12	1.47E+15	0	46943	16288	1299	1744.5	32074	34705	36507	32981	32922	32875	31362	35353	35379	0	-2.076884	4.18277	8.449483	0.029141	0.066362	-0.003261	-23.768954	53.264739	27.603549	0.592281	0.220978	-0.113396	-0.766494	31.731725
	3.77E+12	1.47E+15	0	34911	65535	1300	1744.2	32086	34690	36535	32986	32922	32874	31346	35369	35395	0	-2.049953	4.147563	8.51239	0.037298	0.066219	-0.004661	-23.434713	53.039867	27.583226	0.592241	0.221053	-0.113393	-0.766504	31.66785
	3.77E+12	1.47E+15	0	16479	0	1301	1744.1	32078	34699	36564	33004	32916	32872	31362	35353	35363	0	-2.068038	4.1683	8.577432	0.066027	0.056168	-0.0077	-23.3103	53.204285	27.42845	0.592164	0.221166	-0.113497	-0.766515	31.646558
	3.77E+12	1.47E+15	0	49247	0	1302	1744.3	32082	34748	36576	33014	32909	32869	31330	35369	35379	0	-2.060413	4.280936	8.604266	0.081876	0.044746	-0.012481	-23.471691	53.343061	27.424249	0.592054	0.221282	-0.11367	-0.766541	31.689141
	3.77E+12	1.47E+15	0	4191	0	1303	1744.2	32085	34780	36582	33011	32906	32869	31330	35337	35363	0	-2.054799	4.354219	8.617679	0.077201	0.040051	-0.012342	-23.593299	53.253933	27.584198	0.591944	0.221374	-0.11384	-0.766574	31.66785
	3.77E+12	1.47E+15	0	24671	0	1304	1744	32080	34758	36571	33011	32903	32865	31346	35321	35347	0	-2.065469	4.303626	8.593033	0.077424	0.035265	-0.018494	-23.627926	53.604385	27.573282	0.591814	0.221454	-0.114017	-0.766625	31.625266
	3.77E+12	1.47E+15	0	4191	0	1305	1744.4	32073	34763	36576	33013	32901	32864	31330	35353	35379	0	-2.08079	4.315771	8.604208	0.080365	0.032029	-0.020315	-23.355336	53.471993	27.452738	0.591677	0.221533	-0.114208	-0.76668	31.710433
	3.77E+12	1.47E+15	0	41055	0	1306	1744.3	32093	34790	36603	32996	32909	32868	31346	35337	35379	0	-2.037159	4.377027	8.664801	0.053309	0.045238	-0.014012	-23.068411	52.98045	27.284342	0.591589	0.221586	-0.114292	-0.76672	31.689141
	3.77E+12	1.47E+15	0	36959	0	1307	1744.1	32101	34785	36609	32982	32908	32870	31346	35369	35379	0	-2.019392	4.365062	8.678305	0.031185	0.04403	-0.010638	-23.136569	53.245756	27.507315	0.59153	0.221583	-0.114316	-0.766763	31.646558
	3.77E+12	1.47E+15	0	20575	0	1308	1744.6	32094	34754	36601	32967	32911	32869	31330	35337	35363	0	-2.033552	4.294661	8.660374	0.007025	0.049223	-0.012578	-23.101058	53.185181	27.332237	0.591488	0.22154	-0.114254	-0.766816	31.753016
	3.77E+12	1.47E+15	0	49247	0	1309	1744.1	32090	34739	36602	32953	32919	32869	31346	35353	35331	0	-2.04247	4.259746	8.662658	-0.014932	0.062337	-0.012365	-23.197739	53.201345	27.186672	0.591472	0.221486	-0.114096	-0.766869	31.646558
	3.77E+12	1.47E+15	0	32863	0	1310	1744.5	32093	34707	36587	32948	32921	32871	31346	35337	35379	0	-2.034475	4.186648	8.629052	-0.023188	0.065668	-0.009486	-23.53848	53.141628	27.282907	0.591469	0.22142	-0.113908	-0.766917	31.731725
	3.77E+12	1.47E+15	0	20575	0	1311	1744.3	32101	34676	36564	32954	32922	32873	31314	35369	35395	0	-2.015991	4.115022	8.577531	-0.013568	0.067096	-0.006216	-23.292763	52.636166	26.921371	0.59147	0.22138	-0.113749	-0.766952	31.689141
	3.77E+12	1.47E+15	0	28767	0	1312	1744.4	32090	34661	36559	32966	32920	32876	31346	35353	35363	0	-2.039913	4.081019	8.566307	0.005387	0.063589	-0.001517	-23.338239	52.873322	27.090835	0.591467	0.221371	-0.113659	-0.76697	31.710433
	3.77E+12	1.47E+15	0	28767	0	1313	1744.6	32080	34678	36568	32981	32927	32880	31362	35353	35363	0	-2.062455	4.120574	8.586434	0.028953	0.074332	0.004504	-23.376723	52.968744	27.382606	0.591466	0.221446	-0.113619	-0.766955	31.753016
	3.77E+12	1.47E+15	0	4191	0	1314	1744.4	32058	34732	36573	32998	32927	32881	31330	35369	35395	0	-2.113211	4.245017	8.597497	0.056066	0.073865	0.006173	-23.176141	53.101815	27.337937	0.591449	0.221582	-0.113663	-0.766923	31.710433
	3.77E+12	1.47E+15	0	36959	0	1315	1744.1	32039	34765	36563	32997	32921	32875	31346	35369	35379	0	-2.156791	4.321047	8.574954	0.054823	0.064326	-0.00302	-23.371827	53.104305	27.280363	0.5914	0.22169	-0.113717	-0.766921	31.646558
	3.77E+12	1.47E+15	0	45151	0	1316	1744.4	32014	34791	36556	32999	32915	32880	31330	35385	35427	0	-2.212912	4.381867	8.559115	0.057761	0.05473	0.004834	-23.367184	52.930347	26.790827	0.591366	0.221773	-0.113809	-0.76691	31.710433
	3.77E+12	1.47E+15	0	95	0	1317	1744.3	32000	34811	36566	32991	32912	32877	31378	35401	35411	0	-2.244728	4.428083	8.581483	0.045197	0.050166	0.000227	-23.140548	52.941311	26.920427	0.59133	0.221814	-0.11387	-0.766917	31.689141
	3.77E+12	1.47E+15	0	57439	0	1318	1744.3	32005	34801	36593	32979	32913	32875	31394	35403	35430	0	-2.23323	4.404914	8.642105	0.026167	0.052084	-0.002931	-23.507731	53.087283	27.570723	0.5913	0.221815	-0.113869	-0.766939	31.689141
	3.77E+12	1.47E+15	0	20575	0	1319	1744.2	32021	34793	36605	32971	32905	32871	31359	35412	35389	0	-2.197467	4.385926	8.669096	0.013657	0.039558	-0.009021	-23.54046	53.25012	27.348387	0.591258	0.221753	-0.113855	-0.766992	31.66785
	3.77E+12	1.47E+15	0	95	0	1320	1744.5	32030	34790	36584	32969	32897	32871	31343	35380	35368	0	-2.177126	4.379159	8.621988	0.010341	0.026879	-0.009049	-23.005399	53.017699	27.008888	0.591215	0.221649	-0.113857	-0.767055	31.731725
	3.77E+12	1.47E+15	0	33887	24	1321	1744.4	32051	34765	36580	32978	32892	32872	31340	35476	35367	0	-2.129767	4.321007	8.613122	0.024721	0.018672	-0.007318	-23.251731	53.207892	27.383755	0.59116	0.221552	-0.113921	-0.767116	31.710433
	3.77E+12	1.47E+15	0	58207	1744	1322	1744.2	32080	34736	36589	32983	32888	32867	31343	35334	35374	0	-2.064556	4.253292	8.633461	0.032908	0.012156	-0.015052	-23.363266	53.314544	27.41854	0.591071	0.221459	-0.114019	-0.767197	31.66785
	3.77E+12	1.47E+15	0	1887	16288	1323	1744.3	32094	34755	36622	32989	32897	32869	31343	35334	35374	0	-2.033815	4.29657	8.70751	0.042268	0.026325	-0.012152	-23.384326	53.405419	27.67526	0.590989	0.221428	-0.114115	-0.767255	31.689141
	3.77E+12	1.47E+15	0	51295	65535	1324	1744.2	32094	34793	36660	32984	32900	32869	31327	35334	35374	0	-2.03497	4.383662	8.792712	0.034372	0.031238	-0.012132	-23.205999	53.6868	27.93975	0.590919	0.22139	-0.114178	-0.76731	31.66785
	3.77E+12	1.47E+15	0	20575	0	1325	1744.2	32123	34776	36670	32983	32903	32865	31359	35350	35406	0	-1.969929	4.343738	8.815263	0.032827	0.036035	-0.018541	-22.528076	53.788296	27.961284	0.590841	0.221367	-0.114218	-0.767371	31.66785
	3.77E+12	1.47E+15	0	36959	0	1326	1744.4	32127	34778	36647	32976	32907	32866	31343	35334	35374	0	-1.960964	4.34849	8.763648	0.021531	0.0426	-0.01715	-22.951843	53.916087	27.789974	0.590775	0.221336	-0.114211	-0.767431	31.710433
	3.77E+12	1.47E+15	0	45151	0	1327	1744.2	32127	34776	36634	32955	32913	32864	31375	35334	35374	0	-1.96113	4.343689	8.734489	-0.011695	0.052723	-0.02025	-23.389517	53.500848	27.224076	0.590727	0.221263	-0.114077	-0.767509	31.66785
	3.77E+12	1.47E+15	0	4191	0	1328	1744.2	32141	34724	36616	32951	32911	32864	31359	35334	35374	0	-1.928455	4.223874	8.694236	-0.018032	0.049648	-0.020196	-23.284633	54.275907	27.166863	0.590687	0.221167	-0.11393	-0.76759	31.66785
	3.77E+12	1.47E+15	0	32863	0	1329	1744.4	32118	34689	36578	32947	32917	32865	31359	35350	35374	0	-1.978447	4.144467	8.608962	-0.02458	0.059315	-0.018856	-23.305655	53.936909	27.221788	0.590659	0.221085	-0.113742	-0.767663	31.710433
	3.77E+12	1.47E+15	0	20575	0	1330	1744.1	32107	34667	36565	32953	32917	32869	31343	35350	35374	0	-2.002563	4.093942	8.579817	-0.014917	0.059153	-0.012323	-23.22913	52.59379	27.293798	0.59064	0.22102	-0.113589	-0.767718	31.646558
	3.77E+12	1.47E+15	0	45151	0	1331	1744.6	32098	34664	36577	32967	32914	32870	31343	35350	35374	0	-2.021972	4.087868	8.606706	0.006986	0.054001	-0.011053	-23.43269	52.828041	27.213594	0.590603	0.220991	-0.113516	-0.767766	31.753016
	3.77E+12	1.47E+15	0	24671	0	1332	1744.7	32062	34664	36600	32983	32917	32870	31343	35350	35374	0	-2.101875	4.089003	8.658218	0.032304	0.058341	-0.011234	-23.263962	52.950214	27.547373	0.590547	0.221032	-0.113508	-0.767799	31.774308
	3.77E+12	1.47E+15	0	12383	0	1333	1744.3	32041	34671	36626	32993	32913	32879	31343	35318	35358	0	-2.149109	4.105193	8.71651	0.048332	0.051707	0.003375	-23.160098	52.954569	27.548348	0.590519	0.221085	-0.113575	-0.767795	31.689141
	3.77E+12	1.47E+15	0	45151	0	1334	1744.6	32033	34666	36654	32997	32905	32885	31327	35318	35406	0	-2.166382	4.094235	8.779319	0.054445	0.038874	0.012851	-23.047396	52.78745	27.220232	0.590509	0.221109	-0.113698	-0.767778	31.753016
	3.77E+12	1.47E+15	0	8287	0	1335	1744.5	32052	34690	36679	32997	32904	32886	31327	35334	35406	0	-2.12489	4.148636	8.835427	0.054503	0.037282	0.014527	-22.878325	52.795471	27.288414	0.590506	0.221123	-0.11383	-0.767756	31.731725
	3.77E+12	1.47E+15	0	24671	0	1336	1744.5	32065	34736	36667	32984	32909	32896	31343	35350	35390	0	-2.097416	4.253931	8.808443	0.033655	0.045615	0.030337	-23.051369	52.922056	27.272616	0.590571	0.221108	-0.113894	-0.767702	31.731725
	3.77E+12	1.47E+15	0	8287	0	1337	1744.1	32092	34733	36638	32968	32913	32893	31327	35366	35374	0	-2.037742	4.245836	8.743461	0.008535	0.052413	0.025812	-23.151955	53.056728	27.271434	0.590644	0.221061	-0.113859	-0.767664	31.646558
	3.77E+12	1.47E+15	0	20575	0	1338	1744.3	32103	34767	36597	32956	32915	32897	31327	35366	35390	0	-2.014234	4.323915	8.651409	-0.010736	0.055935	0.032022	-23.293966	53.019088	27.263033	0.590754	0.220976	-0.113764	-0.767618	31.689141
	3.77E+12	1.47E+15	0	16479	0	1339	1744.4	32096	34758	36580	32946	32918	32899	31343	35382	35406	0	-2.029476	4.303598	8.613255	-0.026739	0.06099	0.035097	-23.273332	53.078818	27.306725	0.590889	0.220869	-0.113612	-0.767568	31.710433
	3.77E+12	1.47E+15	0	95	0	1340	1744.3	32093	34752	36596	32940	32920	32889	31327	35366	35390	0	-2.036018	4.289759	8.649168	-0.036049	0.064321	0.019268	-23.243483	52.80842	27.090023	0.590985	0.220756	-0.11341	-0.767556	31.689141
	3.77E+12	1.47E+15	0	12383	0	1341	1743.9	32088	34753	36615	32943	32922	32887	31359	35382	35406	0	-2.047503	4.291704	8.691806	-0.031	0.067415	0.016313	-23.372357	52.530915	27.363341	0.591068	0.220666	-0.113214	-0.767547	31.603974
	3.77E+12	1.47E+15	0	45151	0	1342	1744.2	32086	34749	36616	32956	32922	32880	31311	35382	35422	0	-2.051537	4.282921	8.69404	-0.010441	0.067051	0.004957	-23.552438	52.71375	27.822523	0.591098	0.220627	-0.113071	-0.767556	31.66785
	3.77E+12	1.47E+15	0	8287	0	1343	1744.3	32062	34782	36601	32956	32919	32876	31343	35350	35374	0	-2.105863	4.359572	8.660246	-0.010419	0.062269	-0.001397	-23.362857	52.934673	27.627988	0.591109	0.220577	-0.112932	-0.767582	31.689141
	3.77E+12	1.47E+15	0	28767	0	1344	1744.1	32060	34767	36601	32965	32918	32871	31359	35350	35390	0	-2.110046	4.324947	8.660279	0.004098	0.06042	-0.009207	-23.3627	53.170228	27.344335	0.591084	0.220558	-0.112834	-0.767621	31.646558
	3.77E+12	1.47E+15	0	1119	24	1345	1743.7	32072	34742	36616	32967	32916	32869	31359	35382	35406	0	-2.082942	4.266679	8.694038	0.007589	0.057172	-0.012077	-23.561688	53.249067	27.333235	0.591044	0.220539	-0.112752	-0.76767	31.561391
	3.77E+12	1.47E+15	0	37215	1656	1346	1744.1	32063	34744	36625	32966	32906	32873	31327	35398	35406	0	-2.102608	4.271984	8.714189	0.005743	0.041289	-0.005784	-23.359992	53.40521	27.664598	0.59102	0.220465	-0.112706	-0.767716	31.646558
	3.77E+12	1.47E+15	0	1887	16288	1347	1744.3	32062	34752	36642	32973	32910	32869	31359	35334	35390	0	-2.104837	4.290587	8.752311	0.016761	0.047462	-0.012374	-23.437055	53.382351	27.610985	0.59097	0.220434	-0.112678	-0.767767	31.689141
	3.77E+12	1.47E+15	0	39007	65535	1348	1744.3	32077	34788	36671	32973	32910	32876	31359	35350	35390	0	-2.072499	4.372775	8.817357	0.016645	0.047474	-0.001262	-23.232801	53.342133	27.54757	0.590956	0.220399	-0.112659	-0.767791	31.689141
	3.77E+12	1.47E+15	0	24671	0	1349	1744	32089	34782	36664	32969	32905	32879	31343	35334	35390	0	-2.045937	4.358304	8.801705	0.010482	0.039624	0.00382	-23.396433	53.574521	27.939447	0.590957	0.220324	-0.112644	-0.767814	31.625266
	3.77E+12	1.47E+15	0	32863	0	1350	1744.2	32097	34732	36637	32975	32902	32877	31343	35334	35374	0	-2.026497	4.243509	8.741228	0.019932	0.034682	0.000554	-23.609477	53.273001	27.608659	0.590936	0.220256	-0.112667	-0.767846	31.66785
	3.77E+12	1.47E+15	0	20575	0	1351	1744.2	32106	34724	36626	32980	32900	32877	31359	35334	35406	0	-2.006267	4.224889	8.716583	0.027887	0.03136	0.00058	-23.1065	52.954805	27.293662	0.590909	0.220201	-0.112715	-0.767876	31.66785
	3.77E+12	1.47E+15	0	45151	0	1352	1744.5	32117	34751	36617	32982	32899	32879	31343	35350	35406	0	-1.982363	4.286944	8.69635	0.030837	0.02972	0.003567	-22.98711	53.239146	27.650074	0.590889	0.220146	-0.112777	-0.767898	31.731725
	3.77E+12	1.47E+15	0	12383	0	1353	1744.3	32130	34751	36587	32986	32896	32885	31343	35334	35374	0	-1.953725	4.286386	8.629072	0.037246	0.024842	0.013277	-23.34125	53.744395	27.760563	0.590889	0.220087	-0.112879	-0.7679	31.689141
	3.77E+12	1.47E+15	0	61535	0	1354	1744.2	32134	34729	36566	32997	32906	32880	31343	35318	35374	0	-1.94431	4.235661	8.582006	0.054787	0.040452	0.005164	-23.330532	53.255051	27.608873	0.590855	0.220119	-0.11299	-0.767901	31.66785
	3.77E+12	1.47E+15	0	24671	0	1355	1744.5	32125	34748	36541	32993	32911	32879	31375	35350	35374	0	-1.964684	4.279963	8.525831	0.048214	0.048525	0.003281	-22.966215	52.861385	27.478263	0.590826	0.220161	-0.113061	-0.7679	31.731725
	3.77E+12	1.47E+15	0	8287	0	1356	1744.7	32106	34748	36534	32995	32911	32877	31359	35350	35374	0	-2.006765	4.28077	8.510064	0.051289	0.04847	-0.000034	-23.165831	52.973922	27.540255	0.590784	0.220211	-0.113138	-0.767907	31.774308
	3.77E+12	1.47E+15	0	45151	0	1357	1744.1	32088	34734	36577	32986	32917	32879	31311	35350	35390	0	-2.046832	4.248369	8.606562	0.03732	0.058265	0.003448	-23.316928	52.790508	27.343008	0.590767	0.220256	-0.113155	-0.767905	31.646558
	3.77E+12	1.47E+15	0	36959	0	1358	1744.4	32089	34744	36634	32992	32920	32872	31359	35350	35390	0	-2.044471	4.271545	8.734442	0.04674	0.06287	-0.007948	-23.128548	52.798315	27.472765	0.590711	0.220342	-0.113178	-0.76792	31.710433
	3.77E+12	1.47E+15	0	20575	0	1359	1744.3	32089	34766	36661	32992	32922	32878	31359	35366	35374	0	-2.045166	4.321908	8.794992	0.046692	0.066062	0.001602	-23.143598	52.959627	27.829722	0.590687	0.22043	-0.113208	-0.767908	31.689141
	3.77E+12	1.47E+15	0	8287	0	1360	1744.8	32087	34760	36655	32994	32921	32879	31327	35366	35390	0	-2.048964	4.308777	8.781512	0.049525	0.064424	0.002866	-23.291189	52.984239	27.490621	0.590663	0.220519	-0.113252	-0.767895	31.7956
	3.77E+12	1.47E+15	0	12383	0	1361	1744.6	32085	34756	36631	32993	32915	32882	31343	35318	35406	0	-2.053548	4.299463	8.727667	0.048067	0.0549	0.007892	-23.306032	52.628003	27.22971	0.590648	0.220577	-0.113312	-0.767881	31.753016
	3.77E+12	1.47E+15	0	12383	0	1362	1744.7	32082	34754	36595	32984	32913	32883	31343	35366	35358	0	-2.060159	4.295143	8.646874	0.033707	0.051966	0.009482	-23.033293	52.795504	27.290438	0.590651	0.220592	-0.113336	-0.767871	31.774308
	3.77E+12	1.47E+15	0	8287	0	1363	1744.1	32072	34750	36554	32986	32907	32879	31327	35350	35390	0	-2.082966	4.285636	8.554875	0.037396	0.042343	0.003657	-22.80237	53.080503	27.251423	0.590632	0.22059	-0.113388	-0.767878	31.646558
	3.77E+12	1.47E+15	0	57439	0	1364	1744.9	32063	34765	36538	32984	32902	32880	31343	35350	35374	0	-2.102709	4.321313	8.518883	0.033706	0.034449	0.004815	-23.486384	53.032484	27.377219	0.590611	0.220554	-0.113449	-0.767896	31.816891
	3.77E+12	1.47E+15	0	32863	0	1365	1744.4	32063	34798	36562	32985	32892	32875	31343	35350	35406	0	-2.104136	4.396484	8.572696	0.035787	0.018485	-0.002578	-23.461975	53.025332	27.548326	0.590559	0.220478	-0.113547	-0.767943	31.710433
	3.77E+12	1.47E+15	0	28767	0	1366	1744.5	32084	34796	36603	32984	32897	32869	31343	35366	35390	0	-2.057165	4.391307	8.664757	0.034194	0.026465	-0.012271	-22.915146	53.132885	27.367176	0.590487	0.220428	-0.113612	-0.768003	31.731725
	3.77E+12	1.47E+15	0	12383	0	1367	1744.3	32092	34810	36652	32981	32898	32872	31359	35334	35422	0	-2.039862	4.422899	8.774716	0.029507	0.028142	-0.007385	-23.317356	53.360434	27.319798	0.590434	0.220366	-0.11367	-0.768053	31.689141
	3.77E+12	1.47E+15	0	12383	0	1368	1744.5	32100	34799	36659	32972	32905	32865	31311	35350	35406	0	-2.021523	4.397616	8.790459	0.015144	0.039525	-0.01875	-23.438407	52.86486	27.722486	0.590361	0.220311	-0.11365	-0.768128	31.731725
	3.77E+12	1.47E+15	0	37983	24	1369	1744.5	32104	34765	36642	32965	32908	32862	31327	35366	35374	0	-2.011635	4.319436	8.752388	0.004055	0.044488	-0.023553	-23.210532	52.882555	27.353577	0.590288	0.220247	-0.113581	-0.768213	31.731725
	3.77E+12	1.47E+15	0	4191	0	1370	1744.8	32112	34732	36627	32961	32909	32865	31343	35350	35406	0	-1.992586	4.243778	8.718802	-0.002555	0.046199	-0.019001	-23.417827	53.222577	27.226428	0.590233	0.220173	-0.113485	-0.76829	31.7956
	3.77E+12	1.47E+15	0	5983	16288	1371	1744.6	32109	34714	36590	32957	32906	32866	31343	35350	35390	0	-1.999001	4.202363	8.635809	-0.008767	0.041531	-0.017204	-23.410042	53.006508	27.393324	0.590186	0.220071	-0.113382	-0.768371	31.753016
	3.77E+12	1.47E+15	0	39007	65535	1372	1744.2	32104	34692	36564	32962	32908	32872	31327	35334	35406	0	-2.009904	4.151569	8.577511	-0.000674	0.044583	-0.007468	-23.241036	53.017114	27.500152	0.590165	0.219992	-0.113305	-0.768421	31.66785
	3.77E+12	1.47E+15	0	24671	0	1373	1744.3	32122	34665	36571	32970	32910	32871	31343	35350	35390	0	-1.968933	4.089122	8.593316	0.011964	0.047548	-0.00919	-23.323635	53.205765	27.615665	0.590128	0.219951	-0.113258	-0.768468	31.689141
	3.77E+12	1.47E+15	0	57439	0	1374	1744.3	32138	34659	36581	32980	32913	32874	31343	35350	35390	0	-1.93314	4.074849	8.615811	0.027771	0.052055	-0.004522	-23.092244	53.056239	27.711936	0.590096	0.219959	-0.113251	-0.768492	31.689141
	3.77E+12	1.47E+15	0	20575	0	1375	1744.4	32129	34691	36586	32981	32915	32876	31343	35334	35390	0	-1.954023	4.14872	8.62694	0.029244	0.055217	-0.001459	-23.388417	52.8739	27.955035	0.59007	0.219978	-0.113244	-0.768507	31.710433
	3.77E+12	1.47E+15	0	57439	0	1376	1744.6	32092	34737	36569	32983	32920	32880	31343	35318	35374	0	-2.037566	4.255735	8.588593	0.032182	0.063132	0.004644	-23.71465	53.204599	27.409369	0.590061	0.220024	-0.113234	-0.768502	31.753016
	3.77E+12	1.47E+15	0	53343	0	1377	1744.3	32070	34729	36590	32982	32908	32884	31359	35318	35390	0	-2.086482	4.237623	8.635688	0.03082	0.044056	0.011451	-23.359781	53.16403	27.486988	0.590069	0.220008	-0.113269	-0.768496	31.689141
	3.77E+12	1.47E+15	0	32863	0	1378	1744.3	32082	34735	36599	32980	32902	32888	31359	35318	35390	0	-2.059954	4.251032	8.655904	0.027623	0.034564	0.017932	-23.234513	53.04876	27.643497	0.590095	0.219952	-0.113321	-0.768484	31.689141
	3.77E+12	1.47E+15	0	57439	0	1379	1744.5	32078	34753	36588	32979	32903	32885	31343	35318	35406	0	-2.069236	4.292747	8.631165	0.025943	0.036181	0.013017	-23.415835	52.919417	27.604895	0.590106	0.2199	-0.113361	-0.768484	31.731725
	3.77E+12	1.47E+15	0	16479	0	1380	1744.4	32055	34742	36554	32969	32902	32887	31407	35334	35406	0	-2.120239	4.268111	8.554833	0.010105	0.034865	0.016312	-23.411344	52.910342	27.645433	0.590141	0.219805	-0.113358	-0.768485	31.710433
	3.77E+12	1.47E+15	0	45151	0	1381	1744.4	32061	34738	36532	32980	32900	32886	31407	35350	35406	0	-2.106832	4.258788	8.505488	0.027604	0.031378	0.014732	-23.249018	53.085031	27.466612	0.590156	0.219741	-0.113415	-0.768484	31.710433
	3.77E+12	1.47E+15	0	32863	0	1382	1744.6	32078	34771	36539	32984	32897	32882	31423	35352	35425	0	-2.069821	4.334301	8.521168	0.033912	0.026487	0.008297	-23.27474	52.949232	27.534897	0.590143	0.21968	-0.113496	-0.768499	31.753016
	3.77E+12	1.47E+15	0	12383	0	1383	1744.2	32067	34777	36568	32994	32897	32879	31403	35370	35396	0	-2.094776	4.347888	8.586221	0.050109	0.026203	0.003774	-23.287778	52.682295	27.365689	0.590102	0.219657	-0.113623	-0.768518	31.66785
	3.77E+12	1.47E+15	0	95	0	1384	1744.6	32082	34772	36623	33000	32897	32875	31366	35365	35373	0	-2.06073	4.336318	8.709675	0.059435	0.026037	-0.002864	-23.157238	52.5751	27.374656	0.590034	0.219658	-0.113772	-0.768548	31.753016
	3.77E+12	1.47E+15	0	53343	0	1385	1744.3	32103	34784	36672	33009	32896	32875	31344	35445	35372	0	-2.014551	4.362817	8.819678	0.073935	0.024195	-0.002669	-22.973829	52.606663	27.514542	0.589955	0.219685	-0.113977	-0.76857	31.689141
	3.77E+12	1.47E+15	0	41055	0	1386	1744.3	32116	34796	36680	33008	32894	32870	31316	35366	35379	0	-1.985985	4.389979	8.837641	0.072445	0.02103	-0.010561	-23.249129	52.584364	27.615915	0.589851	0.219702	-0.114177	-0.768616	31.689141
	3.77E+12	1.47E+15	0	4191	0	1387	1744.5	32134	34806	36669	32999	32894	32863	31364	35350	35379	0	-1.946096	4.41267	8.812976	0.058136	0.021267	-0.021779	-22.830087	52.697313	27.771508	0.58973	0.219692	-0.114324	-0.76869	31.731725
	3.77E+12	1.47E+15	0	12383	0	1388	1744.2	32147	34822	36661	32989	32899	32863	31348	35350	35379	0	-1.917983	4.448702	8.79504	0.042419	0.029499	-0.021651	-22.308637	52.96746	27.70123	0.58963	0.219672	-0.114403	-0.76876	31.66785
	3.77E+12	1.47E+15	0	32863	0	1389	1744.4	32135	34794	36655	32982	32901	32866	31348	35366	35411	0	-1.943639	4.384988	8.78159	0.031104	0.032882	-0.017043	-22.184631	53.044943	27.928403	0.589558	0.219634	-0.114444	-0.768821	31.710433
	3.77E+12	1.47E+15	0	32863	0	1390	1744.2	32122	34751	36645	32971	32911	32867	31332	35334	35395	0	-1.971457	4.286395	8.759209	0.013678	0.049105	-0.015496	-22.578742	53.332673	27.813662	0.589509	0.219603	-0.114397	-0.768873	31.66785
	3.77E+12	1.47E+15	0	95	0	1391	1744.3	32102	34742	36646	32966	32912	32870	31348	35350	35395	0	-2.015562	4.266428	8.761413	0.005614	0.05084	-0.010806	-23.071949	53.257892	27.341325	0.589478	0.219556	-0.114327	-0.768921	31.689141
	3.77E+12	1.47E+15	0	20575	0	1392	1744.2	32100	34748	36661	32962	32916	32869	31316	35350	35379	0	-2.02025	4.280124	8.795061	-0.000685	0.057316	-0.012398	-23.009489	53.850619	27.247888	0.589453	0.219516	-0.114222	-0.768968	31.66785
	3.77E+12	1.47E+15	0	50271	24	1393	1744.2	32075	34774	36648	32953	32916	32869	31332	35334	35395	0	-2.076678	4.340606	8.765771	-0.014977	0.057562	-0.012369	-23.549147	53.933789	27.292814	0.589435	0.219442	-0.114074	-0.769024	31.66785
	3.77E+12	1.47E+15	0	62047	1609	1394	1744.2	32065	34767	36623	32948	32920	32872	31332	35334	35379	0	-2.098771	4.324872	8.709657	-0.022997	0.064073	-0.007675	-23.326052	53.029602	27.360713	0.589441	0.219367	-0.113891	-0.769068	31.66785
	3.77E+12	1.47E+15	0	55135	16288	1395	1744.4	32064	34738	36602	32954	32921	32876	31348	35334	35379	0	-2.099972	4.258565	8.662578	-0.013677	0.06551	-0.0015	-23.01006	53.01151	27.295102	0.589461	0.219316	-0.113738	-0.76909	31.710433
	3.77E+12	1.47E+15	0	30815	65535	1396	1744	32056	34729	36596	32965	32917	32871	31348	35350	35379	0	-2.117892	4.237679	8.649128	0.004172	0.058826	-0.009118	-23.213506	53.213102	27.596494	0.589439	0.219289	-0.113647	-0.769128	31.625266
	3.77E+12	1.47E+15	0	32863	0	1397	1744.3	32077	34731	36602	32978	32916	32871	31348	35350	35363	0	-2.070944	4.241987	8.662631	0.024623	0.056882	-0.00934	-23.343238	53.056297	27.728824	0.589396	0.219306	-0.113614	-0.769162	31.689141
	3.77E+12	1.47E+15	0	36959	0	1398	1744.2	32095	34749	36604	32997	32906	32869	31348	35366	35395	0	-2.031553	4.282678	8.667136	0.05497	0.040434	-0.012298	-23.284508	52.885705	27.571982	0.58931	0.219344	-0.113709	-0.769203	31.66785
	3.77E+12	1.47E+15	0	12383	0	1399	1744.4	32097	34782	36609	33007	32907	32870	31348	35302	35395	0	-2.027907	4.358638	8.678288	0.070692	0.041757	-0.010898	-23.423485	53.098662	27.435055	0.589214	0.219421	-0.113848	-0.769233	31.710433
	3.77E+12	1.47E+15	0	53343	0	1400	1744	32110	34813	36613	33015	32909	32869	31348	35334	35379	0	-2.000317	4.428984	8.687254	0.083664	0.044715	-0.012283	-23.584667	52.927963	27.456301	0.589105	0.219536	-0.114027	-0.769258	31.625266
	3.77E+12	1.47E+15	0	45151	0	1401	1743.9	32110	34837	36627	33010	32908	32863	31348	35318	35379	0	-2.001109	4.483964	8.718628	0.075898	0.043249	-0.021704	-23.412554	52.807885	27.488583	0.588974	0.219632	-0.114178	-0.769308	31.603974
	3.77E+12	1.47E+15	0	4191	0	1402	1744.1	32118	34855	36650	32998	32914	32852	31348	35366	35379	0	-1.983612	4.52526	8.770217	0.056846	0.053115	-0.039388	-23.311809	52.79997	27.311911	0.588812	0.219723	-0.114233	-0.769398	31.646558
	3.77E+12	1.47E+15	0	41055	0	1403	1744.4	32121	34859	36674	32987	32910	32854	31332	35318	35379	0	-1.976709	4.534663	8.824061	0.039175	0.047055	-0.036296	-23.172156	52.938107	27.384197	0.588673	0.219753	-0.114251	-0.769493	31.710433
	3.77E+12	1.47E+15	0	32863	0	1404	1744.3	32122	34823	36673	32958	32909	32851	31364	35350	35395	0	-1.973484	4.451831	8.821895	-0.006752	0.046252	-0.040879	-23.198615	53.01498	27.183993	0.588559	0.219678	-0.114129	-0.76962	31.689141
	3.77E+12	1.47E+15	0	24671	0	1405	1744.3	32117	34762	36645	32947	32913	32851	31348	35334	35379	0	-1.982816	4.311924	8.75917	-0.02425	0.052922	-0.040928	-23.199565	53.244216	27.31427	0.588464	0.219582	-0.113938	-0.769748	31.689141
	3.77E+12	1.47E+15	0	41055	0	1406	1744.7	32114	34719	36600	32950	32914	32855	31348	35350	35395	0	-1.98791	4.213795	8.658248	-0.019828	0.054444	-0.034877	-23.196491	52.803075	27.651413	0.588384	0.219498	-0.113763	-0.769859	31.774308
	3.77E+12	1.47E+15	0	49247	0	1407	1744.7	32104	34680	36574	32963	32911	32854	31316	35350	35395	0	-2.009028	4.124562	8.599954	0.000855	0.049309	-0.036442	-23.188	52.546313	27.455827	0.588278	0.219447	-0.113661	-0.76997	31.774308
	3.77E+12	1.47E+15	0	4191	0	1408	1744.1	32103	34685	36554	32968	32906	32860	31316	35382	35395	0	-2.012038	4.135424	8.555086	0.009135	0.041213	-0.026427	-23.195476	52.689309	27.326845	0.588191	0.219387	-0.11361	-0.77006	31.646558
	3.77E+12	1.47E+15	0	16479	0	1409	1744.1	32100	34664	36526	32984	32903	32866	31348	35366	35395	0	-2.018144	4.087333	8.492287	0.034466	0.036008	-0.016889	-23.162587	52.972668	27.356244	0.588111	0.219364	-0.113656	-0.770121	31.646558
	3.77E+12	1.47E+15	0	24671	0	1410	1744.3	32090	34668	36539	32997	32909	32868	31332	35350	35395	0	-2.040277	4.097021	8.521416	0.054897	0.045211	-0.014016	-23.358608	52.95134	27.31498	0.588024	0.219415	-0.113745	-0.77016	31.689141
	3.77E+12	1.47E+15	0	4191	0	1411	1744.3	32106	34720	36591	32999	32904	32870	31332	35350	35411	0	-2.006142	4.215885	8.638046	0.058078	0.037198	-0.010742	-23.19236	52.770772	27.49106	0.587942	0.219448	-0.113864	-0.770196	31.689141
	3.77E+12	1.47E+15	0	4191	0	1412	1744.3	32113	34775	36630	32999	32911	32869	31332	35350	35395	0	-1.99215	4.34193	8.725473	0.058041	0.048342	-0.012476	-23.042608	52.971508	27.462648	0.587861	0.219515	-0.113956	-0.770225	31.689141
	3.77E+12	1.47E+15	0	57439	0	1413	1744	32114	34767	36630	32987	32912	32868	31316	35366	35363	0	-1.989971	4.323178	8.725504	0.039195	0.050257	-0.013845	-23.184425	52.910701	27.43413	0.587792	0.219546	-0.113986	-0.770265	31.625266
	3.77E+12	1.47E+15	0	32863	0	1414	1744.2	32122	34740	36630	32979	32911	32867	31332	35366	35395	0	-1.971162	4.261158	8.72557	0.026382	0.048885	-0.015521	-23.412566	53.031113	27.601242	0.587727	0.219543	-0.113979	-0.770316	31.66785
	3.77E+12	1.47E+15	0	57439	0	1415	1744.3	32128	34730	36609	32972	32911	32868	31316	35350	35411	0	-1.957472	4.238168	8.678477	0.015182	0.04908	-0.013979	-23.757382	53.2839	27.559742	0.587672	0.219516	-0.113933	-0.770372	31.689141
	3.77E+12	1.47E+15	0	12383	0	1416	1744.6	32110	34729	36570	32963	32914	32867	31348	35334	35411	0	-1.997288	4.236825	8.590901	0.000684	0.054106	-0.015803	-23.404504	53.450163	27.573946	0.587631	0.219472	-0.113828	-0.770432	31.753016
	3.77E+12	1.47E+15	0	58463	24	1417	1744	32089	34723	36552	32963	32918	32865	31348	35350	35395	0	-2.044436	4.223007	8.55049	0.001088	0.060463	-0.018658	-23.271355	53.128587	27.546969	0.587583	0.21945	-0.113708	-0.770492	31.625266
	3.77E+12	1.47E+15	0	58207	1744	1418	1744.1	32058	34715	36549	32956	32914	32867	31316	35334	35427	0	-2.113046	4.20567	8.543687	-0.010097	0.054291	-0.015445	-23.468451	53.043923	27.699326	0.587551	0.219382	-0.113572	-0.770557	31.646558
	3.77E+12	1.47E+15	0	34655	16288	1419	1743.9	32056	34723	36561	32966	32913	32871	31348	35334	35395	0	-2.117899	4.22385	8.570603	0.005857	0.052429	-0.008971	-23.39766	53.040661	27.765938	0.587524	0.219342	-0.113493	-0.7706	31.603974
	3.77E+12	1.47E+15	0	59487	65535	1420	1744.1	32049	34717	36572	32965	32915	32873	31316	35350	35395	0	-2.133061	4.210486	8.595272	0.004087	0.055646	-0.005969	-23.569741	53.144948	27.270827	0.587507	0.219306	-0.113404	-0.770636	31.646558
	3.77E+12	1.47E+15	0	20575	0	1421	1743.9	32046	34720	36584	32964	32908	32871	31332	35318	35411	0	-2.139986	4.217211	8.622195	0.002719	0.044523	-0.00886	-23.533963	53.299552	27.275383	0.587479	0.219234	-0.113335	-0.770688	31.603974
	3.77E+12	1.47E+15	0	16479	0	1422	1743.9	32077	34727	36594	32966	32904	32869	31332	35318	35363	0	-2.071229	4.232353	8.644704	0.005959	0.038096	-0.011957	-23.56487	53.190069	27.733343	0.587436	0.219153	-0.113287	-0.770751	31.603974
	3.77E+12	1.47E+15	0	49247	0	1423	1744.2	32096	34730	36565	32971	32906	32870	31332	35302	35411	0	-2.028854	4.239084	8.579659	0.013666	0.041149	-0.010629	-23.469026	52.901779	27.850306	0.587392	0.219097	-0.113256	-0.770805	31.66785
	3.77E+12	1.47E+15	0	57439	0	1424	1744.2	32085	34735	36548	32966	32905	32864	31332	35318	35395	0	-2.053516	4.250926	8.541471	0.005833	0.039684	-0.020117	-23.092795	52.945662	27.634248	0.587328	0.219024	-0.113196	-0.770883	31.66785
	3.77E+12	1.47E+15	0	45151	0	1425	1744.1	32089	34723	36553	32969	32899	32864	31364	35318	35395	0	-2.044337	4.223121	8.55273	0.01071	0.030047	-0.019934	-23.497025	52.98071	27.826316	0.587253	0.218933	-0.113174	-0.770969	31.646558
	3.77E+12	1.47E+15	0	53343	0	1426	1744.1	32087	34695	36587	32970	32898	32858	31348	35318	35379	0	-2.047838	4.158802	8.629077	0.012405	0.028418	-0.02944	-23.421946	52.7804	27.864003	0.587148	0.218845	-0.113152	-0.771078	31.646558
	3.77E+12	1.47E+15	0	61535	0	1427	1744.3	32090	34676	36626	32980	32901	32865	31332	35318	35379	0	-2.040288	4.115228	8.716631	0.028012	0.032934	-0.018557	-23.393979	52.984855	27.478786	0.587065	0.218801	-0.113177	-0.77115	31.689141
	3.77E+12	1.47E+15	0	8287	0	1428	1744.4	32075	34683	36633	32980	32900	32865	31348	35318	35395	0	-2.073746	4.131851	8.732281	0.027953	0.031343	-0.018603	-23.598416	52.851755	27.783117	0.586979	0.218753	-0.113205	-0.771225	31.710433
	3.77E+12	1.47E+15	0	28767	0	1429	1744.3	32052	34671	36630	32981	32904	32868	31348	35334	35379	0	-2.124635	4.10486	8.725516	0.029527	0.037688	-0.013861	-23.385005	52.577054	27.412203	0.58691	0.218725	-0.113227	-0.771282	31.689141
	3.77E+12	1.47E+15	0	41055	0	1430	1744.3	32052	34643	36630	32982	32894	32872	31332	35350	35379	0	-2.12378	4.040547	8.725571	0.031125	0.021746	-0.007305	-23.410992	52.475981	27.414866	0.586851	0.21865	-0.113296	-0.771338	31.689141
	3.77E+12	1.47E+15	0	49247	0	1431	1744.6	32058	34630	36639	32982	32894	32881	31316	35350	35395	0	-2.109725	4.010837	8.745796	0.030775	0.021764	0.006779	-23.469428	52.478684	27.773318	0.586836	0.218568	-0.113376	-0.771361	31.753016
	3.77E+12	1.47E+15	0	53343	0	1432	1744.3	32063	34638	36663	32988	32890	32890	31332	35350	35411	0	-2.099075	4.028674	8.799663	0.040385	0.015242	0.021333	-23.174849	52.631462	27.563728	0.586855	0.218482	-0.113512	-0.771351	31.689141
	3.77E+12	1.47E+15	0	24671	0	1433	1744.2	32082	34654	36648	33003	32890	32893	31348	35350	35395	0	-2.057445	4.064776	8.766026	0.064221	0.014834	0.026116	-23.003225	52.595771	27.480028	0.586869	0.218447	-0.113724	-0.771318	31.66785
	3.77E+12	1.47E+15	0	61535	0	1434	1744.3	32082	34685	36643	33003	32891	32901	31348	35366	35395	0	-2.058309	4.136104	8.754741	0.064014	0.016441	0.038727	-23.355807	52.599228	27.297353	0.586919	0.218411	-0.113943	-0.771258	31.689141
	3.77E+12	1.47E+15	0	28767	0	1435	1744.2	32098	34744	36651	33001	32892	32904	31332	35350	35411	0	-2.024602	4.271015	8.772623	0.060848	0.018092	0.043542	-23.325006	52.584922	27.491292	0.586989	0.218368	-0.114161	-0.771185	31.66785
	3.77E+12	1.47E+15	0	57439	0	1436	1744.1	32116	34749	36667	32998	32895	32901	31316	35334	35411	0	-1.984777	4.28182	8.80857	0.056177	0.022944	0.038795	-23.148141	52.691473	27.491449	0.587051	0.218331	-0.114349	-0.77112	31.646558
	3.77E+12	1.47E+15	0	61535	0	1437	1744	32139	34755	36685	32993	32904	32896	31332	35366	35427	0	-1.933857	4.294771	8.849016	0.048319	0.037401	0.030753	-23.287204	52.950229	27.299815	0.587102	0.218324	-0.114474	-0.771065	31.625266
	3.77E+12	1.47E+15	0	4191	0	1438	1744.3	32131	34783	36702	32981	32915	32887	31332	35334	35395	0	-1.952169	4.359634	8.887075	0.029129	0.055233	0.01607	-23.580901	53.061268	27.433124	0.587131	0.218332	-0.114488	-0.771039	31.689141
	3.77E+12	1.47E+15	0	49247	0	1439	1744.1	32138	34814	36706	32971	32921	32874	31348	35366	35379	0	-1.93773	4.43039	8.896018	0.013553	0.065037	-0.004526	-23.585239	53.057374	27.730382	0.587116	0.218343	-0.114415	-0.771058	31.646558
	3.77E+12	1.47E+15	0	41055	0	1440	1744.2	32119	34800	36673	32961	32929	32871	31348	35334	35379	0	-1.97955	4.398975	8.821937	-0.002405	0.078045	-0.009492	-23.29378	53.030145	27.712591	0.587108	0.21836	-0.114259	-0.771083	31.66785
	3.77E+12	1.47E+15	0	62559	24	1441	1744.5	32091	34766	36650	32952	32932	32872	31348	35350	35395	0	-2.040555	4.322102	8.770304	-0.016937	0.083074	-0.008141	-23.167933	53.175639	27.523789	0.587119	0.218357	-0.114049	-0.771106	31.731725
	3.77E+12	1.47E+15	0	24927	1656	1442	1744.3	32072	34759	36639	32949	32924	32871	31364	35350	35395	0	-2.082819	4.306375	8.745592	-0.021489	0.070414	-0.009417	-23.296755	53.220766	27.6991	0.587125	0.218307	-0.113853	-0.771145	31.689141
	3.77E+12	1.47E+15	0	55135	16288	1443	1744.2	32068	34720	36641	32956	32924	32876	31364	35334	35395	0	-2.090615	4.216796	8.75015	-0.01039	0.070229	-0.001434	-23.587921	52.866528	27.794105	0.587141	0.218278	-0.113698	-0.771163	31.66785
	3.77E+12	1.47E+15	0	6239	65535	1444	1744.3	32068	34683	36631	32966	32922	32883	31380	35350	35395	0	-2.089415	4.131947	8.727779	0.005322	0.066783	0.00962	-23.562611	53.102721	27.952229	0.587177	0.218269	-0.113608	-0.771151	31.689141
	3.77E+12	1.47E+15	0	8287	0	1445	1744.1	32065	34687	36616	32981	32919	32882	31364	35366	35427	0	-2.096443	4.141022	8.694111	0.029315	0.061591	0.008184	-23.428776	53.055063	27.848842	0.587187	0.218301	-0.113601	-0.771136	31.646558
	3.77E+12	1.47E+15	0	57439	0	1446	1744.2	32061	34717	36613	32995	32915	32887	31381	35367	35447	0	-2.106166	4.210167	8.687305	0.051427	0.054848	0.016093	-23.317989	53.038731	27.41325	0.5872	0.21836	-0.113682	-0.771098	31.66785
	3.77E+12	1.47E+15	0	28767	0	1447	1743.9	32064	34753	36594	33000	32912	32886	31360	35374	35393	0	-2.100935	4.292455	8.644618	0.059607	0.049929	0.014756	-23.168777	53.07311	27.309571	0.5872	0.218423	-0.113798	-0.771063	31.603974
	3.77E+12	1.47E+15	0	12383	0	1448	1744.3	32065	34778	36591	33000	32906	32892	31373	35366	35368	0	-2.099096	4.350316	8.637822	0.059285	0.040391	0.024135	-23.22307	52.875182	27.465589	0.587222	0.218455	-0.113935	-0.771017	31.689141
	3.77E+12	1.47E+15	0	20575	0	1449	1744.1	32098	34756	36639	33003	32910	32888	31338	35461	35367	0	-2.025098	4.298484	8.745675	0.064219	0.046668	0.017828	-23.081269	53.109824	27.596902	0.587227	0.218517	-0.114074	-0.770974	31.646558
	3.77E+12	1.47E+15	0	32863	0	1450	1744.3	32106	34794	36662	32997	32909	32887	31371	35335	35375	0	-2.008212	4.385716	8.797226	0.054582	0.045242	0.016145	-22.974442	52.916528	27.583877	0.587235	0.218555	-0.114186	-0.770941	31.689141
	3.77E+12	1.47E+15	0	45151	0	1451	1744.2	32093	34826	36677	32998	32914	32878	31355	35335	35407	0	-2.038156	4.459455	8.830793	0.056348	0.053159	0.001818	-22.8297	52.894845	27.545107	0.587203	0.218626	-0.114273	-0.770932	31.66785
	3.77E+12	1.47E+15	0	36959	0	1452	1743.9	32109	34809	36679	32985	32918	32869	31355	35351	35391	0	-2.002338	4.419582	8.83537	0.036024	0.059865	-0.01231	-22.873939	53.198369	27.761687	0.587149	0.218678	-0.114271	-0.770959	31.603974
	3.77E+12	1.47E+15	0	8287	0	1453	1744.3	32104	34795	36677	32981	32910	32870	31339	35319	35391	0	-2.01265	4.388043	8.830879	0.029449	0.047245	-0.010811	-22.841193	53.300822	28.308516	0.587101	0.218676	-0.114279	-0.770995	31.689141
	3.77E+12	1.47E+15	0	20575	0	1454	1744.3	32112	34788	36691	32978	32915	32869	31371	35351	35423	0	-1.994607	4.371701	8.86233	0.024663	0.055286	-0.012494	-22.980129	53.452685	27.918464	0.587054	0.218688	-0.114253	-0.771031	31.689141
	3.77E+12	1.47E+15	0	20575	0	1455	1744.5	32121	34788	36686	32965	32917	32870	31355	35351	35407	0	-1.974412	4.371677	8.851126	0.003854	0.058831	-0.011043	-23.011327	53.20765	27.242575	0.58703	0.218662	-0.114158	-0.771071	31.731725
	3.77E+12	1.47E+15	0	45151	0	1456	1744.2	32127	34748	36661	32965	32914	32873	31339	35383	35391	0	-1.960203	4.279325	8.795133	0.004028	0.054056	-0.006015	-23.12424	54.045991	27.203969	0.58702	0.218619	-0.114078	-0.771103	31.66785
	3.77E+12	1.47E+15	0	32863	0	1457	1744	32146	34741	36642	32955	32925	32874	31339	35367	35391	0	-1.917977	4.262491	8.752569	-0.011818	0.071842	-0.004492	-23.145052	53.832211	27.184904	0.587035	0.218594	-0.113911	-0.771123	31.625266
	3.77E+12	1.47E+15	0	4191	0	1458	1744.4	32152	34738	36639	32956	32925	32874	31355	35351	35407	0	-1.904165	4.255891	8.745842	-0.010498	0.071821	-0.004765	-22.923101	52.60308	27.549961	0.587048	0.218571	-0.113748	-0.771144	31.710433
	3.77E+12	1.47E+15	0	32863	0	1459	1744.2	32138	34730	36615	32953	32927	32877	31355	35383	35407	0	-1.935313	4.237745	8.691972	-0.015193	0.075089	0.0001	-23.100095	53.045591	27.683153	0.58708	0.218545	-0.113568	-0.771153	31.66785
	3.77E+12	1.47E+15	0	41055	0	1460	1744.2	32119	34729	36577	32952	32933	32881	31307	35367	35407	0	-1.97764	4.236084	8.60665	-0.016893	0.084676	0.006327	-23.248354	52.803507	27.432708	0.587135	0.218541	-0.113367	-0.771142	31.66785
	3.77E+12	1.47E+15	0	61535	0	1461	1744.5	32102	34731	36541	32960	32926	32881	31339	35351	35391	0	-2.015316	4.241596	8.525803	-0.004337	0.073316	0.006246	-23.101306	52.80551	27.771282	0.587175	0.218532	-0.113229	-0.771134	31.731725
	3.77E+12	1.47E+15	0	41055	0	1462	1744.1	32082	34732	36531	32965	32930	32880	31339	35351	35407	0	-2.060238	4.244042	8.503325	0.003857	0.07954	0.004829	-22.917409	53.078444	27.928539	0.587209	0.218562	-0.113099	-0.771119	31.646558
	3.77E+12	1.47E+15	0	49247	0	1463	1744.1	32084	34728	36551	32968	32925	32878	31339	35383	35391	0	-2.055615	4.234756	8.548219	0.008692	0.071494	0.001749	-23.244992	53.287473	27.596624	0.587224	0.218579	-0.113	-0.771117	31.646558
	3.77E+12	1.47E+15	0	53343	0	1464	1744.3	32090	34735	36553	32979	32924	32880	31339	35351	35391	0	-2.042286	4.250884	8.5527	0.026	0.069606	0.004776	-23.370186	53.465029	27.465831	0.587232	0.218629	-0.112961	-0.771103	31.689141
	3.77E+12	1.47E+15	0	42079	24	1465	1744	32087	34736	36537	32983	32924	32882	31307	35383	35391	0	-2.049321	4.252954	8.516798	0.03252	0.069496	0.008141	-23.225285	53.092921	27.631899	0.587243	0.218694	-0.112936	-0.77108	31.625266
	3.77E+12	1.47E+15	0	32863	0	1466	1744.3	32096	34743	36516	32987	32922	32884	31323	35367	35391	0	-2.029286	4.269153	8.469671	0.038653	0.066209	0.011142	-23.006048	53.28961	27.759069	0.587259	0.218763	-0.112938	-0.771048	31.689141
	3.77E+12	1.47E+15	0	55135	16288	1467	1744.6	32093	34733	36528	32997	32913	32883	31339	35351	35375	0	-2.035331	4.246597	8.496599	0.054417	0.051608	0.009509	-23.501594	53.468278	27.757679	0.587246	0.218823	-0.113021	-0.771029	31.753016
	3.77E+12	1.47E+15	0	2143	65535	1468	1744.4	32095	34759	36566	33001	32914	32878	31371	35351	35375	0	-2.031768	4.305952	8.581834	0.060978	0.05308	0.001674	-23.624293	53.149382	27.594499	0.587203	0.218906	-0.113114	-0.771024	31.710433
	3.77E+12	1.47E+15	0	57439	0	1469	1744.4	32091	34785	36578	32998	32910	32875	31355	35351	35391	0	-2.041425	4.365766	8.608701	0.056294	0.046788	-0.002995	-23.265331	52.990493	27.627762	0.58715	0.218962	-0.113202	-0.771036	31.710433
	3.77E+12	1.47E+15	0	16479	0	1470	1744.3	32087	34787	36569	33004	32900	32876	31355	35319	35391	0	-2.050503	4.370379	8.588494	0.065948	0.030702	-0.00115	-23.355211	53.342212	27.649903	0.587087	0.218991	-0.113358	-0.771053	31.689141
	3.77E+12	1.47E+15	0	4191	0	1471	1744.4	32081	34785	36560	33004	32898	32871	31339	35335	35375	0	-2.063713	4.366096	8.568282	0.06598	0.027511	-0.009112	-23.27907	53.272867	27.480935	0.586998	0.219014	-0.113515	-0.77109	31.710433
	3.77E+12	1.47E+15	0	20575	0	1472	1744.3	32096	34785	36564	33006	32895	32870	31355	35351	35375	0	-2.03044	4.365529	8.577302	0.069262	0.022677	-0.010576	-23.576655	53.24235	27.506036	0.586898	0.21903	-0.113692	-0.771136	31.689141
	3.77E+12	1.47E+15	0	20575	0	1473	1744.2	32107	34788	36587	33001	32892	32869	31355	35335	35407	0	-2.006102	4.371934	8.628942	0.061428	0.018034	-0.012017	-23.733991	53.466574	27.522344	0.586798	0.219015	-0.113855	-0.771192	31.66785
	3.77E+12	1.47E+15	0	49247	0	1474	1744.5	32104	34804	36596	32997	32893	32866	31339	35319	35391	0	-2.012949	4.409104	8.649086	0.054918	0.019735	-0.01699	-23.457375	53.131688	27.397748	0.58669	0.218992	-0.11399	-0.771261	31.731725
	3.77E+12	1.47E+15	0	36959	0	1475	1744.7	32111	34798	36592	32986	32898	32866	31355	35335	35391	0	-1.997016	4.395356	8.640132	0.037279	0.028	-0.017194	-23.052686	53.019681	27.238682	0.586604	0.218954	-0.114051	-0.771328	31.774308
	3.77E+12	1.47E+15	0	8287	0	1476	1744.6	32099	34795	36588	32970	32896	32862	31355	35367	35391	0	-2.023719	4.388711	8.631134	0.012019	0.025246	-0.023384	-22.946692	53.104178	27.399099	0.58652	0.218854	-0.114038	-0.771423	31.753016
	3.77E+12	1.47E+15	0	8287	0	1477	1744.2	32077	34756	36586	32957	32896	32857	31339	35319	35375	0	-2.071847	4.299323	8.626681	-0.008274	0.025589	-0.031012	-23.09731	52.818611	27.56006	0.586429	0.218711	-0.113956	-0.771544	31.66785
	3.77E+12	1.47E+15	0	4191	0	1478	1744.7	32075	34692	36584	32961	32896	32864	31339	35351	35439	0	-2.073862	4.152963	8.622293	-0.002373	0.025497	-0.020249	-23.217606	52.648665	27.407208	0.586364	0.218576	-0.113902	-0.77164	31.774308
	3.77E+12	1.47E+15	0	95	0	1479	1744.3	32067	34686	36597	32970	32900	32867	31323	35351	35375	0	-2.091822	4.138933	8.651473	0.012107	0.031619	-0.01533	-23.233804	52.98122	27.209424	0.586305	0.218491	-0.113882	-0.771712	31.689141
	3.77E+12	1.47E+15	0	49247	0	1480	1744.9	32088	34698	36613	32988	32895	32870	31323	35351	35407	0	-2.044863	4.166534	8.687384	0.040277	0.023177	-0.010923	-23.04127	52.987795	27.542567	0.586233	0.218443	-0.11397	-0.771767	31.816891
	3.77E+12	1.47E+15	0	61535	0	1481	1744.3	32089	34722	36631	33000	32893	32869	31339	35335	35391	0	-2.043903	4.220904	8.727758	0.059766	0.019655	-0.012103	-23.233973	52.692175	27.677226	0.586137	0.218429	-0.114124	-0.771821	31.689141
	3.77E+12	1.47E+15	0	41055	0	1482	1744.4	32095	34737	36679	33014	32896	32870	31339	35367	35375	0	-2.030792	4.255202	8.835453	0.081891	0.024051	-0.010689	-23.229531	52.645512	27.47725	0.586029	0.218477	-0.114344	-0.771857	31.710433
	3.77E+12	1.47E+15	0	16479	0	1483	1744.4	32116	34773	36717	33020	32896	32871	31323	35367	35391	0	-1.985086	4.337196	8.920711	0.091402	0.023888	-0.009121	-23.049301	53.15954	27.563536	0.585921	0.218545	-0.114594	-0.771882	31.710433
	3.77E+12	1.47E+15	0	4191	0	1484	1744.7	32124	34803	36741	33015	32895	32869	31339	35383	35391	0	-1.967857	4.406168	8.974517	0.083303	0.022433	-0.012461	-23.215859	52.930948	27.285936	0.585807	0.218592	-0.114821	-0.771922	31.774308
	3.77E+12	1.47E+15	0	4191	0	1485	1744.7	32135	34809	36728	33005	32897	32868	31323	35351	35375	0	-1.943612	4.419649	8.945362	0.067425	0.02589	-0.014058	-23.324728	52.77184	27.82379	0.585702	0.218614	-0.114991	-0.77197	31.774308
	3.77E+12	1.47E+15	0	53343	0	1486	1744.8	32137	34793	36693	32986	32898	32862	31339	35351	35407	0	-1.938673	4.383023	8.866853	0.037278	0.027994	-0.023611	-23.435538	53.120121	27.785511	0.585596	0.218577	-0.115057	-0.772052	31.7956
	3.77E+12	1.47E+15	0	16479	0	1487	1744.8	32122	34768	36656	32982	32902	32862	31339	35351	35407	0	-1.971368	4.326115	8.783834	0.030896	0.034473	-0.023682	-23.598206	53.072597	27.413426	0.585495	0.218544	-0.115089	-0.772132	31.7956
	3.77E+12	1.47E+15	0	12383	0	1488	1744.5	32114	34755	36654	32978	32910	32863	31339	35367	35407	0	-1.989057	4.296148	8.779363	0.024667	0.047318	-0.022048	-23.440865	52.909984	27.721792	0.585412	0.218536	-0.115075	-0.7722	31.731725
	3.77E+12	1.47E+15	0	9311	24	1489	1744.8	32107	34746	36660	32980	32913	32868	31307	35351	35391	0	-2.004045	4.276019	8.792813	0.027537	0.052052	-0.014382	-23.272839	53.033626	27.339231	0.585353	0.218545	-0.115064	-0.772243	31.7956
	3.77E+12	1.47E+15	0	53855	1608	1490	1744.5	32092	34743	36658	32980	32919	32870	31339	35351	35391	0	-2.037607	4.269229	8.788304	0.027658	0.061604	-0.011131	-23.475341	53.290265	27.367909	0.585307	0.218582	-0.115035	-0.772272	31.731725
	3.77E+12	1.47E+15	0	26463	16288	1491	1744.4	32076	34762	36655	32982	32922	32869	31355	35335	35391	0	-2.073875	4.313233	8.781496	0.030895	0.066323	-0.012721	-23.442595	53.425693	27.564379	0.585257	0.218641	-0.115003	-0.772298	31.710433
	3.77E+12	1.47E+15	0	18527	65535	1492	1744.6	32074	34775	36655	32981	32924	32866	31355	35335	35375	0	-2.078527	4.343383	8.781457	0.029208	0.069533	-0.017656	-23.437255	53.294521	27.340108	0.585194	0.218709	-0.114955	-0.772334	31.753016
	3.77E+12	1.47E+15	0	53343	0	1493	1744.3	32075	34753	36674	32982	32929	32868	31339	35335	35407	0	-2.07587	4.292438	8.824152	0.030925	0.077465	-0.014387	-23.465648	53.012182	27.488134	0.585143	0.218802	-0.114896	-0.772355	31.689141
	3.77E+12	1.47E+15	0	95	0	1494	1744.4	32076	34771	36694	32981	32927	32863	31323	35351	35375	0	-2.074045	4.333829	8.868996	0.029369	0.074302	-0.022346	-23.312663	53.050461	27.787261	0.585069	0.218887	-0.114833	-0.772397	31.710433
	3.77E+12	1.47E+15	0	57439	0	1495	1744.4	32090	34756	36682	32981	32921	32860	31323	35351	35375	0	-2.042484	4.298985	8.842134	0.029464	0.064744	-0.026983	-23.283317	53.198214	27.752585	0.584977	0.218944	-0.114788	-0.772456	31.710433
	3.77E+12	1.47E+15	0	16479	0	1496	1744.4	32089	34750	36643	32981	32922	32859	31355	35351	35391	0	-2.04463	4.285309	8.754626	0.029473	0.066334	-0.028591	-23.598122	53.188858	27.623063	0.584879	0.219007	-0.114739	-0.77252	31.710433
	3.77E+12	1.47E+15	0	20575	0	1497	1744.6	32091	34749	36610	32981	32919	32856	31339	35335	35391	0	-2.040047	4.283248	8.680572	0.029412	0.061555	-0.033425	-23.620629	53.050128	27.478628	0.584764	0.219058	-0.114696	-0.772599	31.753016
	3.77E+12	1.47E+15	0	12383	0	1498	1744.4	32086	34754	36590	32981	32919	32856	31339	35319	35407	0	-2.051566	4.294687	8.635677	0.029546	0.061553	-0.033291	-23.159453	52.951424	27.552696	0.584652	0.219109	-0.114653	-0.772675	31.710433
	3.77E+12	1.47E+15	0	36959	0	1499	1744.3	32088	34737	36600	32982	32922	32860	31323	35303	35407	0	-2.046669	4.255446	8.65816	0.031111	0.066307	-0.02694	-23.060553	52.809757	27.345663	0.584561	0.219176	-0.114609	-0.772732	31.689141
	3.77E+12	1.47E+15	0	61535	0	1500	1744.3	32106	34733	36614	32981	32924	32864	31307	35303	35407	0	-2.006478	4.2457	8.689633	0.029442	0.069525	-0.020629	-23.18945	52.817707	27.537456	0.584491	0.219246	-0.114559	-0.772773	31.689141
	3.77E+12	1.47E+15	0	57439	0	1501	1744.3	32106	34781	36609	32969	32925	32860	31291	35351	35407	0	-2.007957	4.355959	8.678318	0.010445	0.07144	-0.026962	-23.450225	52.947072	27.565932	0.584418	0.21928	-0.114441	-0.772836	31.689141
	3.77E+12	1.47E+15	0	45151	0	1502	1744.3	32096	34757	36581	32954	32930	32862	31323	35351	35391	0	-2.029539	4.301184	8.615506	-0.013446	0.079815	-0.023845	-23.617235	53.061594	27.197277	0.584377	0.219284	-0.114236	-0.772896	31.689141
	3.77E+12	1.47E+15	0	28767	0	1503	1744.2	32088	34688	36566	32944	32931	32860	31307	35351	35375	0	-2.04536	4.14285	8.581964	-0.029233	0.081677	-0.026942	-23.296984	53.065221	27.411512	0.584344	0.219259	-0.113975	-0.772967	31.66785
	3.77E+12	1.47E+15	0	12383	0	1504	1744.2	32092	34679	36561	32948	32929	32860	31339	35383	35359	0	-2.036203	4.12207	8.570773	-0.022866	0.078383	-0.026913	-23.169467	52.962689	27.51263	0.584305	0.219239	-0.11374	-0.773036	31.66785
	3.77E+12	1.47E+15	0	95	0	1505	1744.4	32084	34667	36528	32956	32928	32865	31307	35351	35391	0	-2.053524	4.095038	8.496714	-0.010371	0.076582	-0.019114	-23.335056	52.725231	27.625333	0.584276	0.219238	-0.113555	-0.773085	31.710433
	3.77E+12	1.47E+15	0	36959	0	1506	1744.3	32073	34630	36508	32972	32922	32865	31323	35383	35391	0	-2.077008	4.010302	8.451881	0.015149	0.066589	-0.018972	-23.410704	52.507243	27.771431	0.584221	0.219265	-0.11347	-0.773132	31.689141
	3.77E+12	1.47E+15	0	16479	0	1507	1743.9	32074	34619	36527	32992	32915	32870	31291	35351	35391	0	-2.074783	3.984513	8.494559	0.047146	0.054899	-0.010681	-23.647824	52.314186	27.737943	0.584155	0.219326	-0.113516	-0.773158	31.603974
	3.77E+12	1.47E+15	0	20575	0	1508	1744.1	32071	34651	36550	33011	32915	32873	31355	35319	35423	0	-2.082177	4.058285	8.546092	0.077134	0.054385	-0.006113	-23.963431	52.734946	27.757139	0.584076	0.219451	-0.113658	-0.773161	31.646558
	3.77E+12	1.47E+15	0	61535	0	1509	1744.3	32071	34665	36566	33015	32913	32878	31371	35367	35407	0	-2.082368	4.09064	8.58196	0.083284	0.051102	0.001718	-23.771339	53.136629	27.636584	0.584017	0.219578	-0.113832	-0.773145	31.689141
	3.77E+12	1.47E+15	0	4191	0	1510	1744.3	32074	34680	36566	33014	32905	32882	31388	35367	35427	0	-2.076155	4.125004	8.581939	0.081691	0.038399	0.008238	-23.671802	52.983246	27.402078	0.583973	0.219659	-0.114035	-0.773125	31.689141
	3.77E+12	1.47E+15	0	95	0	1511	1744.3	32072	34719	36546	33010	32905	32884	31368	35367	35380	0	-2.081847	4.21468	8.536976	0.075305	0.038512	0.011426	-23.535301	53.318578	27.095529	0.583944	0.219728	-0.114214	-0.773101	31.689141
	3.77E+12	1.47E+15	0	12383	0	1512	1744.1	32070	34749	36539	33000	32901	32893	31333	35367	35373	0	-2.087424	4.283427	8.521211	0.059441	0.032429	0.025963	-23.538209	53.260341	27.255347	0.58397	0.219735	-0.11437	-0.773056	31.646558
	3.77E+12	1.47E+15	0	21599	24	1513	1744.1	32088	34747	36539	32980	32902	32884	31315	35446	35403	0	-2.047331	4.278301	8.521263	0.027823	0.034555	0.011718	-23.664887	53.260022	27.564437	0.58398	0.219684	-0.114414	-0.773056	31.646558
	3.77E+12	1.47E+15	0	50015	1744	1514	1744.3	32089	34756	36550	32966	32912	32886	31334	35367	35394	0	-2.045159	4.299154	8.545924	0.005348	0.050866	0.014592	-23.840726	53.388202	27.439063	0.584024	0.219628	-0.114357	-0.773047	31.689141
	3.77E+12	1.47E+15	0	26463	16288	1515	1744.2	32072	34779	36547	32949	32916	32878	31334	35351	35378	0	-2.083774	4.352374	8.539105	-0.021478	0.057687	0.00193	-23.618242	52.724006	27.774246	0.584056	0.219538	-0.114191	-0.773073	31.66785
	3.77E+12	1.47E+15	0	18527	65535	1516	1744	32058	34707	36532	32937	32919	32873	31350	35351	35378	0	-2.112944	4.187213	8.505558	-0.040339	0.062781	-0.005898	-22.924184	52.926379	27.864834	0.58409	0.219424	-0.113949	-0.773116	31.625266
	3.77E+12	1.47E+15	0	24671	0	1517	1743.9	32057	34666	36534	32946	32915	32873	31350	35335	35394	0	-2.114007	4.092953	8.510129	-0.02595	0.056165	-0.005775	-22.687302	53.363563	27.927362	0.584111	0.219324	-0.113764	-0.773155	31.603974
	3.77E+12	1.47E+15	0	4191	0	1518	1744.4	32056	34690	36536	32950	32907	32870	31350	35319	35378	0	-2.116475	4.148678	8.514546	-0.019823	0.043319	-0.010719	-22.972458	53.339749	27.70651	0.584105	0.219201	-0.113624	-0.773215	31.710433
	3.77E+12	1.47E+15	0	49247	0	1519	1744.3	32061	34693	36536	32969	32900	32874	31334	35335	35378	0	-2.105544	4.155306	8.514558	0.010403	0.031658	-0.004215	-23.430861	53.174629	27.15779	0.584082	0.219109	-0.113608	-0.773261	31.689141
	3.77E+12	1.47E+15	0	12383	0	1520	1744.3	32068	34662	36549	32982	32892	32883	31366	35335	35378	0	-2.088994	4.083871	8.54381	0.030958	0.018579	0.010198	-23.565458	53.916728	27.50599	0.58408	0.219017	-0.113697	-0.773275	31.689141
	3.77E+12	1.47E+15	0	16479	0	1521	1744.3	32074	34645	36568	33006	32882	32891	31350	35335	35362	0	-2.07508	4.04461	8.586496	0.069012	0.002013	0.023032	-23.559342	53.965106	27.682152	0.584077	0.218957	-0.113949	-0.773257	31.689141
	3.77E+12	1.47E+15	0	32863	0	1522	1744.2	32076	34692	36594	33022	32882	32896	31334	35351	35394	0	-2.072095	4.152339	8.644757	0.094404	0.001581	0.030987	-23.391766	53.040014	27.420555	0.584075	0.218949	-0.114286	-0.773211	31.66785
	3.77E+12	1.47E+15	0	24671	0	1523	1744.2	32091	34753	36619	33023	32881	32899	31350	35335	35394	0	-2.040531	4.291955	8.700778	0.095949	-0.000034	0.035767	-23.287405	53.077429	27.278967	0.584086	0.218938	-0.114635	-0.773155	31.66785
	3.77E+12	1.47E+15	0	28767	0	1524	1744.1	32114	34756	36648	33011	32886	32898	31366	35335	35362	0	-1.98949	4.297994	8.765914	0.076939	0.008253	0.03418	-23.15173	52.981885	27.470387	0.584115	0.218907	-0.114914	-0.773101	31.646558
	3.77E+12	1.47E+15	0	16479	0	1525	1744.1	32130	34792	36680	32990	32897	32897	31350	35335	35362	0	-1.95492	4.380146	8.837695	0.043525	0.026341	0.032428	-23.135023	52.686316	27.469728	0.584174	0.218855	-0.11505	-0.773051	31.646558
	3.77E+12	1.47E+15	0	32863	0	1526	1744.3	32123	34812	36667	32975	32910	32897	31366	35335	35362	0	-1.970941	4.426547	8.808456	0.019473	0.047453	0.032067	-23.323841	52.706119	27.295413	0.58426	0.218811	-0.115066	-0.772995	31.689141
	3.77E+12	1.47E+15	0	16479	0	1527	1744.5	32120	34793	36628	32948	32913	32892	31334	35351	35362	0	-1.976944	4.383303	8.720959	-0.023476	0.052964	0.024016	-23.17048	52.869225	27.36698	0.584362	0.21869	-0.114931	-0.772972	31.731725
	3.77E+12	1.47E+15	0	95	0	1528	1744.4	32105	34762	36602	32931	32918	32889	31350	35335	35378	0	-2.009523	4.312477	8.66264	-0.050393	0.061385	0.019271	-22.969703	52.798357	27.171859	0.584477	0.218539	-0.114684	-0.772965	31.710433
	3.77E+12	1.47E+15	0	36959	0	1529	1744.2	32104	34714	36619	32942	32922	32880	31334	35351	35410	0	-2.010428	4.201993	8.700889	-0.032672	0.067435	0.005001	-23.330064	52.968569	27.293156	0.584534	0.218452	-0.114465	-0.772979	31.66785
	3.77E+12	1.47E+15	0	12383	0	1530	1744.1	32106	34679	36648	32964	32913	32878	31318	35335	35394	0	-2.00493	4.121373	8.766045	0.002431	0.052498	0.002013	-23.330183	52.98196	27.652155	0.584546	0.218401	-0.114383	-0.772997	31.646558
	3.77E+12	1.47E+15	0	53343	0	1531	1744.2	32078	34695	36669	32977	32908	32882	31334	35351	35378	0	-2.067537	4.159025	8.813059	0.02298	0.044188	0.008359	-22.993463	52.808928	27.321205	0.584559	0.218367	-0.114395	-0.772995	31.66785
	3.77E+12	1.47E+15	0	24671	0	1532	1744.4	32071	34731	36693	32999	32901	32881	31350	35367	35378	0	-2.083946	4.242104	8.866817	0.057851	0.032441	0.006714	-23.061203	52.836385	27.054835	0.584531	0.218378	-0.114538	-0.772991	31.710433
	3.77E+12	1.47E+15	0	12383	0	1533	1744.3	32076	34791	36716	33016	32897	32886	31350	35367	35394	0	-2.074693	4.379608	8.918329	0.084861	0.025613	0.014749	-23.021947	52.800345	27.114275	0.584502	0.218426	-0.114785	-0.772963	31.689141
	3.77E+12	1.47E+15	0	95	0	1534	1744.3	32077	34810	36742	33013	32894	32887	31350	35351	35378	0	-2.07298	4.423169	8.976639	0.080103	0.02092	0.016409	-23.161561	52.965261	27.083499	0.584479	0.218448	-0.115031	-0.772938	31.689141
	3.77E+12	1.47E+15	0	20575	0	1535	1744.5	32092	34796	36757	33006	32896	32891	31334	35351	35378	0	-2.03896	4.390773	9.010358	0.068772	0.024306	0.022603	-23.311041	52.935741	27.161176	0.584484	0.218451	-0.115239	-0.772902	31.731725
	3.77E+12	1.47E+15	0	20575	0	1536	1744	32112	34823	36752	32992	32899	32891	31350	35367	35394	0	-1.995801	4.451625	8.99916	0.046852	0.02946	0.022923	-23.224908	52.95752	27.598436	0.584512	0.21842	-0.11537	-0.77287	31.625266
	3.77E+12	1.47E+15	0	5215	24	1537	1744.4	32119	34852	36735	32977	32901	32881	31350	35351	35410	0	-1.980779	4.518526	8.960956	0.022916	0.033044	0.006783	-23.561648	52.973251	27.731882	0.584511	0.218352	-0.115408	-0.772885	31.710433
	3.77E+12	1.47E+15	0	20831	1655	1538	1744.2	32122	34820	36704	32967	32916	32885	31350	35351	35394	0	-1.973406	4.444764	8.891471	0.00699	0.057205	0.012985	-23.548933	52.902306	27.413	0.584552	0.218318	-0.115347	-0.772872	31.66785
	3.77E+12	1.47E+15	0	59231	16288	1539	1744.3	32121	34806	36675	32951	32924	32876	31350	35367	35410	0	-1.975184	4.41281	8.826414	-0.018396	0.070367	-0.001486	-23.257022	53.190614	27.279593	0.584581	0.218273	-0.115167	-0.77289	31.689141
	3.77E+12	1.47E+15	0	14431	65535	1540	1744.6	32109	34809	36637	32948	32928	32873	31366	35335	35394	0	-2.001775	4.420478	8.74109	-0.023342	0.076818	-0.006525	-23.163875	53.324549	27.465172	0.584603	0.218238	-0.114952	-0.772915	31.753016
	3.77E+12	1.47E+15	0	53343	0	1541	1744.3	32099	34779	36643	32954	32934	32870	31350	35335	35378	0	-2.023372	4.351507	8.7546	-0.013609	0.086197	-0.011229	-23.149503	53.176628	27.467207	0.584606	0.218256	-0.114742	-0.772939	31.689141
	3.77E+12	1.47E+15	0	12383	0	1542	1744.6	32096	34762	36669	32962	32936	32869	31366	35335	35378	0	-2.029165	4.312846	8.812957	-0.001105	0.089165	-0.013086	-23.302747	53.009064	27.280785	0.584593	0.218312	-0.114561	-0.77296	31.753016
	3.77E+12	1.47E+15	0	95	0	1543	1744.3	32099	34768	36681	32969	32936	32869	31350	35335	35378	0	-2.022934	4.326168	8.839895	0.010212	0.088969	-0.012906	-23.309042	53.199583	27.415886	0.584571	0.218393	-0.114414	-0.772975	31.689141
	3.77E+12	1.47E+15	0	45151	0	1544	1744.8	32101	34748	36682	32971	32936	32870	31350	35351	35394	0	-2.01739	4.280748	8.842162	0.013037	0.088923	-0.011661	-23.150184	53.212578	27.72149	0.584553	0.21848	-0.114277	-0.772985	31.7956
	3.77E+12	1.47E+15	0	32863	0	1545	1744.3	32098	34731	36665	32977	32934	32869	31366	35351	35410	0	-2.024071	4.241244	8.804061	0.022931	0.085565	-0.012889	-23.17225	53.013873	27.664085	0.58452	0.21858	-0.114177	-0.772996	31.689141
	3.77E+12	1.47E+15	0	61535	0	1546	1744.2	32096	34729	36630	32982	32935	32874	31334	35319	35394	0	-2.028649	4.236661	8.725523	0.030847	0.087027	-0.004921	-23.203845	53.232055	27.660963	0.584505	0.218699	-0.114104	-0.772985	31.66785
	3.77E+12	1.47E+15	0	20575	0	1547	1744.4	32111	34729	36596	32979	32929	32871	31350	35351	35378	0	-1.995188	4.236515	8.649257	0.026045	0.077554	-0.009683	-23.03244	53.095601	27.724905	0.584477	0.218781	-0.114034	-0.772993	31.710433
	3.77E+12	1.47E+15	0	4191	0	1548	1744.3	32108	34734	36566	32976	32932	32876	31350	35351	35378	0	-2.002189	4.24803	8.581923	0.021242	0.08242	-0.001732	-23.054755	52.790822	27.417925	0.584478	0.218863	-0.113945	-0.772982	31.689141
	3.77E+12	1.47E+15	0	53343	0	1549	1744.5	32098	34719	36531	32965	32925	32879	31334	35335	35378	0	-2.023872	4.214171	8.503376	0.003644	0.071584	0.003076	-23.055	52.850828	27.317702	0.584504	0.21887	-0.113832	-0.772977	31.731725
	3.77E+12	1.47E+15	0	12383	0	1550	1744.3	32086	34702	36513	32967	32923	32882	31350	35351	35378	0	-2.050282	4.175283	8.462994	0.006919	0.068346	0.008009	-23.014863	52.814147	27.318634	0.584541	0.218872	-0.11374	-0.772962	31.689141
	3.77E+12	1.47E+15	0	8287	0	1551	1744.1	32085	34716	36521	32975	32921	32884	31334	35351	35394	0	-2.053105	4.207223	8.480924	0.019739	0.064943	0.011336	-23.227882	52.940298	27.415144	0.584574	0.218892	-0.113698	-0.772937	31.646558
	3.77E+12	1.47E+15	0	41055	0	1552	1744.4	32078	34699	36540	32984	32919	32883	31334	35367	35378	0	-2.067812	4.168692	8.523563	0.033862	0.061515	0.009559	-23.005956	53.148978	27.714054	0.584591	0.218935	-0.113704	-0.772912	31.710433
	3.77E+12	1.47E+15	0	24671	0	1553	1744.4	32078	34681	36572	32996	32917	32884	31334	35367	35362	0	-2.067177	4.127286	8.595407	0.052916	0.058003	0.011151	-23.168908	52.803465	27.71651	0.584592	0.21901	-0.113778	-0.772878	31.710433
	3.77E+12	1.47E+15	0	8287	0	1554	1744.3	32090	34700	36600	33019	32918	32889	31350	35367	35394	0	-2.041091	4.170403	8.658239	0.089416	0.058972	0.019062	-23.333894	52.791223	27.41635	0.584585	0.219167	-0.113967	-0.772811	31.689141
	3.77E+12	1.47E+15	0	53343	0	1555	1744.7	32082	34754	36605	33031	32921	32889	31366	35367	35378	0	-2.060132	4.295124	8.669314	0.108181	0.063425	0.018691	-23.108632	53.137988	27.308491	0.584565	0.219381	-0.114201	-0.772731	31.774308
	3.77E+12	1.47E+15	0	36959	0	1556	1744.6	32066	34815	36616	33023	32919	32884	31350	35351	35378	0	-2.097645	4.435571	8.693839	0.095642	0.06045	0.010889	-23.313236	52.914838	27.336545	0.584529	0.21956	-0.114398	-0.772678	31.753016
	3.77E+12	1.47E+15	0	16479	0	1557	1744.1	32059	34830	36632	33008	32912	32877	31334	35367	35394	0	-2.114111	4.469618	8.729717	0.072326	0.049698	0.000309	-23.279028	52.930458	27.299195	0.584477	0.219659	-0.114541	-0.772669	31.646558
	3.77E+12	1.47E+15	0	61535	0	1558	1744.7	32055	34834	36633	32983	32914	32868	31350	35351	35378	0	-2.122546	4.479621	8.731917	0.03236	0.053561	-0.014345	-23.257832	53.068635	27.45738	0.584416	0.219684	-0.114541	-0.772707	31.774308
	3.77E+12	1.47E+15	0	36959	0	1559	1744.3	32069	34833	36621	32966	32911	32865	31350	35351	35410	0	-2.091799	4.476467	8.705045	0.005704	0.04924	-0.018722	-23.425141	53.171152	27.493376	0.584363	0.219638	-0.114467	-0.772772	31.689141
	3.77E+12	1.47E+15	0	53343	0	1560	1744.8	32070	34802	36600	32954	32915	32857	31350	35367	35378	0	-2.088202	4.405856	8.657963	-0.013584	0.055931	-0.031803	-23.410095	53.296475	27.127275	0.58429	0.219574	-0.114308	-0.772869	31.7956
	3.77E+12	1.47E+15	0	5215	24	1561	1745.1	32077	34770	36566	32943	32914	32853	31334	35335	35394	0	-2.071458	4.332561	8.581735	-0.031178	0.054638	-0.038297	-23.314042	53.271224	27.327077	0.584213	0.219468	-0.114094	-0.772989	31.859475
	3.77E+12	1.47E+15	0	53343	0	1562	1744.9	32073	34741	36538	32952	32918	32854	31334	35351	35394	0	-2.079737	4.265891	8.518958	-0.0168	0.060759	-0.036688	-23.02184	53.31567	27.4957	0.584133	0.219414	-0.113909	-0.773092	31.816891
	3.77E+12	1.47E+15	0	46943	16288	1563	1744.5	32059	34704	36530	32966	32915	32853	31334	35367	35378	0	-2.11015	4.180873	8.501058	0.005739	0.055592	-0.037989	-23.009529	53.141126	27.265403	0.584028	0.219396	-0.113803	-0.773192	31.731725
	3.77E+12	1.47E+15	0	6239	65535	1564	1744.6	32060	34702	36560	32978	32923	32854	31334	35335	35378	0	-2.107688	4.176307	8.568381	0.024651	0.068003	-0.036674	-23.336305	53.175376	27.478347	0.583914	0.219457	-0.113727	-0.773271	31.753016
	3.77E+12	1.47E+15	0	57439	0	1565	1744.7	32060	34711	36591	32986	32914	32853	31350	35367	35378	0	-2.107783	4.197034	8.637924	0.037373	0.053454	-0.038164	-23.302963	53.205567	27.40483	0.583777	0.219508	-0.113714	-0.773362	31.774308
	3.77E+12	1.47E+15	0	95	0	1566	1745.1	32060	34696	36599	32998	32913	32860	31334	35319	35362	0	-2.106917	4.163026	8.655889	0.056052	0.051549	-0.027338	-23.149037	53.009567	27.580961	0.583657	0.219591	-0.113771	-0.773421	31.859475
	3.77E+12	1.47E+15	0	95	0	1567	1745	32084	34685	36625	32998	32910	32868	31334	35319	35362	0	-2.053233	4.136884	8.714323	0.056009	0.046784	-0.01451	-23.158381	53.233323	27.584118	0.583574	0.219654	-0.113849	-0.773455	31.838183
	3.77E+12	1.47E+15	0	20575	0	1568	1744.6	32065	34718	36619	33013	32907	32869	31334	35367	35362	0	-2.096898	4.212795	8.70076	0.080103	0.041593	-0.012638	-23.282882	53.066158	27.379759	0.583472	0.219755	-0.114014	-0.773478	31.753016
	3.77E+12	1.47E+15	0	61535	0	1569	1745.1	32047	34733	36608	33012	32900	32876	31350	35335	35362	0	-2.136933	4.24838	8.675977	0.078118	0.030493	-0.001715	-23.420613	52.877621	27.613172	0.583398	0.219813	-0.114209	-0.773489	31.859475
	3.77E+12	1.47E+15	0	28767	0	1570	1744.7	32070	34752	36604	33011	32898	32882	31350	35367	35362	0	-2.086761	4.290887	8.667042	0.076713	0.027341	0.008124	-23.392018	53.260902	27.431284	0.583355	0.219853	-0.114414	-0.77348	31.774308
	3.77E+12	1.47E+15	0	16479	0	1571	1744.5	32096	34758	36587	33009	32896	32882	31350	35367	35362	0	-2.02936	4.303701	8.628959	0.073685	0.024209	0.008307	-23.423534	53.015526	27.296997	0.583313	0.219878	-0.114617	-0.773475	31.731725
	3.77E+12	1.47E+15	0	28767	0	1572	1745	32105	34766	36582	33006	32896	32882	31414	35351	35378	0	-2.00912	4.322399	8.617726	0.068588	0.024297	0.007979	-23.260775	53.075769	27.352832	0.583275	0.219891	-0.114805	-0.773471	31.838183
	3.77E+12	1.47E+15	0	49247	0	1573	1744.4	32106	34780	36598	32999	32895	32882	31398	35351	35378	0	-2.007859	4.353799	8.653631	0.05788	0.022889	0.008427	-23.257968	53.012197	27.209999	0.583247	0.219875	-0.114964	-0.773473	31.710433
	3.77E+12	1.47E+15	0	20575	0	1574	1744.3	32112	34769	36608	33014	32899	32878	31415	35352	35398	0	-1.994249	4.328221	8.676113	0.081802	0.028839	0.002015	-23.403763	52.451626	27.077791	0.583179	0.219934	-0.115176	-0.773476	31.689141
	3.77E+12	1.47E+15	0	61535	0	1575	1744.8	32116	34762	36578	33003	32910	32877	31412	35406	35369	0	-1.984738	4.312662	8.608796	0.063934	0.04666	-0.000106	-23.409476	53.007276	27.098341	0.583129	0.220008	-0.115292	-0.773475	31.7956
	3.77E+12	1.47E+15	0	95	0	1576	1744.9	32104	34801	36565	32998	32916	32877	31343	35397	35386	0	-2.012555	4.402738	8.57951	0.055881	0.056351	-0.000284	-23.282058	53.070457	27.092943	0.583092	0.220093	-0.115362	-0.773469	31.816891
	3.77E+12	1.47E+15	0	8287	0	1577	1744.6	32091	34801	36569	32994	32918	32873	31336	35476	35368	0	-2.041745	4.402766	8.588464	0.049781	0.059635	-0.00646	-23.120711	52.987289	27.101967	0.583043	0.220177	-0.115399	-0.773477	31.753016
	3.77E+12	1.47E+15	0	8287	0	1578	1744.7	32095	34783	36592	32982	32919	32870	31309	35379	35358	0	-2.032141	4.361375	8.640119	0.030701	0.061552	-0.011272	-23.270164	53.347961	27.067338	0.582997	0.220225	-0.115371	-0.773502	31.774308
	3.77E+12	1.47E+15	0	16479	0	1579	1744.9	32090	34805	36614	32983	32925	32867	31357	35363	35374	0	-2.04368	4.412245	8.689422	0.032159	0.071076	-0.016298	-22.680787	53.153372	27.222854	0.582945	0.220305	-0.115328	-0.773525	31.816891
	3.77E+12	1.47E+15	0	8287	0	1580	1744.6	32093	34798	36609	32968	32919	32862	31341	35363	35374	0	-2.037098	4.395739	8.678237	0.008669	0.061922	-0.02386	-22.317205	53.058719	27.320118	0.582888	0.220311	-0.115219	-0.773582	31.753016
	3.77E+12	1.47E+15	0	28767	0	1581	1744.5	32093	34776	36615	32972	32912	32867	31341	35363	35358	0	-2.036506	4.345079	8.691749	0.015058	0.050673	-0.015722	-22.334055	52.971287	27.528937	0.582844	0.220294	-0.115162	-0.773628	31.731725
	3.77E+12	1.47E+15	0	95	0	1582	1744.8	32103	34752	36615	32981	32907	32863	31325	35379	35390	0	-2.013244	4.290006	8.69181	0.029253	0.042463	-0.022196	-22.581956	53.608757	27.378214	0.582765	0.220287	-0.115162	-0.77369	31.7956
	3.77E+12	1.47E+15	0	49247	0	1583	1745	32106	34751	36592	32981	32904	32862	31357	35379	35390	0	-2.006411	4.287896	8.640199	0.029159	0.037687	-0.023855	-23.255487	53.801227	27.250434	0.582673	0.220266	-0.115173	-0.773764	31.838183
	3.77E+12	1.47E+15	0	49247	0	1584	1744.7	32106	34766	36562	32981	32905	32859	31325	35347	35390	0	-2.007239	4.32206	8.572861	0.029402	0.039271	-0.028436	-23.27131	54.277441	27.35646	0.582569	0.220252	-0.115176	-0.773845	31.774308
	3.77E+12	1.47E+15	0	62559	24	1585	1744.9	32101	34727	36548	32978	32903	32863	31341	35363	35358	0	-2.017012	4.232886	8.5415	0.024453	0.036178	-0.02217	-23.618713	54.222906	27.041393	0.582484	0.220215	-0.115178	-0.77392	31.816891
	3.77E+12	1.47E+15	0	45663	1607	1586	1745	32107	34703	36559	32970	32900	32867	31325	35379	35390	0	-2.00281	4.177677	8.566243	0.011638	0.031628	-0.0158	-23.428607	53.168982	27.132267	0.582427	0.220131	-0.115157	-0.77399	31.838183
	3.77E+12	1.47E+15	0	18271	16288	1587	1745	32098	34727	36572	32969	32905	32869	31357	35347	35358	0	-2.023523	4.233044	8.595344	0.009979	0.03962	-0.012728	-23.112329	53.232192	27.324109	0.582386	0.220067	-0.115115	-0.774045	31.838183
	3.77E+12	1.47E+15	0	55391	65535	1588	1744.8	32095	34692	36605	32965	32906	32869	31341	35347	35374	0	-2.02923	4.152446	8.669467	0.003753	0.041319	-0.012601	-23.298246	53.190484	27.098302	0.58235	0.219994	-0.115051	-0.774102	31.7956
	3.77E+12	1.47E+15	0	4191	0	1589	1744.6	32103	34714	36604	32969	32914	32876	31357	35347	35374	0	-2.012307	4.202513	8.667209	0.010062	0.053956	-0.001536	-23.461012	53.315733	27.239996	0.582348	0.219968	-0.114988	-0.774121	31.753016
	3.77E+12	1.47E+15	0	45151	0	1590	1744.7	32088	34724	36589	32976	32915	32876	31357	35331	35390	0	-2.045915	4.22607	8.633485	0.021104	0.055358	-0.001646	-23.278845	53.518759	27.530732	0.582338	0.219972	-0.114954	-0.774132	31.774308
	3.77E+12	1.47E+15	0	16479	0	1591	1744.8	32094	34690	36578	32967	32918	32878	31357	35347	35374	0	-2.031466	4.147934	8.608879	0.006689	0.060386	0.001427	-23.278911	53.206101	27.54133	0.582351	0.219957	-0.114867	-0.774139	31.7956
	3.77E+12	1.47E+15	0	41055	0	1592	1745	32091	34727	36548	32979	32915	32880	31357	35331	35374	0	-2.039155	4.233298	8.541469	0.025601	0.055286	0.004491	-23.428688	53.028143	27.210285	0.582353	0.219967	-0.114853	-0.774137	31.838183
	3.77E+12	1.47E+15	0	28767	0	1593	1744.6	32061	34772	36529	32981	32912	32883	31325	35347	35358	0	-2.107685	4.33712	8.498681	0.029017	0.050454	0.00958	-23.431359	53.402458	27.265185	0.582367	0.219969	-0.114865	-0.774125	31.753016
	3.77E+12	1.47E+15	0	41055	0	1594	1744.5	32063	34771	36516	32982	32911	32878	31357	35331	35358	0	-2.103338	4.334673	8.46952	0.030763	0.048825	0.001729	-23.298264	53.233843	27.295932	0.582355	0.219973	-0.114878	-0.77413	31.731725
	3.77E+12	1.47E+15	0	32863	0	1595	1744.8	32073	34756	36530	32981	32908	32880	31373	35331	35374	0	-2.080313	4.300244	8.50098	0.028964	0.044083	0.004767	-23.1461	52.93409	27.103131	0.582352	0.219958	-0.114899	-0.774134	31.7956
	3.77E+12	1.47E+15	0	24671	0	1596	1744.8	32097	34747	36568	32981	32903	32875	31325	35363	35374	0	-2.026562	4.278789	8.586335	0.029084	0.036114	-0.003065	-23.211301	53.031206	27.273568	0.582322	0.219922	-0.114933	-0.774162	31.7956
	3.77E+12	1.47E+15	0	53343	0	1597	1744.7	32105	34749	36589	32982	32898	32868	31341	35347	35374	0	-2.008871	4.28299	8.633481	0.030893	0.028113	-0.014007	-23.033049	52.859532	27.404343	0.582254	0.219872	-0.11498	-0.77422	31.774308
	3.77E+12	1.47E+15	0	57439	0	1598	1744.5	32110	34766	36574	32977	32890	32872	31357	35331	35374	0	-1.998504	4.321687	8.599809	0.023082	0.015516	-0.00734	-23.079732	52.893103	27.404502	0.582208	0.219762	-0.115039	-0.774277	31.731725
	3.77E+12	1.47E+15	0	24671	0	1599	1744.5	32098	34793	36535	32968	32897	32871	31341	35363	35358	0	-2.026121	4.384133	8.512206	0.008753	0.026907	-0.009046	-23.006313	52.882432	27.266225	0.582174	0.219655	-0.115026	-0.774335	31.731725
	3.77E+12	1.47E+15	0	61535	0	1600	1744.9	32064	34779	36498	32959	32895	32871	31341	35347	35390	0	-2.10102	4.353517	8.429098	-0.005791	0.023974	-0.009245	-23.326404	52.871928	27.163156	0.582148	0.219506	-0.114977	-0.774404	31.816891
	3.77E+12	1.47E+15	0	8287	0	1601	1744.7	32075	34717	36504	32959	32893	32871	31325	35363	35358	0	-2.074841	4.21054	8.442722	-0.005642	0.020787	-0.009068	-23.368909	52.908891	26.990333	0.582122	0.219344	-0.114942	-0.774474	31.774308
	3.77E+12	1.47E+15	0	28767	0	1602	1744.6	32066	34697	36531	32965	32889	32873	31341	35363	35374	0	-2.09427	4.164701	8.50333	0.00395	0.014256	-0.005762	-22.814995	52.692229	27.165872	0.582097	0.219187	-0.114947	-0.774537	31.753016
	3.77E+12	1.47E+15	0	12383	0	1603	1744.7	32042	34715	36581	32975	32892	32871	31341	35379	35374	0	-2.147963	4.206773	8.615428	0.019773	0.018756	-0.009098	-23.183887	53.015903	27.290658	0.582049	0.21908	-0.114987	-0.774597	31.774308
	3.77E+12	1.47E+15	0	49247	0	1604	1745	32073	34699	36641	32998	32888	32874	31357	35363	35390	0	-2.078081	4.169336	8.750171	0.056077	0.011765	-0.004526	-23.508327	53.179338	27.251088	0.581978	0.219033	-0.115158	-0.774638	31.838183
	3.77E+12	1.47E+15	0	4191	0	1605	1745	32094	34714	36678	33017	32885	32881	31357	35331	35390	0	-2.031737	4.203098	8.833226	0.086156	0.006479	0.006588	-23.11371	52.803523	27.305773	0.581917	0.219029	-0.115446	-0.774643	31.838183
	3.77E+12	1.47E+15	0	41055	0	1606	1744.7	32097	34721	36703	33030	32888	32886	31357	35379	35390	0	-2.025501	4.218693	8.889334	0.106894	0.010904	0.014623	-23.164796	52.997748	27.097148	0.581863	0.219083	-0.115794	-0.774616	31.774308
	3.77E+12	1.47E+15	0	20575	0	1607	1744.4	32119	34764	36700	33029	32889	32882	31325	35347	35374	0	-1.978185	4.316468	8.882588	0.105565	0.012514	0.008459	-23.294538	53.13147	27.292869	0.581792	0.219141	-0.11613	-0.774603	31.710433
	3.77E+12	1.47E+15	0	61535	0	1608	1744.6	32120	34814	36697	33028	32891	32885	31357	35363	35390	0	-1.977303	4.431521	8.875751	0.103778	0.015733	0.013047	-23.425978	53.079216	27.291429	0.581737	0.219202	-0.116456	-0.774578	31.753016
	3.77E+12	1.47E+15	0	29791	24	1609	1744.7	32118	34832	36675	33008	32895	32886	31341	35363	35374	0	-1.982264	4.473083	8.826338	0.071905	0.022653	0.014546	-23.426234	53.211716	27.096356	0.581716	0.219211	-0.116672	-0.774558	31.774308
	3.77E+12	1.47E+15	0	41823	1744	1610	1744.7	32122	34846	36675	32990	32898	32884	31357	35363	35390	0	-1.973796	4.505122	8.826321	0.043332	0.02792	0.011365	-23.293846	53.333066	27.273757	0.581714	0.219173	-0.116787	-0.774553	31.774308
	3.77E+12	1.47E+15	0	30559	16288	1611	1744.6	32107	34863	36666	32961	32911	32891	31373	35315	35358	0	-2.007795	4.544513	8.806055	-0.002867	0.049423	0.022362	-23.191768	53.413117	27.372837	0.581796	0.219089	-0.116722	-0.774525	31.753016
	3.77E+12	1.47E+15	0	18527	65535	1612	1744.9	32093	34812	36662	32941	32918	32885	31357	35331	35358	0	-2.037093	4.428142	8.797129	-0.034782	0.061111	0.012551	-23.053116	52.901274	27.519621	0.581881	0.218974	-0.116525	-0.774524	31.816891
	3.77E+12	1.47E+15	0	45151	0	1613	1744.7	32113	34754	36661	32935	32922	32881	31357	35347	35374	0	-1.991039	4.294099	8.795062	-0.04414	0.067635	0.006273	-23.019229	53.12504	27.522719	0.581958	0.218859	-0.11628	-0.774535	31.774308
	3.77E+12	1.47E+15	0	8287	0	1614	1745	32098	34755	36651	32945	32920	32881	31373	35347	35374	0	-2.024166	4.297206	8.772567	-0.028445	0.064181	0.00608	-23.348531	53.27214	27.350682	0.582018	0.21877	-0.11609	-0.774544	31.838183
	3.77E+12	1.47E+15	0	57439	0	1615	1744.9	32093	34773	36640	32954	32921	32877	31373	35331	35390	0	-2.035961	4.338604	8.747838	-0.014028	0.065519	-0.00025	-23.313046	53.052119	27.387591	0.582046	0.21872	-0.115936	-0.77456	31.816891
	3.77E+12	1.47E+15	0	32863	0	1616	1744.8	32086	34748	36641	32970	32920	32869	31341	35363	35390	0	-2.050859	4.28127	8.750117	0.011587	0.063473	-0.01291	-23.146287	53.23863	27.376134	0.582015	0.218729	-0.115852	-0.774593	31.7956
	3.77E+12	1.47E+15	0	8287	0	1617	1744.6	32088	34756	36645	32984	32915	32870	31341	35347	35374	0	-2.046838	4.299347	8.759091	0.033974	0.055127	-0.011128	-23.246016	53.285118	27.395921	0.581966	0.218762	-0.115857	-0.77462	31.753016
	3.77E+12	1.47E+15	0	45151	0	1618	1744.7	32066	34789	36665	32996	32911	32867	31357	35347	35358	0	-2.096622	4.375873	8.803844	0.053043	0.048426	-0.015911	-22.896585	52.867505	27.306375	0.581885	0.21882	-0.115931	-0.774653	31.774308
	3.77E+12	1.47E+15	0	16479	0	1619	1744.7	32075	34801	36678	33000	32908	32869	31357	35347	35374	0	-2.076938	4.403145	8.833016	0.059384	0.043543	-0.012686	-22.914114	52.561658	26.971835	0.581805	0.218877	-0.116037	-0.774681	31.774308
	3.77E+12	1.47E+15	0	57439	0	1620	1744.8	32089	34794	36679	32996	32895	32866	31341	35315	35374	0	-2.04549	4.386767	8.835307	0.053114	0.02295	-0.01723	-23.108289	52.908994	27.170198	0.581707	0.218859	-0.116168	-0.77474	31.7956
	3.77E+12	1.47E+15	0	41055	0	1621	1744.5	32098	34796	36692	32994	32897	32870	31357	35347	35390	0	-2.025791	4.390721	8.864513	0.050057	0.026192	-0.010715	-22.954181	53.04124	27.269792	0.581634	0.218841	-0.116287	-0.774782	31.731725
	3.77E+12	1.47E+15	0	12383	0	1622	1744.6	32111	34783	36701	32990	32898	32868	31357	35363	35390	0	-1.996362	4.360575	8.884765	0.043664	0.027892	-0.013965	-22.766796	52.834264	27.381272	0.581559	0.218816	-0.11638	-0.774832	31.753016
	3.77E+12	1.47E+15	0	53343	0	1623	1744.7	32108	34753	36672	32985	32905	32869	31357	35363	35390	0	-2.002099	4.291929	8.819735	0.035588	0.039178	-0.012576	-23.067524	53.004891	27.540812	0.581498	0.218805	-0.116425	-0.774874	31.774308
	3.77E+12	1.47E+15	0	61535	0	1624	1744.6	32105	34745	36652	32987	32916	32870	31341	35363	35374	0	-2.008676	4.273565	8.774867	0.03873	0.056637	-0.011158	-23.363515	53.15971	27.402221	0.581445	0.218854	-0.116441	-0.774898	31.753016
	3.77E+12	1.47E+15	0	4191	0	1625	1744.8	32111	34762	36672	32981	32924	32869	31357	35363	35406	0	-1.995605	4.312628	8.819721	0.029024	0.069541	-0.013029	-23.169958	52.94493	27.108242	0.581401	0.21892	-0.116397	-0.774919	31.7956
	3.77E+12	1.47E+15	0	20575	0	1626	1744.9	32127	34794	36680	32980	32928	32872	31341	35379	35374	0	-1.960881	4.385757	8.837648	0.027289	0.075943	-0.008415	-23.013722	53.04743	27.141364	0.581377	0.219	-0.116336	-0.774923	31.816891
	3.77E+12	1.47E+15	0	4191	0	1627	1744.5	32118	34770	36669	32967	32931	32874	31341	35363	35390	0	-1.980579	4.330455	8.813005	0.006857	0.081074	-0.004993	-23.200001	52.732026	27.275784	0.581381	0.219047	-0.116206	-0.774926	31.731725
	3.77E+12	1.47E+15	0	24671	0	1628	1744.7	32116	34757	36667	32966	32938	32868	31325	35363	35374	0	-1.984443	4.30089	8.808528	0.005182	0.09224	-0.014795	-23.19512	52.710079	27.382233	0.581362	0.219129	-0.116036	-0.774943	31.774308
	3.77E+12	1.47E+15	0	32863	0	1629	1744.9	32113	34789	36650	32963	32937	32872	31309	35379	35374	0	-1.991945	4.374744	8.7703	0.000225	0.090739	-0.00855	-23.04845	53.167902	27.515748	0.581368	0.219192	-0.11586	-0.774947	31.816891
	3.77E+12	1.47E+15	0	53343	0	1630	1744.5	32105	34768	36612	32954	32938	32872	31325	35379	35374	0	-2.009583	4.326355	8.685064	-0.013806	0.092572	-0.008273	-23.049404	53.236996	27.52648	0.581388	0.219229	-0.115637	-0.774955	31.731725
	3.77E+12	1.47E+15	0	45151	0	1631	1744.5	32118	34734	36570	32952	32937	32869	31325	35363	35374	0	-1.979746	4.247958	8.590917	-0.016925	0.09103	-0.013008	-23.209737	53.220123	27.325332	0.581394	0.219257	-0.115405	-0.774977	31.731725
	3.77E+12	1.47E+15	0	20575	0	1632	1744.8	32108	34729	36528	32962	32938	32870	31341	35379	35374	0	-2.001656	4.237196	8.496638	-0.00127	0.092354	-0.011675	-23.184939	53.200162	27.524798	0.581392	0.219323	-0.115218	-0.774987	31.7956
	3.77E+12	1.47E+15	0	54367	24	1633	1744.8	32105	34728	36520	32975	32935	32868	31325	35363	35374	0	-2.008319	4.235004	8.47868	0.01943	0.087218	-0.014827	-23.165479	53.358538	27.517501	0.581361	0.219422	-0.115102	-0.775	31.7956
	3.77E+12	1.47E+15	0	16735	1666	1634	1744.8	32103	34734	36534	32981	32929	32869	31309	35363	35374	0	-2.012912	4.248817	8.510079	0.028986	0.077502	-0.013133	-23.311229	53.357106	27.34452	0.581321	0.219513	-0.11504	-0.775013	31.7956
	3.77E+12	1.47E+15	0	63327	16288	1635	1744.6	32107	34730	36524	32981	32924	32870	31341	35347	35374	0	-2.004114	4.2393	8.487666	0.029142	0.069539	-0.011307	-23.379256	53.17392	27.412909	0.581283	0.219579	-0.114997	-0.77503	31.753016
	3.77E+12	1.47E+15	0	26719	65535	1636	1745	32097	34730	36504	32982	32921	32870	31373	35347	35406	0	-2.026021	4.240096	8.442742	0.030485	0.064741	-0.011516	-23.687149	53.325907	27.229445	0.581238	0.219633	-0.11497	-0.775052	31.838183
	3.77E+12	1.47E+15	0	32863	0	1637	1745	32070	34741	36473	32982	32917	32869	31405	35347	35406	0	-2.086487	4.266221	8.373084	0.030532	0.05837	-0.01302	-23.656827	53.486922	27.262049	0.581186	0.219669	-0.114956	-0.775083	31.838183
	3.77E+12	1.47E+15	0	32863	0	1638	1744.9	32066	34721	36469	32981	32909	32870	31424	35347	35426	0	-2.094879	4.220292	8.364141	0.029055	0.04566	-0.011194	-23.526599	53.295731	27.259894	0.581136	0.219662	-0.114968	-0.77512	31.816891
	3.77E+12	1.47E+15	0	36959	0	1639	1744.5	32066	34704	36482	32984	32901	32868	31395	35354	35377	0	-2.094712	4.180758	8.393363	0.03418	0.032832	-0.013942	-23.401926	53.328321	27.261503	0.581069	0.21963	-0.115022	-0.775172	31.731725
	3.77E+12	1.47E+15	0	28767	0	1640	1744.8	32053	34733	36510	32995	32899	32869	31351	35385	35390	0	-2.124143	4.248045	8.456092	0.051446	0.029351	-0.012549	-23.359089	53.349054	27.260614	0.58099	0.219625	-0.115138	-0.775215	31.7956
	3.77E+12	1.47E+15	0	53343	0	1641	1744.5	32051	34754	36556	32999	32897	32870	31361	35448	35356	0	-2.129399	4.295904	8.559283	0.057997	0.026055	-0.01073	-23.703027	53.210853	27.269391	0.580907	0.219625	-0.115283	-0.775256	31.731725
	3.77E+12	1.47E+15	0	41055	0	1642	1744.9	32065	34761	36583	33004	32897	32869	31333	35369	35378	0	-2.098018	4.311979	8.619878	0.065686	0.025921	-0.012603	-23.57497	53.108209	27.216215	0.580811	0.219642	-0.115449	-0.775298	31.816891
	3.77E+12	1.47E+15	0	45151	0	1643	1744.7	32077	34738	36596	32999	32898	32870	31349	35353	35378	0	-2.070787	4.258539	8.649136	0.057856	0.02765	-0.010886	-23.054422	52.979916	27.509045	0.580733	0.219646	-0.115589	-0.775335	31.774308
	3.77E+12	1.47E+15	0	4191	0	1644	1744.7	32065	34740	36596	32995	32899	32869	31333	35369	35378	0	-2.097535	4.263487	8.6491	0.051513	0.02935	-0.012482	-22.623156	53.023199	27.735922	0.58066	0.219643	-0.115703	-0.775374	31.774308
	3.77E+12	1.47E+15	0	12383	0	1645	1744.5	32079	34772	36599	32982	32894	32870	31333	35337	35394	0	-2.067563	4.336337	8.655815	0.031024	0.021745	-0.010614	-22.136488	52.991106	27.960353	0.580609	0.219573	-0.115768	-0.775422	31.731725
	3.77E+12	1.47E+15	0	24671	0	1646	1744.8	32089	34787	36584	32970	32904	32874	31349	35321	35394	0	-2.045532	4.370872	8.622139	0.011626	0.038006	-0.004639	-22.535691	53.157284	27.634488	0.580597	0.219505	-0.115743	-0.775453	31.7956
	3.77E+12	1.47E+15	0	57439	0	1647	1744.7	32072	34769	36553	32961	32907	32871	31365	35369	35394	0	-2.082969	4.329974	8.552568	-0.002572	0.043023	-0.009368	-23.215258	53.322765	27.340846	0.58058	0.219422	-0.115662	-0.775502	31.774308
	3.77E+12	1.47E+15	0	36959	0	1648	1744.7	32054	34724	36537	32952	32909	32869	31333	35353	35362	0	-2.121669	4.227176	8.516705	-0.016846	0.046451	-0.012556	-23.034288	54.050422	27.264912	0.58057	0.219319	-0.115526	-0.775558	31.774308
	3.77E+12	1.47E+15	0	8287	0	1649	1744.7	32062	34715	36550	32959	32910	32869	31333	35353	35394	0	-2.103567	4.206242	8.545916	-0.005738	0.047851	-0.012599	-23.220508	53.937499	27.115341	0.58055	0.219245	-0.115421	-0.77561	31.774308
	3.77E+12	1.47E+15	0	28767	0	1650	1744.6	32057	34749	36566	32967	32906	32870	31333	35369	35378	0	-2.115779	4.284338	8.581744	0.007047	0.041263	-0.010886	-23.333564	53.035144	27.378491	0.580518	0.219179	-0.115372	-0.77566	31.753016
	3.77E+12	1.47E+15	0	8287	0	1651	1744.6	32063	34757	36566	32981	32901	32869	31333	35337	35378	0	-2.10268	4.302536	8.581745	0.029333	0.032917	-0.012412	-23.273077	53.227306	27.3006	0.580459	0.21914	-0.115408	-0.77571	31.753016
	3.77E+12	1.47E+15	0	61535	0	1652	1744.4	32084	34724	36581	32983	32895	32866	31333	35353	35362	0	-2.055122	4.225857	8.615535	0.032738	0.023302	-0.01692	-23.469684	53.141746	27.447133	0.580378	0.21908	-0.115473	-0.775778	31.710433
	3.77E+12	1.47E+15	0	4191	0	1653	1744.5	32094	34713	36578	32994	32898	32868	31333	35369	35378	0	-2.032458	4.200417	8.608847	0.050083	0.027781	-0.01391	-23.329247	52.633089	27.580407	0.580293	0.219072	-0.115584	-0.775827	31.731725
	3.77E+12	1.47E+15	0	49247	0	1654	1744.8	32091	34714	36573	32996	32895	32864	31333	35385	35378	0	-2.038884	4.203158	8.597604	0.053147	0.022947	-0.020405	-23.014346	52.986103	27.618875	0.580187	0.21906	-0.115708	-0.775891	31.7956
	3.77E+12	1.47E+15	0	41055	0	1655	1744.9	32095	34702	36573	32998	32894	32864	31349	35369	35378	0	-2.029525	4.175592	8.597634	0.056264	0.021301	-0.020457	-23.178378	53.261054	27.281948	0.580077	0.21905	-0.115845	-0.775956	31.816891
	3.77E+12	1.47E+15	0	4191	0	1656	1744.3	32099	34694	36582	33000	32891	32869	31333	35337	35378	0	-2.02094	4.15639	8.617882	0.059781	0.016471	-0.012061	-23.469386	53.006993	27.309383	0.579983	0.219029	-0.116012	-0.776007	31.689141
	3.77E+12	1.47E+15	0	25695	24	1657	1744.4	32085	34707	36582	32989	32894	32870	31333	35369	35378	0	-2.052376	4.186779	8.617815	0.042207	0.021552	-0.010569	-23.417208	53.24847	27.494255	0.579913	0.218983	-0.116115	-0.776057	31.710433
	3.77E+12	1.47E+15	0	45151	0	1658	1744.2	32064	34716	36589	32981	32900	32873	31365	35369	35362	0	-2.099529	4.207828	8.633458	0.029542	0.031326	-0.005773	-23.422902	53.079986	27.325018	0.579872	0.218936	-0.116163	-0.776094	31.66785
	3.77E+12	1.47E+15	0	63327	16288	1659	1744.3	32078	34698	36615	32970	32898	32878	31333	35369	35378	0	-2.067677	4.166135	8.691871	0.011939	0.028453	0.002173	-23.416891	52.895239	27.201457	0.579869	0.218837	-0.11617	-0.776123	31.689141
	3.77E+12	1.47E+15	0	14431	65535	1660	1744.1	32090	34691	36624	32965	32901	32886	31365	35353	35362	0	-2.040945	4.149455	8.712122	0.003978	0.033377	0.014961	-23.416453	53.188781	27.191104	0.579913	0.218728	-0.116153	-0.776123	31.646558
	3.77E+12	1.47E+15	0	45151	0	1661	1744.3	32068	34689	36596	32965	32904	32888	31365	35353	35362	0	-2.089693	4.145796	8.649226	0.003788	0.03816	0.017938	-23.456599	53.438391	27.35382	0.57997	0.218633	-0.116127	-0.776111	31.689141
	3.77E+12	1.47E+15	0	20575	0	1662	1744.6	32065	34663	36581	32971	32898	32887	31365	35369	35362	0	-2.095321	4.086539	8.615596	0.013177	0.028444	0.016254	-23.293876	53.48091	27.322594	0.58001	0.21853	-0.116149	-0.776107	31.753016
	3.77E+12	1.47E+15	0	12383	0	1663	1744.3	32077	34676	36603	32984	32900	32886	31381	35337	35362	0	-2.069261	4.115657	8.664984	0.034023	0.031267	0.014787	-23.272618	53.006718	27.328826	0.580028	0.218484	-0.116227	-0.776095	31.689141
	3.77E+12	1.47E+15	0	24671	0	1664	1744.1	32095	34720	36654	33001	32895	32887	31365	35337	35378	0	-2.03063	4.215858	8.779399	0.061174	0.022839	0.016561	-23.504721	53.039764	27.358852	0.580023	0.218473	-0.116409	-0.776075	31.646558
	3.77E+12	1.47E+15	0	28767	0	1665	1744	32092	34764	36683	33014	32893	32884	31349	35353	35378	0	-2.038664	4.316836	8.844385	0.081949	0.019292	0.011868	-23.135888	53.34153	27.188057	0.579989	0.218496	-0.116661	-0.776056	31.625266
	3.77E+12	1.47E+15	0	45151	0	1666	1744.1	32106	34763	36665	33016	32898	32881	31365	35369	35378	0	-2.00745	4.314276	8.804028	0.08507	0.027195	0.006927	-23.196353	53.305303	27.215436	0.57994	0.218552	-0.1169	-0.77604	31.646558
	3.77E+12	1.47E+15	0	36959	0	1667	1744.3	32102	34789	36645	33008	32895	32883	31365	35353	35362	0	-2.017	4.374383	8.759076	0.072222	0.022643	0.010054	-23.249282	53.191422	27.243883	0.579909	0.218564	-0.117113	-0.776028	31.689141
	3.77E+12	1.47E+15	0	61535	0	1668	1744.1	32095	34814	36646	32994	32894	32883	31365	35353	35362	0	-2.033522	4.431777	8.761261	0.050132	0.021432	0.010254	-22.897945	53.013623	27.078371	0.579899	0.218523	-0.117262	-0.776025	31.646558
	3.77E+12	1.47E+15	0	41055	0	1669	1744.5	32112	34810	36670	32982	32897	32873	31349	35369	35378	0	-1.995142	4.422506	8.815154	0.030952	0.026526	-0.005915	-23.00174	53.227408	27.113704	0.579859	0.218461	-0.117327	-0.776063	31.731725
	3.77E+12	1.47E+15	0	57439	0	1670	1744.1	32118	34791	36701	32972	32895	32871	31333	35369	35378	0	-1.981521	4.378163	8.88479	0.015388	0.023608	-0.008747	-22.828415	53.092634	27.083712	0.579822	0.218356	-0.117349	-0.776116	31.646558
	3.77E+12	1.47E+15	0	16479	0	1671	1744.2	32104	34782	36728	32965	32898	32872	31349	35353	35378	0	-2.012212	4.357969	8.945354	0.004166	0.028579	-0.007268	-22.7928	52.785147	27.227277	0.579802	0.21824	-0.117327	-0.776167	31.66785
	3.77E+12	1.47E+15	0	95	0	1672	1744.5	32096	34774	36739	32972	32902	32871	31365	35353	35394	0	-2.02944	4.340158	8.97002	0.015067	0.034758	-0.009163	-23.126321	52.949707	27.353921	0.579767	0.218168	-0.117323	-0.776214	31.731725
	3.77E+12	1.47E+15	0	16479	0	1673	1744.5	32107	34751	36723	32981	32906	32870	31349	35369	35378	0	-2.004317	4.287035	8.93419	0.029345	0.040878	-0.010862	-23.098367	53.230689	27.350138	0.579719	0.218148	-0.117346	-0.776252	31.731725
	3.77E+12	1.47E+15	0	20575	0	1674	1744.4	32111	34721	36702	32983	32909	32878	31349	35385	35394	0	-1.994658	4.217935	8.88714	0.032433	0.045612	0.001835	-22.94276	53.205672	27.225181	0.57971	0.218144	-0.117379	-0.776255	31.710433
	3.77E+12	1.47E+15	0	4191	0	1675	1744.6	32108	34710	36691	32993	32911	32881	31349	35353	35378	0	-2.000831	4.19301	8.862461	0.048114	0.04853	0.006389	-22.947612	53.018808	27.061148	0.579702	0.218181	-0.117457	-0.776239	31.753016
	3.77E+12	1.47E+15	0	45151	0	1676	1744.4	32104	34739	36693	32999	32914	32885	31349	35337	35394	0	-2.0108	4.259503	8.86689	0.057686	0.053146	0.012792	-23.051782	53.184259	27.22305	0.579707	0.218252	-0.117559	-0.7762	31.710433
	3.77E+12	1.47E+15	0	53343	0	1677	1744.3	32115	34779	36693	33001	32927	32881	31333	35385	35378	0	-1.987654	4.350937	8.866844	0.060896	0.073782	0.006231	-23.352437	53.342671	27.356245	0.579697	0.218395	-0.117619	-0.776158	31.689141
	3.77E+12	1.47E+15	0	28767	0	1678	1744.7	32109	34823	36693	32994	32929	32881	31365	35353	35378	0	-2.001956	4.452643	8.866724	0.049498	0.077164	0.005941	-23.353969	53.185972	27.297422	0.579697	0.218522	-0.117636	-0.77612	31.774308
	3.77E+12	1.47E+15	0	12383	0	1679	1744.4	32098	34849	36694	32971	32934	32878	31333	35353	35394	0	-2.0275	4.512335	8.8689	0.013187	0.085746	0.001349	-23.030984	53.045161	27.480357	0.57972	0.218596	-0.11752	-0.776099	31.710433
	3.77E+12	1.47E+15	0	36959	0	1680	1744.6	32120	34832	36688	32958	32938	32872	31349	35385	35378	0	-1.977877	4.472883	8.85552	-0.007521	0.092464	-0.008353	-23.0651	53.166214	27.444149	0.579735	0.218647	-0.117317	-0.776104	31.753016
	3.77E+12	1.47E+15	0	29791	24	1681	1744.4	32116	34808	36660	32941	32937	32871	31349	35385	35378	0	-1.986308	4.417697	8.792732	-0.034359	0.091333	-0.009731	-23.228738	53.47338	27.444451	0.579767	0.218635	-0.117034	-0.776126	31.710433
	3.77E+12	1.47E+15	0	62047	1607	1682	1744.3	32073	34791	36622	32933	32935	32867	31365	35353	35378	0	-2.081618	4.379878	8.707382	-0.046914	0.08836	-0.015947	-23.200811	53.357944	27.446234	0.57979	0.218589	-0.116715	-0.77617	31.689141
	3.77E+12	1.47E+15	0	63327	16288	1683	1744.3	32067	34756	36593	32944	32925	32868	31349	35369	35362	0	-2.093971	4.299721	8.642359	-0.029387	0.072138	-0.014184	-23.157405	52.846799	27.446537	0.579795	0.218532	-0.116487	-0.776216	31.689141
	3.77E+12	1.47E+15	0	30815	65535	1684	1744.3	32075	34711	36595	32956	32921	32868	31365	35353	35362	0	-2.0748	4.196122	8.646957	-0.010301	0.065441	-0.014138	-23.367809	53.224425	27.479122	0.579781	0.218498	-0.116333	-0.77626	31.689141
	3.77E+12	1.47E+15	0	45151	0	1685	1744.1	32062	34718	36600	32972	32920	32870	31365	35337	35362	0	-2.104105	4.212344	8.658137	0.015215	0.06341	-0.010858	-23.170683	53.375737	27.274502	0.579755	0.218514	-0.116262	-0.776285	31.646558
	3.77E+12	1.47E+15	0	45151	0	1686	1744.5	32079	34715	36602	32986	32915	32869	31333	35369	35362	0	-2.065814	4.205408	8.662659	0.037233	0.05507	-0.012654	-23.166551	52.981174	27.479017	0.579701	0.218555	-0.116276	-0.776312	31.731725
	3.77E+12	1.47E+15	0	28767	0	1687	1744.4	32120	34725	36601	32998	32907	32872	31365	35353	35362	0	-1.975036	4.227051	8.660509	0.056367	0.042007	-0.007695	-23.363743	53.305459	27.467096	0.579639	0.218598	-0.116382	-0.77633	31.710433
	3.77E+12	1.47E+15	0	45151	0	1688	1744.2	32136	34759	36607	32995	32915	32876	31349	35337	35378	0	-1.940668	4.304429	8.673957	0.051609	0.05483	-0.001368	-23.197498	53.611876	27.294439	0.579608	0.218666	-0.11645	-0.776324	31.66785
	3.77E+12	1.47E+15	0	41055	0	1689	1744.1	32142	34780	36609	32993	32918	32873	31365	35337	35378	0	-1.928057	4.352366	8.678424	0.048527	0.059655	-0.00612	-23.06144	53.264707	27.361192	0.579567	0.218745	-0.116493	-0.776326	31.646558
	3.77E+12	1.47E+15	0	24671	0	1690	1744.3	32152	34772	36606	32982	32921	32872	31333	35353	35378	0	-1.905388	4.333933	8.671726	0.03092	0.064735	-0.00787	-23.076865	53.156895	27.21814	0.579538	0.218799	-0.11647	-0.776336	31.689141
	3.77E+12	1.47E+15	0	16479	0	1691	1744.4	32154	34732	36629	32981	32927	32875	31333	35353	35362	0	-1.89956	4.24207	8.723419	0.02917	0.074321	-0.003298	-23.116447	53.24146	27.079033	0.579529	0.218877	-0.116423	-0.776328	31.710433
	3.77E+12	1.47E+15	0	36959	0	1692	1744.1	32172	34720	36634	32982	32936	32873	31333	35337	35378	0	-1.859438	4.213619	8.734723	0.030923	0.088616	-0.006462	-22.873981	52.881332	27.113474	0.579517	0.219003	-0.116347	-0.776313	31.646558
	3.77E+12	1.47E+15	0	41055	0	1693	1744.3	32156	34743	36622	32981	32935	32875	31349	35337	35394	0	-1.895564	4.267174	8.707698	0.029176	0.087057	-0.003398	-23.245396	53.068415	27.106775	0.579511	0.219119	-0.116272	-0.776295	31.689141
	3.77E+12	1.47E+15	0	95	0	1694	1744.5	32148	34767	36599	32982	32940	32877	31333	35337	35378	0	-1.913957	4.322812	8.656008	0.030559	0.094997	-0.000466	-23.208478	53.247257	27.077885	0.579519	0.219261	-0.116186	-0.776263	31.731725
	3.77E+12	1.47E+15	0	12383	0	1695	1744.4	32127	34757	36568	32972	32938	32871	31333	35369	35378	0	-1.960535	4.300408	8.586412	0.014861	0.092076	-0.00985	-23.051785	52.933973	27.222374	0.57951	0.219363	-0.11605	-0.776261	31.710433
	3.77E+12	1.47E+15	0	36959	0	1696	1744.3	32116	34737	36548	32966	32936	32870	31333	35369	35362	0	-1.984538	4.254719	8.541545	0.005432	0.089053	-0.011309	-23.062438	52.817766	27.355768	0.579502	0.219439	-0.115888	-0.776269	31.689141
	3.77E+12	1.47E+15	0	16479	0	1697	1744.4	32110	34731	36541	32966	32929	32869	31333	35385	35394	0	-1.99762	4.241244	8.525829	0.005434	0.077907	-0.012817	-23.163332	52.965816	27.357683	0.579484	0.219482	-0.11575	-0.776291	31.710433
	3.77E+12	1.47E+15	0	4191	0	1698	1744.4	32092	34730	36546	32962	32923	32870	31349	35385	35378	0	-2.037608	4.23947	8.537003	-0.000889	0.068465	-0.011091	-23.465482	53.114494	27.198122	0.579471	0.21948	-0.115616	-0.776321	31.710433
	3.77E+12	1.47E+15	0	45151	0	1699	1744.6	32096	34703	36547	32965	32915	32869	31349	35353	35394	0	-2.027691	4.177564	8.539303	0.003819	0.055647	-0.012655	-23.433928	52.953004	27.166811	0.579443	0.219451	-0.115524	-0.776364	31.753016
	3.77E+12	1.47E+15	0	53343	0	1700	1744.5	32087	34694	36552	32975	32910	32876	31365	35385	35394	0	-2.047515	4.157033	8.550521	0.019687	0.047422	-0.001403	-23.284164	52.848914	27.501978	0.579433	0.219428	-0.115508	-0.776381	31.731725
	3.77E+12	1.47E+15	0	61535	0	1701	1744.2	32084	34707	36539	32984	32899	32882	31381	35369	35394	0	-2.054909	4.186661	8.521327	0.034164	0.029667	0.008526	-23.281889	52.819675	27.462566	0.579432	0.219379	-0.115585	-0.776383	31.66785
	3.77E+12	1.47E+15	0	36959	0	1702	1744.2	32085	34717	36499	32993	32903	32887	31399	35367	35414	0	-2.053098	4.209677	8.431549	0.048342	0.035797	0.016351	-23.449907	53.080981	27.336869	0.579447	0.219374	-0.115702	-0.776357	31.66785
	3.77E+12	1.47E+15	0	95	0	1703	1744.1	32052	34737	36477	32994	32903	32889	31353	35418	35387	0	-2.127255	4.256517	8.382057	0.049964	0.035772	0.01959	-23.413671	53.315656	27.167433	0.57947	0.219371	-0.115826	-0.776322	31.646558
	3.77E+12	1.47E+15	0	20575	0	1704	1744.3	32056	34760	36495	32993	32896	32886	31358	35382	35385	0	-2.11882	4.309423	8.422407	0.048345	0.024651	0.014842	-23.451521	53.390138	27.331258	0.579474	0.219336	-0.115963	-0.776308	31.689141
	3.77E+12	1.47E+15	0	46175	24	1705	1744.6	32063	34786	36516	32987	32902	32887	31354	35476	35367	0	-2.1037	4.369243	8.469486	0.038555	0.034374	0.01612	-23.315433	53.603724	27.468858	0.579496	0.219308	-0.116048	-0.776287	31.753016
	3.77E+12	1.47E+15	0	58207	1744	1706	1744.6	32055	34794	36519	32984	32902	32887	31356	35333	35373	0	-2.121728	4.387849	8.476181	0.033791	0.034457	0.016129	-23.193366	53.249126	27.413277	0.579523	0.21927	-0.116119	-0.776267	31.753016
	3.77E+12	1.47E+15	0	63327	16288	1707	1744.6	32062	34758	36553	32989	32901	32883	31356	35349	35373	0	-2.104969	4.304888	8.552568	0.041805	0.032721	0.009785	-23.106203	53.286119	27.599158	0.579523	0.219247	-0.116213	-0.776259	31.753016
	3.77E+12	1.47E+15	0	39007	65535	1708	1744.2	32072	34753	36582	32999	32907	32876	31356	35365	35357	0	-2.082886	4.292588	8.617698	0.058022	0.041983	-0.001213	-22.883836	53.489937	27.5199	0.579483	0.219294	-0.116325	-0.776259	31.66785
	3.77E+12	1.47E+15	0	45151	0	1709	1744.2	32076	34765	36579	33005	32904	32872	31356	35349	35373	0	-2.074364	4.320038	8.610953	0.067639	0.037036	-0.007519	-22.498931	53.187654	27.760104	0.579415	0.219352	-0.116471	-0.776272	31.66785
	3.77E+12	1.47E+15	0	53343	0	1710	1744.6	32072	34763	36590	33008	32903	32875	31372	35381	35389	0	-2.082783	4.316005	8.635613	0.072094	0.035371	-0.003015	-22.945609	53.756941	27.64302	0.579355	0.219412	-0.116638	-0.776275	31.753016
	3.77E+12	1.47E+15	0	61535	0	1711	1744.1	32094	34770	36616	33012	32898	32871	31372	35365	35389	0	-2.034483	4.330803	8.694024	0.078884	0.027288	-0.008935	-23.309566	53.65103	27.379704	0.579263	0.219465	-0.116841	-0.776297	31.646558
	3.77E+12	1.47E+15	0	57439	0	1712	1744.2	32105	34822	36629	33002	32898	32878	31372	35349	35373	0	-2.011476	4.450005	8.723119	0.062821	0.027575	0.002141	-23.045517	54.250645	27.295547	0.579224	0.219475	-0.117006	-0.776299	31.66785
	3.77E+12	1.47E+15	0	95	0	1713	1744	32088	34830	36625	32981	32895	32882	31372	35333	35389	0	-2.049731	4.468657	8.71409	0.029564	0.023378	0.008754	-23.113839	53.908148	27.182012	0.579229	0.219393	-0.117086	-0.776306	31.625266
	3.77E+12	1.47E+15	0	16479	0	1714	1744.1	32091	34785	36608	32971	32902	32881	31372	35365	35389	0	-2.041634	4.36536	8.676034	0.013581	0.034797	0.006984	-23.069922	52.660257	27.305968	0.579245	0.219314	-0.117088	-0.776317	31.646558
	3.77E+12	1.47E+15	0	28767	0	1715	1744.4	32066	34767	36597	32960	32902	32878	31372	35349	35389	0	-2.096423	4.325125	8.651306	-0.004038	0.035097	0.002054	-23.076028	53.226136	27.123752	0.579261	0.219198	-0.117031	-0.776345	31.710433
	3.77E+12	1.47E+15	0	12383	0	1716	1744.2	32059	34760	36623	32960	32900	32877	31356	35349	35373	0	-2.111901	4.308972	8.709655	-0.003872	0.031909	0.000643	-23.099995	53.090123	27.100508	0.579272	0.219073	-0.11698	-0.776381	31.66785
	3.77E+12	1.47E+15	0	41055	0	1717	1744.2	32082	34722	36636	32964	32898	32880	31356	35349	35373	0	-2.059554	4.220986	8.738964	0.002445	0.02862	0.005435	-22.970537	53.240182	27.397766	0.579291	0.218951	-0.11696	-0.776403	31.66785
	3.77E+12	1.47E+15	0	45151	0	1718	1744.2	32083	34730	36633	32970	32902	32877	31356	35365	35389	0	-2.057583	4.239337	8.732218	0.011992	0.034819	0.00057	-22.839457	53.430282	27.53504	0.579292	0.218872	-0.11695	-0.776426	31.66785
	3.77E+12	1.47E+15	0	53343	0	1719	1744.3	32056	34755	36634	32984	32902	32877	31372	35365	35373	0	-2.118294	4.297671	8.734337	0.034157	0.034436	0.000458	-22.858325	53.135609	27.351229	0.579274	0.218838	-0.117012	-0.77644	31.689141
	3.77E+12	1.47E+15	0	4191	0	1720	1744.5	32064	34744	36629	32990	32899	32880	31356	35349	35357	0	-2.099986	4.272409	8.723151	0.043524	0.029503	0.00513	-22.846818	52.848983	27.360506	0.579258	0.218812	-0.117115	-0.776444	31.731725
[truncated: 2,120 more rows]
