# Supplementary material for: The upper limb Physiological Profile Assessment: Description, reliability, normative values and criterion validity
Source: PLoS One. 2019 Jun 27;14(6):e0218553. doi: 10.1371/journal.pone.0218553 (PMC6597070; doi:10.1371/journal.pone.0218553)
Supplement: S1 File — (ZIP) [file pone.0218553.s004.zip › S1 File/StartHereForArmStability.m]

% Script for the Arm Stability Analysis of the Upperlimb PPA. 
% Prepared for upload to Plos One 14/06/2019
%
%
%%%%%%%%%%%%%%%%%%%%%%%%%%%%%%%%%%%%%%%%%%%%%
% MATTHEW BRODIE 14/06/2019
% brodiephd@gmail.com
%
% You may use and change this code according to the following:
%
% 1. This code is for noncommercial use.
% 2. We accept no liability for this code or its use.
% 3. This code is designed to work specifically for small arm movements
% during the 30 second ULPPA arm stability test, in an environment where
% the local magnetic feild is constant. Any deviations from this purpose of
% may or may not cause unreliable results.
% 4. All uses of this code modified or otherwise must cite the following
% papers:
%
% (i) Matthew A. D. Brodie, Michael Psarakis & Phu Hoang (2016) Gyroscopic 
% corrections improve wearable sensor data prior to measuring dynamic sway 
% in the gait of people with Multiple Sclerosis, Computer Methods in 
% Biomechanics and Biomedical Engineering, 19:12, 1339-1346, 
% DOI: 10.1080/10255842.2016.1140747
% 
% And
%
% (ii) Ingram LI, Butler AA, Walsh LD, Brodie MA, Lord SR, Gandevia SC. The
% upper limb Physiological Profile Assessment: description, reliability, 
% normative values and criterion validity. PLoS One. 2019
%
% 5. This code may be modified, provided that this header must stay in place. 
%
% HOW IT WORKS
% This code reads in some accelerometer, gyroscope and magnetometer data
% and calculates the change in device orientation in terms of arm roll,
% pitch and yaw. The measuring device is attached to the wrist and the
% participant instructed to keep their arm still. Because different filters
% may cause different arm paths to be calculated, this code should be used
% to enable a direct comparision to the results from the population study
% cited above. 
%
% A number of graphs are produced that will help you check if the
% appropriate quality of data has been met for reliable results. 
%
% pathLen (line 145) is the outcome variable used in the Plus One paper
% pathLen = [total (3D), x (roll), y (pitch), z(yaw)] 
% in the Plus One paper total (3D) path length was reported
%
%%%%%%%%%%%%%%%%%%%%%%%%%%%%%%%%%%%%%%%%%%%%%
% 
% STEP ONE - Load the data file for analysis
% make sure this path leads to the data file on your computer
% Two example data files are provided.
% These data are provided by an APDM opal, if other data files are used
% this code will beed to be modified. 

% Comment out appropriate filename below
% data files must be in the current folder for this example
%
fileName = 'Healthy_example_data.csv'; 
% fileName = 'Parkinsons_example_data.csv'; 

data = importdata(fileName);

% determine rate from header text
rateTxt = data.textdata{strncmp(data.textdata(:,1),'Sample Rate',11),1};
rate = str2num(rateTxt(13:end));

% extract sensor data from the correct columns (this assumes only one APDM
% device is attached. 

colStart = find(strncmp(data.textdata(1,:),'Sample Count',12));

accel = data.data(:,colStart+11:colStart+13);
gyro = data.data(:,colStart+14:colStart+16);
mag = data.data(:,colStart+17:colStart+19);
time = (1:length(accel))./rate;

accelRaw = accel;
gyroRaw = gyro;

%%%
%
% STEP TWO - Apply some quality control of the data
% Apply some quality control by removing outliers sometimes occures if
% device is still warming up or magnetic field is inconsistent, or device
% is being shaken hard.

% check for faulty magnetic feild - difference in total should not be too high!
temp = abs(diff(sqrt(sum(mag.^2,2)))).*rate;
ckMag = find(([temp(1,:); temp] + [temp; temp(end,:)])/2 > 1000 | [isnan(temp); 0]);
ckMag = unique([ckMag ckMag+1 ckMag-1 ckMag+2 ckMag-2 ckMag+3 ckMag-3 ckMag+4 ckMag-4]);
ckMag = ckMag(ckMag>0 & ckMag<=size(mag,1));
mag(ckMag,:) = nan;

% check for accessive acceleration
totGravity = sqrt(sum(accel.^2,2));
ckAccel = find(totGravity > 10.81 | totGravity < 8.81 | isnan(totGravity));
ckAccel = unique([ckAccel ckAccel+1 ckAccel-1 ckAccel+2 ckAccel-2 ckAccel+3 ckAccel-3 ckAccel+4 ckAccel-4]);
ckAccel = ckAccel(ckAccel>0 & ckAccel<=size(accel,1));
accel(ckAccel,:) = nan; % but then can not do frequency analysis properly...

okAccel = setdiff(1:size(accel,1),ckAccel);

ckGyro = find(any(isnan(gyro),2));
ckGyro = unique([ckGyro ckGyro+1 ckGyro-1]);
ckGyro = ckGyro(ckGyro>0 & ckGyro<=size(gyro,1));
gyro(ckGyro,:) = nan;  % but then can not do frequency analysis properly...

% Graphs for check data quality
figure;
plot(time,accel,'linewidth',1.5)
grid
title([fileName(1:end-4) ' -  Raw Accel'],'interpreter','none');
xlabel('time [s]')
ylabel('Acceleration [ms^-^2]')
legend('AP','ML','VT');
set(gcf,'position',[0 0 600 400]);

figure;
plot(time,gyro*180/pi,'linewidth',1.5)
grid
title([fileName(1:end-4) ' - Raw Gyro'],'interpreter','none');
xlabel('time [s]')
ylabel('Angular Velocity [degs^-^1]')
legend('roll','pitch','yaw');
set(gcf,'position',[75 0 600 400]);

figure;
plot(time,mag,'linewidth',1.5)
grid
title([fileName(1:end-4) ' - Raw Mag'],'interpreter','none');
xlabel('time [s]')
ylabel('Magnetic Feild')
legend('x','y','z');
set(gcf,'position',[150 0 600 400]);

%%%
%
% STEP THREE - Determine device orientation through sensor fusion
% pathLen is the outcome variable used in the Plus One paper
% pathLen = [total (3D), x (roll), y (pitch), z(yaw)]
[anglesFused, pathLen, aBody, gBody, notes] = Matt_Gyro_Filter_ArmStability(accel, gyro, mag, accelRaw, gyroRaw, rate);

%%%
% 
% STEP Four - Calculate the projected area and graph
figure;
set(gcf,'position',[0 0 600 400]);
[rambleMean rambleRange rambleArea] = Error_ellipse_ArmStability(anglesFused(:,[3 2]), true);
title([fileName(1:end-4) ' - Projected Area: ' num2str(rambleArea,3) ' deg2'], 'interpreter', 'none')

%%%
% 
% STEP Five - Graph some more outputs for checking
figure;
plot(time, anglesFused,'linewidth',1.5)
grid
xlabel('time [s]')
ylabel('Angle [deg]')
legend('roll','pitch','yaw');
title([fileName(1:end-4) ' - Path Length: ' num2str(pathLen,3) ' deg'],'interpreter','none');
set(gcf,'position',[600 0 600 400]);

%%%
% 
% STEP Six - Collect some outputs ...
plosOneTotalPath = pathLen(1); 


                    
                       
