# Supplementary material for: The upper limb Physiological Profile Assessment: Description, reliability, normative values and criterion validity
Source: PLoS One. 2019 Jun 27;14(6):e0218553. doi: 10.1371/journal.pone.0218553 (PMC6597070; doi:10.1371/journal.pone.0218553)
Supplement: S1 File — (ZIP) [file pone.0218553.s004.zip › S1 File/Parkinsons_example_data.csv]

Metadata	Sync Count	Time	Button Status	Flags	Optional Data	Sample Count	Raw Temperature	Raw Acceleration X	Raw Acceleration Y	Raw Acceleration Z	Raw Gyroscope X	Raw Gyroscope Y	Raw Gyroscope Z	Raw Magnetometer X	Raw Magnetometer Y	Raw Magnetometer Z	Magnetometer Bridge Current	Acceleration X (m/s^2)	Acceleration Y (m/s^2)	Acceleration Z (m/s^2)	Angular Velocity X (rad/s)	Angular Velocity Y (rad/s)	Angular Velocity Z (rad/s)	Magnetic Field X (uT)	Magnetic Field Y (uT)	Magnetic Field Z (uT)	Orientation Quaternion Scalar	Orientation Quaternion X	Orientation Quaternion Y	Orientation Quaternion Z	Temperature (deg C)
File Format Version=5	3.97359E+12	1.55218E+15	0	32855	0	0	1638.1	31286	32555	46075	33051	33013	32688	31360	29182	36708	0	-1.245689	-0.224415	10.17276	-0.04193	-0.000864	-0.058183	-10.981929	-26.842086	43.436675	-0.575683	0.067384	-0.003744	-0.814883	30.385925
Monitor Case IDs= :SI-002953:SI-002794	3.97359E+12	1.55218E+15	0	24663	0	1	1637.8	31367	32653	46229	33044	33026	32680	31360	29182	36708	0	-1.185666	-0.152314	10.288489	-0.053214	0.020396	-0.070576	-10.818098	-26.867645	43.78533	-0.575824	0.067354	-0.003734	-0.814786	30.317821
Monitor Labels= ::	3.97359E+12	1.55218E+15	0	45143	0	2	1637.8	31449	32591	46288	33031	33037	32668	31360	29150	36708	0	-1.122712	-0.199783	10.332896	-0.073982	0.038536	-0.089165	-10.852413	-26.839312	43.398725	-0.576018	0.067428	-0.003695	-0.814643	30.317821
Version String1=APDM Inc.	3.97359E+12	1.55218E+15	0	49239	0	3	1637.9	31532	32503	46245	33022	33051	32660	31344	29134	36724	0	-1.058677	-0.266654	10.300669	-0.088375	0.061444	-0.101474	-10.851429	-27.007554	43.263994	-0.576247	0.067608	-0.003658	-0.814466	30.340522
Version String2=2014-03-05-7af284be1fe0625cbb52e27317e481c6926ecb7a	3.97359E+12	1.55218E+15	0	20567	0	4	1637.7	31604	32380	46157	33011	33060	32663	31344	29182	36708	0	-1.002768	-0.359773	10.234555	-0.106482	0.076152	-0.096181	-10.812468	-26.964241	43.471248	-0.576455	0.067875	-0.003598	-0.814297	30.295119
Version String3=	3.97359E+12	1.55218E+15	0	4183	0	5	1638.2	31679	32347	46012	32996	33067	32666	31312	29166	36724	0	-0.945298	-0.385109	10.125748	-0.13082	0.08767	-0.09076	-11.008582	-27.007499	43.424806	-0.576638	0.068234	-0.003488	-0.814138	30.408627
Calibration Version=5	3.97359E+12	1.55218E+15	0	45143	0	6	1637.9	31751	32266	45843	32986	33075	32662	31328	29166	36708	0	-0.890055	-0.446851	9.998736	-0.147087	0.100819	-0.096705	-10.870468	-26.816425	43.469332	-0.576836	0.068672	-0.003355	-0.813962	30.340522
Sample Rate=128	3.97359E+12	1.55218E+15	0	24663	0	7	1638.1	31751	32097	45684	32980	33086	32672	31328	29166	36692	0	-0.887883	-0.57321	9.879295	-0.157184	0.118627	-0.080382	-10.559494	-26.991165	43.253328	-0.576978	0.069189	-0.003233	-0.813817	30.385925
Decimation Factor=10	3.97359E+12	1.55218E+15	0	45143	0	8	1638.3	31740	32004	45583	32986	33088	32677	31328	29182	36708	0	-0.89497	-0.642546	9.803431	-0.147552	0.121735	-0.072586	-10.623952	-27.264794	43.052701	-0.577099	0.069694	-0.003152	-0.813689	30.431328
Time Good=0	3.97359E+12	1.55218E+15	0	57431	0	9	1638	31687	32027	45534	32991	33089	32689	31328	29166	36724	0	-0.935656	-0.624833	9.766499	-0.139967	0.123159	-0.053576	-10.58104	-27.422715	43.060471	-0.57716	0.070186	-0.003103	-0.813603	30.363224
Decimation Bypass=0	3.97359E+12	1.55218E+15	0	12375	0	10	1637.9	31588	32045	45502	32994	33082	32696	31344	29166	36708	0	-1.010975	-0.610144	9.742352	-0.135332	0.111693	-0.042572	-10.72769	-27.908629	43.247369	-0.577188	0.070631	-0.003046	-0.813545	30.340522
Gravity=9.806000	3.97359E+12	1.55218E+15	0	32855	0	11	1637.8	31488	32012	45480	33000	33075	32710	31328	29198	36724	0	-1.086395	-0.633615	9.725722	-0.126069	0.100111	-0.020487	-10.810622	-27.565189	43.209154	-0.577148	0.071019	-0.002998	-0.81354	30.317821
Magnetic field magnitude=53.200000	3.97359E+12	1.55218E+15	0	36951	0	12	1637.8	31392	32013	45433	33011	33069	32717	31328	29182	36708	0	-1.159168	-0.631624	9.690327	-0.108406	0.090159	-0.009763	-11.094767	-27.284313	43.202905	-0.57708	0.071334	-0.002987	-0.813561	30.317821
	3.97359E+12	1.55218E+15	0	53335	0	13	1638	31228	32000	45384	33015	33059	32724	31328	29198	36708	0	-1.28314	-0.639108	9.65342	-0.102017	0.073815	0.001171	-11.237924	-27.490482	43.27937	-0.576978	0.071584	-0.002962	-0.813611	30.363224
	3.97359E+12	1.55218E+15	0	21591	24	14	1637.9	31096	31871	45331	33035	33046	32740	31328	29198	36708	0	-1.3816	-0.734019	9.613474	-0.070041	0.052295	0.025879	-11.042788	-27.489723	42.918094	-0.576807	0.071693	-0.002998	-0.813723	30.340522
	3.97359E+12	1.55218E+15	0	20823	1644	15	1637.9	30975	31882	45271	33048	33038	32749	31328	29198	36708	0	-1.473449	-0.72422	9.568289	-0.049186	0.039052	0.039705	-11.077741	-27.339356	42.916373	-0.576598	0.071712	-0.003073	-0.813869	30.340522
	3.97359E+12	1.55218E+15	0	26455	16536	16	1637.8	30907	31902	45269	33070	33025	32750	31344	29182	36724	0	-1.525288	-0.708435	9.566711	-0.013432	0.017668	0.040362	-11.103589	-27.318855	43.274585	-0.576397	0.071583	-0.003215	-0.814022	30.317821
	3.97359E+12	1.55218E+15	0	22615	65535	17	1637.8	30866	31919	45380	33091	33016	32751	31328	29182	36740	0	-1.55648	-0.695188	9.650098	0.020708	0.002782	0.041098	-10.933324	-27.538517	43.204157	-0.576203	0.071331	-0.003432	-0.814181	30.317821
	3.97359E+12	1.55218E+15	0	49239	0	18	1637.6	30828	32037	45440	33104	33006	32754	31344	29182	36724	0	-1.586865	-0.606506	9.695111	0.041713	-0.013638	0.045314	-10.937311	-27.211731	43.205829	-0.576002	0.070978	-0.003679	-0.814353	30.272418
	3.97359E+12	1.55218E+15	0	4183	0	19	1637.6	30829	32027	45432	33110	33002	32754	31360	29214	36708	0	-1.585986	-0.614003	9.6891	0.051487	-0.020204	0.045052	-11.106834	-27.109906	43.242227	-0.575805	0.070583	-0.003943	-0.814525	30.272418
	3.97359E+12	1.55218E+15	0	12375	0	20	1637.9	30888	31969	45421	33113	32998	32745	31312	29166	36692	0	-1.540352	-0.657987	9.680947	0.056814	-0.026634	0.030509	-11.073724	-27.166296	43.056309	-0.575655	0.070155	-0.004206	-0.814667	30.340522
	3.97359E+12	1.55218E+15	0	16471	0	21	1637.5	30952	32088	45415	33124	32997	32734	31360	29198	36724	0	-1.493667	-0.569997	9.676393	0.074931	-0.028282	0.012517	-11.075586	-27.001972	43.095619	-0.575567	0.069682	-0.004517	-0.814768	30.249716
	3.97359E+12	1.55218E+15	0	87	0	22	1637.8	30986	32325	45486	33124	32999	32729	31376	29182	36724	0	-1.470673	-0.392857	9.729829	0.075206	-0.024986	0.004543	-11.109294	-27.008754	43.066426	-0.575504	0.069219	-0.004834	-0.81485	30.317821
	3.97359E+12	1.55218E+15	0	36951	0	23	1637.9	31198	32580	45771	33110	33006	32722	31328	29166	36708	0	-1.31304	-0.20468	9.944184	0.0527	-0.013373	-0.006061	-10.933883	-27.134413	43.180115	-0.575469	0.068844	-0.005104	-0.814905	30.340522
	3.97359E+12	1.55218E+15	0	24663	0	24	1637.7	31352	32582	45661	33076	33026	32715	31344	29166	36740	0	-1.196624	-0.205296	9.861591	-0.002494	0.019588	-0.015794	-10.952046	-27.24652	43.505018	-0.575449	0.068698	-0.005269	-0.81493	30.295119
	3.97359E+12	1.55218E+15	0	87	0	25	1638.2	31350	32445	45510	33047	33027	32700	31328	29182	36708	0	-1.196163	-0.307478	9.748223	-0.048904	0.02176	-0.038705	-11.026242	-27.289287	43.499683	-0.575489	0.068664	-0.005284	-0.814904	30.408627
	3.97359E+12	1.55218E+15	0	8279	0	26	1637.8	31358	32406	45510	33023	33043	32694	31344	29166	36724	0	-1.189879	-0.337033	9.748146	-0.087934	0.048091	-0.047247	-10.616605	-26.951324	43.207395	-0.575546	0.068802	-0.005233	-0.814853	30.317821
	3.97359E+12	1.55218E+15	0	87	0	27	1638.2	31462	32419	45553	33004	33052	32694	31360	29166	36724	0	-1.110953	-0.328388	9.780626	-0.118714	0.062938	-0.046458	-11.007225	-27.144405	42.894361	-0.57559	0.069022	-0.005166	-0.814804	30.408627
	3.97359E+12	1.55218E+15	0	53335	0	28	1637.8	31505	32378	45625	32985	33061	32689	31376	29182	36724	0	-1.078075	-0.359896	9.834686	-0.14961	0.07784	-0.05366	-11.072027	-27.303153	43.063113	-0.575648	0.069361	-0.005032	-0.814735	30.317821
	3.97359E+12	1.55218E+15	0	16471	0	29	1637.9	31442	32184	45614	32978	33065	32691	31382	29209	36727	0	-1.123266	-0.504225	9.826404	-0.161042	0.084398	-0.050164	-10.332759	-27.053466	43.413248	-0.575691	0.069746	-0.004878	-0.814672	30.340522
	3.97359E+12	1.55218E+15	0	49239	0	30	1638.3	31414	32033	45566	32980	33064	32694	31354	29183	36698	0	-1.142313	-0.616629	9.790403	-0.157746	0.082717	-0.045453	-10.746304	-27.384058	43.138487	-0.575721	0.07012	-0.004732	-0.814621	30.431328
	3.97359E+12	1.55218E+15	0	24663	0	31	1638.2	31434	32018	45546	32994	33063	32695	31349	29138	36697	0	-1.127054	-0.628177	9.775368	-0.135066	0.080897	-0.044376	-11.001098	-27.501219	43.371803	-0.575753	0.070437	-0.004654	-0.814571	30.408627
	3.97359E+12	1.55218E+15	0	24663	0	32	1638.2	31406	32009	45535	32998	33060	32706	31311	29045	36691	0	-1.148159	-0.634551	9.76708	-0.128936	0.07586	-0.026971	-10.938203	-27.32429	43.366876	-0.575731	0.070725	-0.004589	-0.814562	30.408627
	3.97359E+12	1.55218E+15	0	57431	0	33	1637.9	31344	32007	45517	33009	33058	32705	31299	29219	36733	0	-1.195321	-0.635437	9.75344	-0.111126	0.07248	-0.028991	-11.007089	-27.329304	43.153093	-0.57572	0.070963	-0.004572	-0.814549	30.340522
	3.97359E+12	1.55218E+15	0	24663	0	34	1637.9	31304	32101	45497	33017	33046	32712	31315	29203	36717	0	-1.226837	-0.564561	9.738374	-0.098298	0.05284	-0.018223	-10.712118	-27.499776	43.374624	-0.575679	0.07111	-0.004555	-0.814565	30.340522
	3.97359E+12	1.55218E+15	0	49239	0	35	1638	31270	32155	45467	33029	33036	32720	31331	29203	36717	0	-1.253237	-0.523638	9.71582	-0.078984	0.036378	-0.005981	-10.497392	-27.397367	43.309407	-0.575605	0.071162	-0.004566	-0.814613	30.363224
	3.97359E+12	1.55218E+15	0	57431	0	36	1637.6	31231	32126	45491	33029	33030	32725	31331	29203	36717	0	-1.282668	-0.545098	9.733743	-0.079268	0.026596	0.00195	-10.227641	-26.985118	43.392768	-0.575506	0.071183	-0.004556	-0.814681	30.272418
	3.97359E+12	1.55218E+15	0	28759	0	37	1638	31206	32107	45577	33037	33027	32726	31315	29203	36717	0	-1.301024	-0.558746	9.798442	-0.06614	0.021613	0.003221	-10.717179	-27.107861	43.128477	-0.575406	0.07116	-0.004577	-0.814753	30.363224
	3.97359E+12	1.55218E+15	0	21591	24	38	1638.1	31206	32179	45664	33049	33019	32725	31331	29203	36717	0	-1.301808	-0.504795	9.863842	-0.046521	0.008491	0.001098	-10.945564	-27.524878	42.902837	-0.575321	0.071081	-0.004582	-0.814821	30.385925
	3.97359E+12	1.55218E+15	0	53335	0	39	1638	31182	32214	45699	33052	33014	32726	31347	29187	36701	0	-1.320478	-0.478354	9.890104	-0.041687	0.000333	0.002533	-10.928123	-28.757171	42.87325	-0.575232	0.070964	-0.004584	-0.814893	30.363224
	3.97359E+12	1.55218E+15	0	46935	16536	40	1638	31182	32148	45645	33054	33007	32725	31379	29171	36701	0	-1.319677	-0.527751	9.849525	-0.038358	-0.011033	0.000786	-11.456497	-28.019865	43.194722	-0.57515	0.070804	-0.004571	-0.814965	30.363224
	3.97359E+12	1.55218E+15	0	38999	65535	41	1637.9	31257	32148	45640	33061	33013	32725	31315	29139	36717	0	-1.262933	-0.528783	9.845804	-0.02706	-0.001398	0.000597	-11.418972	-26.573002	43.409279	-0.57507	0.070621	-0.004663	-0.815037	30.340522
	3.97359E+12	1.55218E+15	0	61527	0	42	1637.9	31317	32221	45671	33060	33009	32726	31315	29155	36733	0	-1.218388	-0.47492	9.869143	-0.028694	-0.007881	0.002189	-11.126933	-27.027955	43.185349	-0.574986	0.07045	-0.004688	-0.815111	30.340522
	3.97359E+12	1.55218E+15	0	4183	0	43	1637.9	31325	32312	45658	33051	33011	32724	31363	29171	36717	0	-1.213498	-0.406909	9.859374	-0.043259	-0.004496	-0.000659	-10.98639	-26.940887	43.227323	-0.574906	0.070294	-0.004722	-0.815181	30.340522
	3.97359E+12	1.55218E+15	0	45143	0	44	1638	31326	31988	45565	33033	33013	32716	31363	29155	36717	0	-1.208609	-0.649366	9.789523	-0.072197	-0.000925	-0.012769	-11.172119	-26.95548	43.217097	-0.574856	0.070216	-0.004669	-0.815223	30.363224
	3.97359E+12	1.55218E+15	0	87	0	45	1638.1	31273	31690	45382	33028	33016	32725	31379	29187	36733	0	-1.245028	-0.871661	9.651991	-0.08062	0.003908	0.001831	-11.181806	-26.931993	43.246738	-0.574757	0.070173	-0.004603	-0.815297	30.385925
	3.97359E+12	1.55218E+15	0	28759	0	46	1637.6	31170	32044	44811	33009	32997	32725	31395	29155	36733	0	-1.328349	-0.605646	9.222658	-0.111551	-0.026642	0.002323	-10.951263	-27.053841	43.101008	-0.57465	0.070128	-0.004322	-0.815378	30.272418
	3.97359E+12	1.55218E+15	0	53335	0	47	1637.7	30897	31897	43762	32969	32975	32727	31395	29139	36749	0	-1.534013	-0.712024	8.434123	-0.176432	-0.061799	0.006741	-10.451391	-27.268195	42.9237	-0.574512	0.070117	-0.003756	-0.815479	30.295119
	3.97359E+12	1.55218E+15	0	8279	0	48	1637.8	30559	31665	42262	32937	32918	32718	31411	29171	36749	0	-1.788175	-0.881159	7.306605	-0.227705	-0.153694	-0.007095	-10.731869	-27.651635	43.077314	-0.574405	0.069929	-0.002817	-0.815574	30.317821
	3.97359E+12	1.55218E+15	0	16471	0	49	1637.7	30174	31379	40686	32976	32829	32703	31379	29139	36701	0	-2.07745	-1.090225	6.121888	-0.163283	-0.29836	-0.033455	-11.426301	-27.781307	43.412215	-0.5744	0.069136	-0.001752	-0.815648	30.295119
	3.97359E+12	1.55218E+15	0	49239	0	50	1637.9	30512	32094	40674	33069	32727	32676	31395	29139	36717	0	-1.83039	-0.559293	6.113139	-0.010513	-0.464702	-0.081108	-10.881637	-27.437173	43.374898	-0.574589	0.06747	-0.000787	-0.815656	30.340522
	3.97359E+12	1.55218E+15	0	61527	0	51	1637.9	31350	32614	43311	33156	32707	32661	31363	29123	36701	0	-1.200195	-0.18105	8.095535	0.131491	-0.498135	-0.108475	-10.50612	-27.54427	43.166912	-0.574899	0.065378	-0.000192	-0.815608	30.340522
	3.97359E+12	1.55218E+15	0	57431	0	52	1637.8	32341	32453	47427	33165	32766	32696	31363	29123	36701	0	-0.444352	-0.314658	11.18958	0.144466	-0.402969	-0.052218	-10.477622	-27.38187	43.354361	-0.575031	0.063561	0.000133	-0.815659	30.317821
	3.97359E+12	1.55218E+15	0	8279	0	53	1637.7	33093	33509	51022	33006	32873	32733	31363	29139	36685	0	0.114517	0.465759	13.891832	-0.11588	-0.227745	0.013882	-10.173775	-27.312632	43.463007	-0.574887	0.062886	0.000878	-0.815812	30.295119
	3.97359E+12	1.55218E+15	0	53335	0	54	1637.7	33055	33097	52181	32808	33000	32739	31347	29123	36685	0	0.091866	0.157805	14.762852	-0.438586	-0.019234	0.032065	-10.096395	-27.82759	43.571049	-0.574606	0.063601	0.002179	-0.815952	30.295119
	3.97359E+12	1.55218E+15	0	45143	0	55	1637.6	33086	32067	52449	32665	33101	32725	31347	29123	36685	0	0.128626	-0.613615	14.964332	-0.6711	0.146598	0.015991	-9.917796	-27.574352	43.815589	-0.574317	0.065366	0.003852	-0.81601	30.272418
	3.97359E+12	1.55218E+15	0	49239	0	56	1637.6	32648	31871	48834	32684	33202	32708	31331	29123	36701	0	-0.203427	-0.754452	12.247217	-0.640276	0.31029	-0.010788	-10.094271	-27.575854	43.304576	-0.57412	0.067582	0.005067	-0.815962	30.272418
	3.97359E+12	1.55218E+15	0	24663	0	57	1638.1	31383	31389	46265	32781	33223	32715	31347	29139	36685	0	-1.157187	-1.098432	10.315692	-0.482887	0.342967	-0.002912	-10.204402	-27.875723	43.048918	-0.573936	0.06955	0.005704	-0.815921	30.385925
	3.97359E+12	1.55218E+15	0	87	0	58	1637.6	30622	32183	46561	32814	33232	32722	31331	29123	36701	0	-1.743931	-0.494633	10.537413	-0.429754	0.357037	0.007175	-10.281381	-27.935204	43.134018	-0.573733	0.071444	0.006138	-0.815897	30.272418
	3.97359E+12	1.55218E+15	0	12375	0	59	1637.6	30135	30426	45455	32939	33218	32709	31299	29155	36701	0	-2.091285	-1.803365	9.705947	-0.226123	0.332802	-0.018316	-10.605991	-28.111429	42.974838	-0.573666	0.072803	0.005985	-0.815825	30.272418
	3.97359E+12	1.55218E+15	0	4183	0	60	1637.8	30094	30796	44759	32984	33168	32738	31315	29139	36701	0	-2.127454	-1.525739	9.182872	-0.153643	0.250814	0.025859	-10.517106	-27.929451	42.858449	-0.573476	0.073739	0.005772	-0.815876	30.317821
	3.97359E+12	1.55218E+15	0	87	0	61	1637.8	30107	31588	44515	33023	33117	32743	31315	29171	36717	0	-2.127895	-0.933088	8.999462	-0.090132	0.167545	0.031879	-10.675882	-27.937535	42.711932	-0.573283	0.074268	0.005541	-0.815966	30.317821
	3.97359E+12	1.55218E+15	0	33879	24	62	1637.6	30344	32020	44874	33055	33084	32764	31331	29187	36701	0	-1.953732	-0.612948	9.269374	-0.038745	0.113381	0.063929	-10.778989	-28.088499	42.709929	-0.573001	0.07451	0.005258	-0.816144	30.272418
	3.97359E+12	1.55218E+15	0	37463	1606	63	1637.2	30647	31927	45464	33095	33058	32776	31347	29187	36701	0	-1.722836	-0.686756	9.712929	0.025836	0.070558	0.08138	-10.923185	-28.084025	42.891248	-0.572681	0.074471	0.00486	-0.816374	30.181612
	3.97359E+12	1.55218E+15	0	63319	16536	64	1637.4	30902	31694	45426	33131	33030	32788	31347	29187	36717	0	-1.526579	-0.864315	9.684623	0.084154	0.024546	0.098944	-10.914634	-27.921508	42.859405	-0.572321	0.074155	0.004374	-0.816658	30.227015
	3.97359E+12	1.55218E+15	0	18519	65535	65	1637.6	30982	31655	44940	33182	33014	32793	31347	29171	36733	0	-1.465708	-0.894386	9.319485	0.167012	-0.002135	0.1049	-10.823622	-27.981493	42.828393	-0.571966	0.073569	0.003682	-0.816963	30.272418
	3.97359E+12	1.55218E+15	0	61527	0	66	1637.9	31033	31859	44772	33241	33004	32802	31299	29187	36717	0	-1.429597	-0.742155	9.193321	0.262727	-0.019239	0.11702	-11.308089	-27.831091	43.025547	-0.571598	0.072715	0.002719	-0.817301	30.340522
	3.97359E+12	1.55218E+15	0	87	0	67	1638.1	31257	33067	45401	33278	33007	32799	31299	29187	36701	0	-1.274701	0.159232	9.666178	0.323003	-0.014839	0.110903	-11.410811	-27.716089	42.953231	-0.571265	0.07174	0.001555	-0.817623	30.385925
	3.97359E+12	1.55218E+15	0	8279	0	68	1637.9	31462	33623	46588	33294	33030	32787	31299	29203	36701	0	-1.125732	0.572543	10.558325	0.349198	0.02237	0.09139	-11.242907	-27.666148	43.134774	-0.571001	0.070825	0.000231	-0.817889	30.340522
	3.97359E+12	1.55218E+15	0	32855	0	69	1637.9	31579	32839	47867	33283	33065	32806	31299	29203	36717	0	-1.026126	-0.015861	11.519667	0.330434	0.079061	0.122541	-11.174651	-27.233586	43.131841	-0.57063	0.070134	-0.001169	-0.818206	30.340522
	3.97359E+12	1.55218E+15	0	24663	0	70	1637.7	31819	32389	48353	33203	33104	32823	31283	29187	36685	0	-0.838341	-0.355941	11.885083	0.199537	0.143185	0.15306	-10.88698	-27.174038	42.923961	-0.570125	0.069938	-0.002302	-0.818573	30.295119
	3.97359E+12	1.55218E+15	0	8279	0	71	1637.6	31930	31896	47875	33114	33132	32829	31315	29187	36701	0	-0.748395	-0.726413	11.525945	0.054514	0.189713	0.166202	-10.791805	-27.15487	43.071948	-0.569536	0.070214	-0.003078	-0.818956	30.272418
	3.97359E+12	1.55218E+15	0	24663	0	72	1637.8	31897	31858	47023	33055	33147	32821	31299	29203	36669	0	-0.77342	-0.754254	10.885657	-0.041082	0.214913	0.155721	-10.72708	-27.302141	43.388857	-0.568954	0.070784	-0.003602	-0.819309	30.317821
	3.97359E+12	1.55218E+15	0	53335	0	73	1637.6	31648	31541	45884	33017	33157	32822	31283	29187	36701	0	-0.959008	-0.988367	10.029448	-0.102992	0.231625	0.158819	-11.14315	-27.293913	43.395468	-0.568345	0.071544	-0.003966	-0.819665	30.272418
	3.97359E+12	1.55218E+15	0	61527	0	74	1637.7	31221	30831	44960	32988	33158	32821	31283	29187	36717	0	-1.274058	-1.514164	9.334768	-0.150042	0.233647	0.158286	-11.5669	-27.165754	43.085271	-0.567722	0.072416	-0.004183	-0.820018	30.295119
	3.97359E+12	1.55218E+15	0	24663	0	75	1637.4	30879	30976	43976	32966	33116	32812	31299	29203	36733	0	-1.535944	-1.401339	8.594922	-0.185309	0.165939	0.144257	-11.491146	-27.075361	42.926273	-0.567136	0.073149	-0.004133	-0.820359	30.227015
	3.97359E+12	1.55218E+15	0	16471	0	76	1638	30662	31384	43162	32978	33069	32789	31283	29203	36717	0	-1.705741	-1.092745	7.983125	-0.164484	0.089822	0.10653	-11.469306	-26.906452	43.162696	-0.566676	0.073592	-0.00397	-0.820638	30.363224
	3.97359E+12	1.55218E+15	0	36951	0	77	1637.6	30498	32529	42361	33010	32996	32767	31299	29203	36717	0	-1.845471	-0.233812	7.38086	-0.1114	-0.028732	0.069416	-11.667918	-27.062328	42.970716	-0.566353	0.073538	-0.003704	-0.820867	30.272418
	3.97359E+12	1.55218E+15	0	16471	0	78	1637.8	30449	33219	42689	33054	32955	32772	31283	29235	36717	0	-1.891006	0.283391	7.627334	-0.039756	-0.095856	0.075358	-11.503537	-27.224341	42.863087	-0.566032	0.073111	-0.003522	-0.821127	30.317821
	3.97359E+12	1.55218E+15	0	20567	0	79	1637.9	30761	32716	43525	33085	32942	32773	31283	29203	36733	0	-1.64753	-0.097111	8.255905	0.010694	-0.117361	0.075684	-11.310337	-27.046013	42.719364	-0.565725	0.072503	-0.003453	-0.821393	30.340522
	3.97359E+12	1.55218E+15	0	45143	0	80	1638	30937	32798	44085	33096	32913	32772	31315	29219	36733	0	-1.514753	-0.037973	8.676915	0.028822	-0.16452	0.073369	-11.646831	-27.044774	42.65914	-0.56543	0.071704	-0.003338	-0.821667	30.363224
	3.97359E+12	1.55218E+15	0	45143	0	81	1637.8	31043	33218	44520	33079	32888	32760	31315	29219	36717	0	-1.439618	0.274866	9.003842	0.001711	-0.204696	0.054541	-11.777681	-27.215909	43.142553	-0.565188	0.070836	-0.003042	-0.82191	30.317821
	3.97359E+12	1.55218E+15	0	4183	0	82	1637.6	31268	32915	44771	33068	32896	32753	31315	29235	36733	0	-1.265251	0.04502	9.192621	-0.016038	-0.191499	0.043841	-11.582881	-27.049125	43.392896	-0.564975	0.07005	-0.002715	-0.822124	30.272418
	3.97359E+12	1.55218E+15	0	20567	0	83	1637.9	31473	32597	45189	33074	32906	32747	31299	29251	36733	0	-1.105373	-0.195472	9.507003	-0.006032	-0.175303	0.034135	-11.623353	-26.911708	43.374165	-0.564796	0.069294	-0.002453	-0.822313	30.340522
	3.97359E+12	1.55218E+15	0	24663	0	84	1637.8	31443	32719	45431	33078	32916	32733	31315	29219	36733	0	-1.129541	-0.103849	9.688822	0.000859	-0.15899	0.011719	-11.6234	-27.005334	43.207256	-0.564689	0.068575	-0.002244	-0.822447	30.317821
	3.97359E+12	1.55218E+15	0	41047	0	85	1638.1	31421	32880	45353	33070	32932	32723	31283	29235	36733	0	-1.148114	0.017147	9.630241	-0.011777	-0.132834	-0.003804	-11.582477	-26.67894	43.207598	-0.564629	0.067968	-0.002047	-0.822539	30.385925
	3.97359E+12	1.55218E+15	0	1111	24	86	1637.8	31433	32934	45212	33058	32947	32714	31315	29235	36717	0	-1.140025	0.057219	9.524216	-0.031162	-0.108252	-0.017589	-11.812425	-26.701125	43.347713	-0.564608	0.067483	-0.001839	-0.822594	30.317821
	3.97359E+12	1.55218E+15	0	58199	1638	87	1638	31489	33002	45253	33056	32972	32705	31315	29219	36717	0	-1.098302	0.107525	9.555111	-0.034181	-0.067593	-0.031634	-11.494056	-26.878943	43.530893	-0.56463	0.067136	-0.001707	-0.822607	30.363224
	3.97359E+12	1.55218E+15	0	63319	16536	88	1637.7	31587	32804	45643	33041	32999	32693	31347	29187	36733	0	-1.021445	-0.042165	9.84823	-0.05841	-0.023482	-0.049977	-11.228586	-26.711327	43.315152	-0.564705	0.066984	-0.001589	-0.822569	30.295119
	3.97359E+12	1.55218E+15	0	43095	65535	89	1637.6	31569	32793	46098	33032	33019	32688	31315	29187	36717	0	-1.034664	-0.050259	10.190143	-0.07302	0.009121	-0.057426	-11.249995	-26.654671	43.320605	-0.564799	0.066969	-0.001495	-0.822505	30.272418
	3.97359E+12	1.55218E+15	0	20567	0	90	1637.8	31647	33073	46493	33010	33041	32672	31347	29203	36733	0	-0.97871	0.158421	10.487083	-0.108266	0.04526	-0.081962	-11.422974	-26.321213	43.497387	-0.564963	0.067148	-0.00136	-0.822378	30.317821
	3.97359E+12	1.55218E+15	0	8279	0	91	1637.7	31660	32806	46599	32977	33051	32661	31379	29187	36717	0	-0.965444	-0.041666	10.56675	-0.161593	0.062037	-0.098235	-11.35463	-26.507166	43.457329	-0.565165	0.067499	-0.001087	-0.822211	30.295119
	3.97359E+12	1.55218E+15	0	57431	0	92	1638	31585	32533	46421	32954	33064	32660	31379	29171	36717	0	-1.018707	-0.244828	10.432998	-0.1989	0.083434	-0.098853	-11.522149	-26.661844	43.498204	-0.565359	0.068001	-0.000742	-0.822037	30.363224
	3.97359E+12	1.55218E+15	0	57431	0	93	1637.5	31443	32278	46092	32961	33065	32661	31385	29199	36721	0	-1.123619	-0.434165	10.185546	-0.18775	0.084951	-0.097502	-11.546462	-26.460209	43.352289	-0.565551	0.068483	-0.000436	-0.821865	30.249716
	3.97359E+12	1.55218E+15	0	36951	0	94	1637.8	31363	32093	46152	32968	33058	32662	31363	29140	36718	0	-1.181611	-0.571413	10.230651	-0.176259	0.073496	-0.096232	-11.271144	-26.583982	43.164084	-0.565742	0.068903	-0.000141	-0.821698	30.317821
	3.97359E+12	1.55218E+15	0	8279	0	95	1637.7	31450	32171	46219	32972	33045	32661	31363	29117	36705	0	-1.116717	-0.514222	10.281044	-0.169678	0.052375	-0.098118	-10.986726	-26.964079	43.380733	-0.565941	0.069241	0.000179	-0.821533	30.295119
	3.97359E+12	1.55218E+15	0	61527	0	96	1638.1	31442	32152	45917	32950	33034	32662	31323	29007	36682	0	-1.12249	-0.528066	10.054161	-0.205241	0.034823	-0.095833	-11.016109	-27.233493	43.343527	-0.566123	0.069601	0.000651	-0.821377	30.385925
	3.97359E+12	1.55218E+15	0	28759	0	97	1637.6	31230	32103	45239	32935	33010	32662	31358	29153	36707	0	-1.283324	-0.562285	9.544357	-0.22964	-0.003889	-0.095548	-11.132209	-27.033263	43.34283	-0.566296	0.069891	0.001287	-0.821232	30.272418
	3.97359E+12	1.55218E+15	0	20567	0	98	1637.7	31113	32216	44739	32950	32983	32661	31342	29153	36691	0	-1.37371	-0.476102	9.168517	-0.205026	-0.047858	-0.097984	-10.500021	-27.009538	43.369608	-0.566484	0.069986	0.001943	-0.821093	30.295119
	3.97359E+12	1.55218E+15	0	41047	0	99	1637.8	31046	32377	44247	32968	32961	32664	31342	29169	36723	0	-1.426824	-0.354637	8.798725	-0.175711	-0.083803	-0.094082	-10.309461	-27.376436	43.178152	-0.566666	0.0699	0.002582	-0.820973	30.317821
	3.97359E+12	1.55218E+15	0	45143	0	100	1637.5	31138	32137	44010	33000	32934	32678	31358	29169	36723	0	-1.354454	-0.535641	8.620628	-0.124152	-0.12816	-0.073162	-10.225104	-27.111951	43.249726	-0.566795	0.069558	0.003149	-0.820911	30.249716
	3.97359E+12	1.55218E+15	0	4183	0	101	1637.8	31590	31739	44664	33040	32930	32681	31342	29169	36707	0	-1.006262	-0.839222	9.112567	-0.059135	-0.135217	-0.069867	-10.535277	-27.564764	43.253696	-0.566931	0.06905	0.003522	-0.820859	30.317821
	3.97359E+12	1.55218E+15	0	61527	0	102	1637.8	31865	31980	45625	33062	32938	32682	31358	29185	36707	0	-0.80028	-0.662443	9.834985	-0.023479	-0.122552	-0.068985	-10.661576	-28.053247	43.164572	-0.567073	0.068503	0.003752	-0.820805	30.317821
	3.97359E+12	1.55218E+15	0	8279	0	103	1638	31825	32405	45968	33059	32948	32677	31342	29169	36707	0	-0.835606	-0.343708	10.092747	-0.028167	-0.106244	-0.07676	-10.82892	-29.048445	42.837376	-0.567239	0.068019	0.003963	-0.82073	30.363224
	3.97359E+12	1.55218E+15	0	20567	0	104	1637.8	31890	32490	46024	33046	32965	32676	31358	29153	36707	0	-0.787544	-0.281059	10.134835	-0.049434	-0.078494	-0.077701	-10.885308	-28.784282	42.909434	-0.567403	0.067672	0.004181	-0.820644	30.317821
	3.97359E+12	1.55218E+15	0	61527	0	105	1637.6	31972	32295	46175	33024	32990	32674	31342	29153	36691	0	-0.722959	-0.428211	10.248349	-0.085339	-0.037641	-0.079827	-10.674548	-27.451765	42.937762	-0.567565	0.067534	0.004425	-0.820542	30.272418
	3.97359E+12	1.55218E+15	0	49239	0	106	1637.8	31959	32147	46393	33003	33008	32675	31342	29137	36691	0	-0.730617	-0.538704	10.412223	-0.119534	-0.008185	-0.077268	-10.918514	-27.587695	43.03462	-0.56771	0.067567	0.004712	-0.820438	30.317821
	3.97359E+12	1.55218E+15	0	16471	0	107	1637.5	31911	32170	46447	32980	33025	32674	31342	29137	36707	0	-0.767437	-0.521064	10.452705	-0.157084	0.019699	-0.077845	-10.704014	-27.392329	43.39603	-0.567847	0.067773	0.005057	-0.820324	30.249716
	3.97359E+12	1.55218E+15	0	41047	0	108	1637.6	31824	32148	46415	32957	33046	32674	31326	29121	36691	0	-0.833019	-0.536341	10.428612	-0.194549	0.054057	-0.076779	-10.745034	-27.459424	43.181943	-0.567972	0.068172	0.005446	-0.820202	30.272418
	3.97359E+12	1.55218E+15	0	57431	0	109	1637.4	31730	32089	46457	32940	33051	32672	31358	29121	36707	0	-0.903582	-0.579418	10.460066	-0.222202	0.062414	-0.079303	-10.740678	-27.304727	43.043464	-0.568097	0.068659	0.005906	-0.820071	30.227015
	3.97359E+12	1.55218E+15	0	46167	24	110	1637.4	31718	32128	46387	32923	33061	32675	31342	29153	36691	0	-0.913223	-0.550069	10.407447	-0.249991	0.078823	-0.073779	-10.740924	-27.277838	43.065715	-0.568197	0.06926	0.006417	-0.819948	30.227015
	3.97359E+12	1.55218E+15	0	33111	1643	111	1637.8	31654	32042	46231	32918	33064	32676	31326	29121	36723	0	-0.960454	-0.613348	10.290247	-0.258024	0.083744	-0.071965	-10.74341	-27.572241	43.093497	-0.568289	0.069895	0.006942	-0.819826	30.317821
	3.97359E+12	1.55218E+15	0	22359	16536	112	1637.6	31597	31983	46166	32911	33066	32675	31342	29105	36691	0	-1.003068	-0.656896	10.241316	-0.269447	0.087091	-0.073287	-10.708166	-27.649186	42.952073	-0.568381	0.070566	0.007496	-0.819699	30.272418
	3.97359E+12	1.55218E+15	0	14423	65535	113	1637.9	31530	31811	45984	32903	33063	32677	31358	29121	36691	0	-1.051562	-0.784571	10.104559	-0.282387	0.082312	-0.06983	-10.888737	-27.768589	42.771182	-0.568459	0.071251	0.008102	-0.819581	30.340522
	3.97359E+12	1.55218E+15	0	8279	0	114	1637.8	31452	31619	45803	32920	33059	32680	31358	29105	36707	0	-1.108407	-0.927326	9.968462	-0.254884	0.075566	-0.065698	-10.81251	-27.875169	42.987041	-0.56853	0.071853	0.008633	-0.819473	30.317821
	3.97359E+12	1.55218E+15	0	32855	0	115	1637.4	31418	31443	45679	32939	33053	32688	31358	29137	36707	0	-1.132288	-1.058859	9.875171	-0.224404	0.065497	-0.053667	-11.019232	-27.967677	42.948798	-0.56857	0.072355	0.009086	-0.819396	30.227015
	3.97359E+12	1.55218E+15	0	36951	0	116	1637.7	31385	31396	45575	32976	33046	32692	31374	29089	36707	0	-1.15656	-1.093422	9.797053	-0.164278	0.053607	-0.048698	-10.853928	-28.168366	42.962938	-0.568611	0.072686	0.009371	-0.819335	30.295119
	3.97359E+12	1.55218E+15	0	45143	0	117	1637.7	31343	31503	45480	33018	33042	32698	31342	29121	36691	0	-1.189815	-1.012786	9.725619	-0.096228	0.046493	-0.040681	-10.656655	-27.833764	42.918845	-0.568645	0.072844	0.009453	-0.819297	30.295119
	3.97359E+12	1.55218E+15	0	36951	0	118	1638	31307	31518	45359	33056	33031	32707	31342	29137	36707	0	-1.217163	-1.000902	9.634721	-0.034627	0.02805	-0.0278	-11.021312	-27.79966	43.096096	-0.568655	0.072806	0.009374	-0.819294	30.363224
	3.97359E+12	1.55218E+15	0	53335	0	119	1637.8	31310	31616	45349	33087	33027	32718	31358	29137	36691	0	-1.216286	-0.927712	9.627158	0.015302	0.021029	-0.011389	-11.003476	-28.278675	43.14548	-0.568626	0.072635	0.009146	-0.819332	30.317821
	3.97359E+12	1.55218E+15	0	53335	0	120	1638	31303	31655	45337	33104	33024	32726	31358	29137	36691	0	-1.221958	-0.898305	9.618176	0.042733	0.01585	0.000745	-10.704629	-28.189045	42.744754	-0.568566	0.072388	0.008839	-0.819399	30.363224
	3.97359E+12	1.55218E+15	0	32855	0	121	1637.7	31227	31539	45337	33122	33018	32726	31326	29137	36707	0	-1.278258	-0.984335	9.618059	0.071904	0.005881	0.000026	-10.5892	-28.239464	42.965702	-0.568516	0.072043	0.00846	-0.819468	30.295119
	3.97359E+12	1.55218E+15	0	4183	0	122	1638.2	31336	31773	45424	33126	33017	32739	31358	29121	36691	0	-1.198261	-0.810288	9.683621	0.078137	0.004063	0.020645	-10.652275	-28.045626	43.093253	-0.568402	0.07168	0.00806	-0.819583	30.408627
	3.97359E+12	1.55218E+15	0	4183	0	123	1637.5	31404	31936	45388	33116	33024	32741	31326	29169	36691	0	-1.149335	-0.6896	9.656456	0.061515	0.015528	0.02429	-10.449485	-28.194098	43.100023	-0.568271	0.071391	0.007687	-0.819703	30.249716
	3.97359E+12	1.55218E+15	0	87	0	124	1637.5	31309	31852	45327	33092	33027	32741	31326	29153	36707	0	-1.220277	-0.751242	9.610545	0.022504	0.020714	0.025198	-10.582747	-28.413824	42.92647	-0.568127	0.071204	0.007426	-0.819821	30.249716
	3.97359E+12	1.55218E+15	0	8279	0	125	1637.5	31297	31812	45288	33078	33029	32747	31342	29153	36723	0	-1.228887	-0.781024	9.581228	-0.000465	0.024079	0.035322	-10.924302	-27.9251	42.953191	-0.567943	0.07108	0.007229	-0.819961	30.249716
	3.97359E+12	1.55218E+15	0	49239	0	126	1637.4	31322	31900	45283	33077	33028	32744	31342	29169	36707	0	-1.211143	-0.715544	9.577463	-0.002015	0.022504	0.030553	-10.735215	-27.863134	42.985607	-0.567775	0.070954	0.007042	-0.82009	30.227015
	3.97359E+12	1.55218E+15	0	8279	0	127	1637.6	31370	31928	45425	33082	33032	32740	31310	29201	36707	0	-1.174893	-0.695088	9.684259	0.006298	0.028966	0.024017	-10.538644	-27.891205	42.76202	-0.56763	0.07083	0.006815	-0.820203	30.272418
	3.97359E+12	1.55218E+15	0	45143	0	128	1637.9	31409	31940	45514	33094	33038	32744	31326	29169	36723	0	-1.145228	-0.686425	9.75124	0.025726	0.038489	0.030035	-10.913483	-27.835979	42.982112	-0.567471	0.070694	0.006504	-0.820327	30.340522
	3.97359E+12	1.55218E+15	0	36951	0	129	1637.4	31380	32044	45531	33094	33044	32740	31326	29169	36707	0	-1.168854	-0.608526	9.76388	0.025644	0.048262	0.023711	-10.849648	-28.053055	42.983161	-0.567333	0.070589	0.006173	-0.820434	30.227015
	3.97359E+12	1.55218E+15	0	41047	0	130	1637.8	31296	32193	45470	33089	33042	32736	31326	29169	36707	0	-1.234161	-0.495659	9.718049	0.017822	0.045129	0.017473	-10.792703	-27.769237	42.776215	-0.567212	0.070491	0.005875	-0.820528	30.317821
	3.97359E+12	1.55218E+15	0	49239	0	131	1637.8	31262	32086	45445	33077	33043	32735	31310	29185	36723	0	-1.258571	-0.575307	9.699241	-0.001646	0.046922	0.016323	-11.170798	-27.468533	42.926973	-0.56709	0.070442	0.005637	-0.820619	30.317821
	3.97359E+12	1.55218E+15	0	28759	0	132	1637.6	31289	32092	45483	33078	33045	32733	31342	29185	36707	0	-1.238303	-0.571294	9.727777	-0.000037	0.050173	0.013113	-10.969808	-27.693147	43.248212	-0.566978	0.0704	0.005386	-0.820701	30.272418
	3.97359E+12	1.55218E+15	0	57431	0	133	1637.9	31290	32156	45639	33066	33048	32728	31326	29185	36723	0	-1.238037	-0.523221	9.845077	-0.019265	0.055252	0.005588	-10.781517	-27.584121	43.22085	-0.566886	0.070417	0.005189	-0.820765	30.340522
	3.97359E+12	1.55218E+15	0	17495	24	134	1637.9	31234	32154	45727	33051	33046	32725	31342	29185	36707	0	-1.280367	-0.524	9.911169	-0.043517	0.052243	0.001318	-11.123338	-27.145438	43.010818	-0.5668	0.070478	0.005077	-0.82082	30.340522
	3.97359E+12	1.55218E+15	0	41047	0	135	1637.5	31151	32227	45666	33044	33042	32726	31342	29153	36723	0	-1.344497	-0.468542	9.865172	-0.055047	0.045841	0.003132	-11.256451	-27.165483	43.226923	-0.566705	0.070543	0.005015	-0.82088	30.249716
	3.97359E+12	1.55218E+15	0	59223	16536	136	1637.7	31116	32296	45507	33048	33031	32720	31342	29153	36707	0	-1.371874	-0.416307	9.745691	-0.048193	0.028017	-0.006726	-11.063542	-27.472627	43.228471	-0.566643	0.070537	0.004974	-0.820923	30.295119
	3.97359E+12	1.55218E+15	0	34903	65535	137	1638.2	31134	32217	45417	33062	33025	32715	31342	29153	36707	0	-1.356955	-0.475343	9.678179	-0.025049	0.018153	-0.015297	-11.064147	-27.44149	43.013144	-0.566615	0.070447	0.004882	-0.820951	30.408627
	3.97359E+12	1.55218E+15	0	45143	0	138	1637.9	31181	32139	45449	33077	33015	32710	31326	29153	36723	0	-1.320537	-0.534527	9.702204	-0.000549	0.001793	-0.023943	-11.260785	-27.314393	43.235835	-0.566621	0.07025	0.004751	-0.820965	30.340522
	3.97359E+12	1.55218E+15	0	8279	0	139	1637.8	31216	32340	45410	33086	33009	32705	31342	29153	36707	0	-1.296685	-0.384594	9.672888	0.01425	-0.008002	-0.032328	-11.089112	-27.183037	43.188061	-0.566658	0.06999	0.004596	-0.820962	30.317821
	3.97359E+12	1.55218E+15	0	12375	0	140	1637.8	31250	32437	45362	33093	33007	32693	31342	29153	36723	0	-1.272203	-0.312427	9.636835	0.026059	-0.011209	-0.051787	-10.948284	-27.220921	43.193543	-0.56676	0.069692	0.004416	-0.820918	30.317821
	3.97359E+12	1.55218E+15	0	20567	0	141	1637.8	31330	32371	45414	33094	33001	32694	31374	29185	36707	0	-1.210717	-0.362863	9.675979	0.027686	-0.020961	-0.05029	-11.010749	-27.162451	43.193665	-0.566858	0.06936	0.004251	-0.82088	30.317821
	3.97359E+12	1.55218E+15	0	12375	0	142	1637.9	31384	32233	45488	33096	33004	32693	31358	29169	36723	0	-1.167924	-0.466792	9.731664	0.030989	-0.016113	-0.051929	-10.826739	-27.428091	43.18754	-0.566962	0.069036	0.004066	-0.820836	30.340522
	3.97359E+12	1.55218E+15	0	12375	0	143	1637.8	31433	32158	45540	33095	33003	32698	31342	29169	36723	0	-1.129877	-0.523629	9.770763	0.029157	-0.017775	-0.043911	-10.864377	-27.690115	43.235131	-0.567039	0.06871	0.003888	-0.820811	30.317821
	3.97359E+12	1.55218E+15	0	20567	0	144	1637.9	31503	32268	45571	33092	33007	32704	31358	29169	36739	0	-1.078159	-0.442136	9.79413	0.024083	-0.011315	-0.034167	-10.825908	-27.64314	43.011744	-0.567084	0.068417	0.003709	-0.820805	30.340522
	3.97359E+12	1.55218E+15	0	24663	0	145	1637.8	31476	32184	45631	33077	33010	32702	31342	29169	36723	0	-1.097565	-0.504729	9.839184	-0.000272	-0.006227	-0.036784	-10.995149	-27.647949	43.236607	-0.567129	0.068179	0.003548	-0.820795	30.317821
	3.97359E+12	1.55218E+15	0	57431	0	146	1637.9	31461	32041	45686	33057	33007	32703	31342	29169	36723	0	-1.106993	-0.611509	9.880537	-0.032745	-0.010835	-0.034489	-10.983644	-27.63694	43.193256	-0.56716	0.068013	0.003551	-0.820787	30.340522
	3.97359E+12	1.55218E+15	0	45143	0	147	1638	31491	31979	45703	33047	33009	32702	31358	29185	36739	0	-1.083394	-0.65824	9.893361	-0.048933	-0.007447	-0.035702	-10.875671	-27.695632	43.198978	-0.56719	0.067894	0.003598	-0.820776	30.363224
	3.97359E+12	1.55218E+15	0	28759	0	148	1637.8	31515	32046	45756	33042	33008	32701	31342	29201	36691	0	-1.066165	-0.608531	9.933163	-0.057088	-0.00899	-0.037128	-10.610307	-27.408014	43.195667	-0.567223	0.067788	0.003675	-0.820762	30.317821
	3.97359E+12	1.55218E+15	0	4183	0	149	1637.7	31422	32204	45857	33043	33008	32701	31326	29201	36707	0	-1.138624	-0.489139	10.008966	-0.0555	-0.009003	-0.037164	-10.43123	-27.278552	43.160957	-0.567256	0.067679	0.003747	-0.820747	30.295119
	3.97359E+12	1.55218E+15	0	53335	0	150	1638.2	31357	32292	45948	33034	33012	32706	31342	29185	36739	0	-1.188575	-0.422116	10.077407	-0.070141	-0.002452	-0.028802	-10.799557	-27.456193	43.319441	-0.567259	0.067624	0.003849	-0.820749	30.408627
	3.97359E+12	1.55218E+15	0	57431	0	151	1638	31353	32177	46005	33026	33016	32708	31326	29201	36723	0	-1.190233	-0.508274	10.120205	-0.083307	0.00412	-0.025269	-10.732723	-27.41698	43.459787	-0.567247	0.067618	0.003978	-0.820758	30.363224
	3.97359E+12	1.55218E+15	0	32855	0	152	1638	31354	32106	45993	33027	33011	32704	31326	29185	36723	0	-1.188578	-0.561429	10.111192	-0.08151	-0.003958	-0.031754	-10.705157	-27.418476	43.473736	-0.567256	0.067583	0.004121	-0.820753	30.363224
	3.97359E+12	1.55218E+15	0	57431	0	153	1638.1	31362	32165	46026	33030	33008	32701	31342	29185	36739	0	-1.183177	-0.517309	10.136016	-0.076474	-0.00883	-0.036691	-10.912256	-27.44279	43.249441	-0.567282	0.067521	0.00426	-0.82074	30.385925
	3.97359E+12	1.55218E+15	0	4183	0	154	1638.3	31340	32353	46037	33027	33010	32697	31358	29185	36739	0	-1.202096	-0.376178	10.144297	-0.081147	-0.005504	-0.042955	-10.716113	-27.331785	43.523875	-0.567327	0.06748	0.004408	-0.820711	30.431328
	3.97359E+12	1.55218E+15	0	28759	0	155	1638.2	31295	32422	45942	33016	33004	32693	31390	29217	36755	0	-1.237206	-0.324009	10.072842	-0.098876	-0.015042	-0.049012	-10.692302	-27.082214	43.197399	-0.567387	0.067448	0.004635	-0.820671	30.408627
	3.97359E+12	1.55218E+15	0	41047	0	156	1637.8	31316	32249	45829	33016	33001	32693	31406	29217	36739	0	-1.219451	-0.454023	9.987861	-0.099003	-0.019904	-0.049044	-11.037213	-26.951344	42.807686	-0.567446	0.0674	0.004874	-0.820633	30.317821
	3.97359E+12	1.55218E+15	0	16471	0	157	1638	31403	32052	45690	33026	33002	32694	31413	29245	36743	0	-1.151	-0.602463	9.883519	-0.082725	-0.018429	-0.047799	-10.971819	-27.122399	43.381588	-0.567506	0.067321	0.005057	-0.820597	30.363224
	3.97359E+12	1.55218E+15	0	9303	24	158	1637.7	31382	32040	45608	33036	32999	32695	31404	29193	36735	0	-1.167023	-0.61136	9.821814	-0.066604	-0.023437	-0.046597	-10.944912	-27.08897	43.487467	-0.567566	0.06719	0.005199	-0.820565	30.295119
	3.97359E+12	1.55218E+15	0	33367	1607	159	1637.9	31377	32066	45585	33050	32989	32696	31385	29137	36731	0	-1.171023	-0.591706	9.804566	-0.043757	-0.03985	-0.045618	-11.143069	-27.068186	43.258809	-0.567629	0.066956	0.005303	-0.82054	30.340522
	3.97359E+12	1.55218E+15	0	30551	16536	160	1638.1	31444	31981	45546	33067	32995	32698	31392	29028	36708	0	-1.119075	-0.656064	9.775356	-0.016172	-0.030372	-0.042976	-10.983329	-27.21752	43.455451	-0.567691	0.066691	0.005298	-0.820519	30.385925
	3.97359E+12	1.55218E+15	0	6231	65535	161	1638.1	31451	31906	45639	33081	32995	32706	31393	29203	36749	0	-1.112745	-0.712298	9.845258	0.006292	-0.030647	-0.030699	-10.758954	-27.238309	43.558197	-0.567719	0.066376	0.005218	-0.820526	30.385925
	3.97359E+12	1.55218E+15	0	49239	0	162	1638	31454	32045	45756	33093	32996	32711	31377	29203	36749	0	-1.112225	-0.608365	9.933159	0.025568	-0.02924	-0.023133	-10.393385	-26.96843	43.69985	-0.567727	0.066023	0.005071	-0.820549	30.363224
	3.97359E+12	1.55218E+15	0	41047	0	163	1637.9	31495	32202	45837	33094	32993	32715	31377	29203	36717	0	-1.083176	-0.491449	9.994034	0.027034	-0.034161	-0.016808	-10.013636	-26.777354	43.685728	-0.567716	0.065651	0.004929	-0.820588	30.340522
	3.97359E+12	1.55218E+15	0	61527	0	164	1638.1	31507	32096	45832	33095	32993	32716	31377	29187	36733	0	-1.0726	-0.570817	9.990334	0.028698	-0.034186	-0.015247	-9.848759	-26.488027	43.554874	-0.5677	0.065275	0.004781	-0.82063	30.385925
	3.97359E+12	1.55218E+15	0	36951	0	165	1638	31558	31979	45840	33099	32998	32725	31377	29203	36733	0	-1.032535	-0.659114	9.996371	0.034811	-0.026229	-0.000952	-9.908242	-26.853851	43.534438	-0.56764	0.064911	0.004592	-0.820701	30.363224
	3.97359E+12	1.55218E+15	0	41047	0	166	1637.9	31587	32054	45924	33109	33004	32726	31377	29187	36749	0	-1.011527	-0.603419	10.059496	0.050947	-0.016645	0.000348	-10.168199	-27.528905	43.492132	-0.56758	0.064543	0.00433	-0.820773	30.340522
	3.97359E+12	1.55218E+15	0	36951	0	167	1637.8	31547	32238	46136	33110	33011	32725	31377	29203	36733	0	-1.044084	-0.465256	10.218759	0.052525	-0.005298	-0.001211	-10.182968	-28.842917	43.236147	-0.567525	0.064207	0.004037	-0.820839	30.317821
	3.97359E+12	1.55218E+15	0	45143	0	168	1637.9	31556	32413	46391	33098	33025	32726	31393	29171	36749	0	-1.039236	-0.334337	10.410416	0.032942	0.017552	0.000975	-10.07274	-28.289872	43.369467	-0.567459	0.063988	0.003757	-0.820903	30.340522
	3.97359E+12	1.55218E+15	0	8279	0	169	1638.1	31557	32422	46504	33069	33031	32723	31377	29187	36733	0	-1.038371	-0.32749	10.495381	-0.014033	0.027702	-0.002699	-10.244016	-26.682347	43.828724	-0.567392	0.063906	0.003605	-0.820956	30.385925
	3.97359E+12	1.55218E+15	0	53335	0	170	1638.3	31518	32416	46458	33042	33041	32723	31377	29187	36733	0	-1.067736	-0.331345	10.460822	-0.05789	0.044278	-0.001608	-10.379985	-26.97957	43.423557	-0.567312	0.063974	0.003557	-0.821007	30.431328
	3.97359E+12	1.55218E+15	0	4183	0	171	1638.2	31458	32313	46266	33014	33044	32723	31345	29219	36733	0	-1.11209	-0.40772	10.316468	-0.103437	0.049518	-0.000554	-10.351176	-27.085942	43.297846	-0.567217	0.06416	0.003644	-0.821058	30.408627
	3.97359E+12	1.55218E+15	0	32855	0	172	1637.8	31438	32054	46025	33007	33039	32720	31345	29219	36733	0	-1.124394	-0.601565	10.135266	-0.114819	0.041538	-0.005145	-10.357129	-27.054896	43.468425	-0.567133	0.064345	0.003785	-0.8211	30.317821
	3.97359E+12	1.55218E+15	0	20567	0	173	1638.2	31466	31909	45931	33024	33041	32725	31345	29235	36749	0	-1.10113	-0.7102	10.064736	-0.087242	0.044498	0.002246	-10.349743	-27.062547	43.612273	-0.567033	0.064479	0.00383	-0.821159	30.408627
	3.97359E+12	1.55218E+15	0	36951	0	174	1638.2	31424	32067	45913	33036	33041	32726	31361	29219	36733	0	-1.134976	-0.591392	10.051168	-0.067781	0.044326	0.003407	-10.383848	-27.036616	43.583807	-0.566934	0.064569	0.003812	-0.82122	30.408627
	3.97359E+12	1.55218E+15	0	16471	0	175	1638.2	31284	32128	45781	33046	33042	32726	31345	29251	36733	0	-1.241911	-0.543918	9.951855	-0.05154	0.045813	0.003053	-10.212724	-27.16503	43.58238	-0.56684	0.064628	0.003739	-0.82128	30.408627
	3.97359E+12	1.55218E+15	0	8279	0	176	1637.9	31270	32165	45551	33066	33036	32725	31345	29251	36765	0	-1.25337	-0.516222	9.778927	-0.019083	0.035828	0.000663	-10.221949	-27.317384	43.620657	-0.566762	0.064584	0.003585	-0.821339	30.340522
	3.97359E+12	1.55218E+15	0	4183	0	177	1638	31278	32265	45337	33077	33027	32726	31361	29235	36749	0	-1.248679	-0.441399	9.618121	-0.001153	0.021076	0.001762	-10.336545	-27.183972	43.434245	-0.566685	0.064452	0.003405	-0.821403	30.363224
	3.97359E+12	1.55218E+15	0	20567	0	178	1637.9	31244	32342	45131	33079	33017	32724	31345	29235	36765	0	-1.275643	-0.383378	9.463254	0.002194	0.004857	-0.001615	-10.586835	-26.949051	43.477721	-0.566619	0.06426	0.003251	-0.821464	30.340522
	3.97359E+12	1.55218E+15	0	53335	0	179	1638.2	31317	32504	45089	33091	33021	32724	31361	29219	36749	0	-1.222234	-0.262866	9.431802	0.021776	0.011181	-0.002012	-10.870591	-26.710649	43.436301	-0.566559	0.064046	0.003021	-0.821523	30.408627
	3.97359E+12	1.55218E+15	0	20567	0	180	1638.2	31344	32386	45185	33099	33023	32713	31361	29235	36733	0	-1.200202	-0.351544	9.503976	0.035148	0.014436	-0.019865	-10.84837	-26.591164	43.612568	-0.56656	0.063812	0.002745	-0.821542	30.408627
	3.97359E+12	1.55218E+15	0	8279	0	181	1638.4	31317	32574	45385	33103	33014	32713	31377	29235	36733	0	-1.222765	-0.210357	9.654293	0.041778	-0.000211	-0.020109	-10.691196	-26.633785	43.623217	-0.566563	0.063517	0.00248	-0.821563	30.45403
	3.97359E+12	1.55218E+15	0	1111	24	182	1638.1	31324	32738	45525	33093	33009	32711	31345	29235	36749	0	-1.219654	-0.087898	9.759438	0.025523	-0.008162	-0.022994	-10.685915	-26.540761	43.376403	-0.566571	0.063232	0.002285	-0.82158	30.385925
	3.97359E+12	1.55218E+15	0	58199	1638	183	1638	31420	32577	45590	33079	33016	32707	31361	29203	36733	0	-1.144895	-0.209715	9.808349	0.002836	0.00342	-0.028801	-10.891281	-26.208194	43.745321	-0.566592	0.063035	0.002139	-0.821581	30.363224
	3.97359E+12	1.55218E+15	0	22359	16536	184	1638.5	31520	32553	45615	33054	33019	32708	31361	29187	36733	0	-1.068472	-0.228644	9.827322	-0.037651	0.008607	-0.026261	-10.68079	-26.403339	43.852312	-0.566595	0.062943	0.002111	-0.821586	30.476731
	3.97359E+12	1.55218E+15	0	59479	65535	185	1638.1	31606	32575	45708	33038	33023	32699	31377	29187	36733	0	-1.003807	-0.213555	9.897193	-0.063502	0.015406	-0.040018	-10.714647	-26.492919	43.819021	-0.566636	0.062931	0.002155	-0.821558	30.385925
	3.97359E+12	1.55218E+15	0	24663	0	186	1638.2	31652	32500	45788	33017	33030	32696	31345	29187	36781	0	-0.967874	-0.270226	9.957376	-0.097523	0.02707	-0.043972	-10.733513	-26.623807	43.892329	-0.566682	0.063032	0.002282	-0.821519	30.408627
	3.97359E+12	1.55218E+15	0	24663	0	187	1638.2	31694	32402	45806	33000	33034	32695	31393	29203	36749	0	-0.934793	-0.344123	9.970941	-0.125133	0.033795	-0.044908	-10.600418	-26.637083	43.561504	-0.566723	0.063215	0.002483	-0.821476	30.408627
	3.97359E+12	1.55218E+15	0	57431	0	188	1638.1	31710	32282	45747	32986	33042	32693	31361	29203	36717	0	-0.921255	-0.434211	9.926599	-0.147896	0.046976	-0.047507	-10.434899	-26.493505	43.40804	-0.566768	0.06349	0.002729	-0.821423	30.385925
	3.97359E+12	1.55218E+15	0	24663	0	189	1638.1	31695	32110	45688	32981	33041	32694	31361	29187	36749	0	-0.930469	-0.562756	9.882258	-0.156048	0.04541	-0.045737	-10.597211	-26.471438	43.612649	-0.566804	0.063779	0.003004	-0.821374	30.385925
	3.97359E+12	1.55218E+15	0	36951	0	190	1638	31679	32128	45639	32982	33039	32694	31361	29187	36733	0	-0.942925	-0.549138	9.845398	-0.154447	0.042154	-0.045795	-10.756632	-26.70151	43.611543	-0.566841	0.064054	0.003281	-0.821326	30.363224
	3.97359E+12	1.55218E+15	0	49239	0	191	1638	31590	32143	45528	32989	33039	32696	31377	29187	36717	0	-1.010622	-0.536755	9.761909	-0.143145	0.042039	-0.042854	-10.591223	-27.102906	43.455649	-0.566872	0.064304	0.003521	-0.821285	30.363224
	3.97359E+12	1.55218E+15	0	57431	0	192	1637.9	31516	32080	45490	32998	33042	32698	31361	29171	36749	0	-1.065974	-0.583016	9.733277	-0.128649	0.046761	-0.039952	-10.415929	-27.179687	43.389544	-0.566897	0.064536	0.003704	-0.821249	30.340522
	3.97359E+12	1.55218E+15	0	57431	0	193	1638.3	31468	32114	45500	33010	33038	32703	31377	29171	36733	0	-1.102489	-0.556693	9.740839	-0.109157	0.040059	-0.032442	-10.643176	-27.175965	43.88075	-0.566902	0.064704	0.003837	-0.821231	30.431328
	3.97359E+12	1.55218E+15	0	24663	0	194	1638.1	31392	32061	45458	33013	33030	32709	31377	29203	36749	0	-1.159555	-0.595507	9.709177	-0.104516	0.026983	-0.023046	-10.476071	-27.049762	44.098175	-0.566878	0.06482	0.003981	-0.821238	30.385925
	3.97359E+12	1.55218E+15	0	49239	0	195	1638.1	31354	31935	45383	33021	33024	32709	31393	29203	36701	0	-1.186792	-0.689324	9.652791	-0.09148	0.017147	-0.023403	-10.279044	-26.911051	43.341464	-0.566858	0.064876	0.004106	-0.821246	30.385925
	3.97359E+12	1.55218E+15	0	24663	0	196	1638.3	31300	31857	45354	33031	33011	32716	31377	29219	36765	0	-1.226589	-0.746882	9.631003	-0.075324	-0.004142	-0.01272	-10.647297	-27.063018	43.449982	-0.566808	0.064828	0.004223	-0.821284	30.431328
	3.97359E+12	1.55218E+15	0	61527	0	197	1638.1	31262	31801	45424	33045	33008	32720	31361	29235	36733	0	-1.254745	-0.788437	9.683541	-0.052773	-0.009237	-0.006868	-10.605	-27.189312	43.688737	-0.566745	0.064713	0.004278	-0.821337	30.385925
	3.97359E+12	1.55218E+15	0	32855	0	198	1637.7	31214	31864	45515	33069	33004	32716	31361	29235	36749	0	-1.292117	-0.740919	9.751803	-0.013762	-0.016	-0.014177	-10.44602	-27.150122	43.250481	-0.566715	0.064491	0.004224	-0.821375	30.295119
	3.97359E+12	1.55218E+15	0	8279	0	199	1638	31228	32258	45706	33080	33001	32717	31377	29203	36749	0	-1.286187	-0.446014	9.895398	0.004204	-0.021024	-0.013014	-10.471183	-27.270767	43.482568	-0.566686	0.064212	0.004123	-0.821418	30.363224
	3.97359E+12	1.55218E+15	0	12375	0	200	1638	31264	32359	45783	33078	33001	32709	31377	29203	36749	0	-1.260145	-0.370885	9.953287	0.001237	-0.02091	-0.025729	-10.490389	-27.452025	43.607319	-0.566696	0.06394	0.004035	-0.821432	30.363224
	3.97359E+12	1.55218E+15	0	57431	0	201	1637.8	31248	32381	45763	33062	32998	32703	31393	29219	36749	0	-1.272699	-0.35434	9.9382	-0.024601	-0.025494	-0.034768	-10.35291	-27.157531	43.650188	-0.566729	0.063711	0.004042	-0.821427	30.317821
	3.97359E+12	1.55218E+15	0	49239	0	202	1638	31183	32550	45651	33043	32994	32694	31377	29235	36765	0	-1.324043	-0.226868	9.854012	-0.055054	-0.031628	-0.048506	-10.228591	-26.930929	43.256782	-0.566799	0.063529	0.004164	-0.821393	30.363224
	3.97359E+12	1.55218E+15	0	12375	0	203	1638.2	31181	32759	45386	33030	32990	32691	31377	29235	36781	0	-1.328288	-0.070258	9.654886	-0.075971	-0.037908	-0.05287	-10.194967	-26.872616	43.433186	-0.566877	0.063373	0.004368	-0.82135	30.408627
	3.97359E+12	1.55218E+15	0	45143	0	204	1637.8	31338	32554	45174	33045	32987	32691	31377	29251	36733	0	-1.207174	-0.225979	9.495607	-0.051728	-0.042972	-0.053449	-10.500689	-26.597832	43.798639	-0.566963	0.063148	0.004505	-0.821307	30.317821
	3.97359E+12	1.55218E+15	0	57431	0	205	1637.9	31492	32142	45411	33062	32991	32689	31361	29235	36781	0	-1.085007	-0.536295	9.673884	-0.024027	-0.036693	-0.057223	-10.638897	-26.447207	43.511492	-0.567068	0.062881	0.00454	-0.821255	30.340522
	3.97359E+12	1.55218E+15	0	37975	24	206	1637.9	31585	32139	45698	33079	32994	32690	31377	29251	36749	0	-1.014298	-0.539758	9.889644	0.003539	-0.032067	-0.056212	-10.466245	-26.722713	43.746874	-0.567176	0.062568	0.004477	-0.821204	30.340522
	3.97359E+12	1.55218E+15	0	29015	1656	207	1638	31718	32136	45975	33102	33002	32686	31377	29235	36749	0	-0.913227	-0.543673	10.097941	0.041033	-0.019361	-0.063359	-10.361319	-27.004258	43.710601	-0.567317	0.062212	0.004267	-0.821135	30.363224
	3.97359E+12	1.55218E+15	0	1879	16536	208	1638	31844	32392	45967	33095	33006	32692	31409	29203	36733	0	-0.821048	-0.353684	10.09201	0.029424	-0.012847	-0.05347	-10.222372	-26.848832	43.691128	-0.567423	0.061903	0.004077	-0.821086	30.363224
	3.97359E+12	1.55218E+15	0	10327	65535	209	1637.7	31898	32264	45842	33105	33012	32693	31425	29203	36749	0	-0.778807	-0.450375	9.998054	0.045486	-0.003262	-0.052171	-10.219022	-26.587811	43.786131	-0.567529	0.06159	0.003814	-0.821038	30.295119
	3.97359E+12	1.55218E+15	0	36951	0	210	1637.4	31945	32305	45766	33097	33025	32696	31409	29187	36733	0	-0.743988	-0.420483	9.940908	0.032189	0.017892	-0.046942	-10.393729	-26.502199	44.194728	-0.567615	0.061374	0.003545	-0.820996	30.227015
	3.97359E+12	1.55218E+15	0	32855	0	211	1638	31931	32474	45784	33078	33030	32702	31409	29203	36733	0	-0.756326	-0.29342	9.954543	0.001299	0.026187	-0.036606	-10.329576	-26.370382	43.761958	-0.567661	0.061253	0.003355	-0.820974	30.363224
	3.97359E+12	1.55218E+15	0	53335	0	212	1637.8	31927	32427	45782	33049	33034	32703	31393	29203	36733	0	-0.758895	-0.328677	9.952997	-0.045952	0.033052	-0.033906	-10.50489	-26.393827	43.801572	-0.567686	0.061259	0.0033	-0.820956	30.317821
	3.97359E+12	1.55218E+15	0	20567	0	213	1638.1	31912	32370	45700	33026	33038	32717	31377	29203	36749	0	-0.769388	-0.370948	9.891427	-0.083728	0.039693	-0.010646	-10.492717	-26.399249	44.038977	-0.567629	0.06137	0.003346	-0.820987	30.385925
	3.97359E+12	1.55218E+15	0	87	0	214	1637.9	31808	32234	45598	33007	33038	32721	31377	29219	36733	0	-0.846653	-0.471525	9.814656	-0.114811	0.039905	-0.003558	-10.37655	-26.324369	43.665915	-0.567541	0.061551	0.003489	-0.821034	30.340522
	3.97359E+12	1.55218E+15	0	61527	0	215	1637.9	31705	32135	45602	32997	33032	32723	31425	29203	36749	0	-0.923414	-0.544296	9.817589	-0.13109	0.030289	-0.000061	-10.158261	-26.761782	43.563429	-0.567438	0.061737	0.003706	-0.82109	30.340522
	3.97359E+12	1.55218E+15	0	36951	0	216	1638.1	31663	32159	45531	33011	33029	32726	31377	29203	36733	0	-0.955454	-0.525657	9.76424	-0.108358	0.025204	0.00419	-9.699872	-26.964879	43.575175	-0.567326	0.061857	0.003859	-0.821158	30.385925
	3.97359E+12	1.55218E+15	0	32855	0	217	1637.9	31594	32113	45432	33015	33029	32725	31409	29203	36717	0	-1.007351	-0.55932	9.689746	-0.101897	0.025162	0.002447	-9.760159	-27.074792	43.608273	-0.567222	0.061962	0.003992	-0.821221	30.340522
	3.97359E+12	1.55218E+15	0	28759	0	218	1638.1	31481	32012	45382	33035	33025	32726	31377	29219	36765	0	-1.091566	-0.633329	9.652132	-0.06934	0.018396	0.003271	-9.895374	-27.088512	43.432228	-0.567122	0.061974	0.004036	-0.821289	30.385925
	3.97359E+12	1.55218E+15	0	49239	0	219	1638.1	31383	32024	45407	33053	33022	32726	31409	29219	36781	0	-1.16594	-0.623083	9.670844	-0.040077	0.013291	0.002582	-9.97886	-26.922901	43.431061	-0.567032	0.061904	0.003997	-0.821356	30.385925
	3.97359E+12	1.55218E+15	0	49239	0	220	1638.3	31301	32224	45513	33057	33013	32725	31425	29251	36781	0	-1.230392	-0.472201	9.750475	-0.033412	-0.001346	0.000739	-10.245802	-26.979532	43.615296	-0.566947	0.06176	0.003914	-0.821426	30.431328
	3.97359E+12	1.55218E+15	0	45143	0	221	1638.5	31269	32336	45626	33045	33012	32726	31431	29279	36786	0	-1.255839	-0.387832	9.835409	-0.052863	-0.002818	0.002763	-10.461838	-26.81472	43.581695	-0.566851	0.061654	0.003897	-0.821501	30.476731
	3.97359E+12	1.55218E+15	0	36951	0	222	1638	31223	32447	45681	33043	33010	32722	31412	29192	36748	0	-1.292404	-0.304482	9.876594	-0.056143	-0.005989	-0.003575	-9.921757	-26.820524	43.565244	-0.566776	0.061558	0.003954	-0.821559	30.363224
	3.97359E+12	1.55218E+15	0	57431	0	223	1638.2	31189	32693	45665	33032	33002	32711	31401	29170	36754	0	-1.321174	-0.119779	9.864572	-0.073502	-0.018694	-0.020845	-9.993155	-26.970676	43.651632	-0.566753	0.061459	0.004098	-0.821582	30.408627
	3.97359E+12	1.55218E+15	0	4183	0	224	1638	31224	32585	45683	33031	33002	32704	31390	29075	36730	0	-1.293406	-0.201202	9.87809	-0.074954	-0.018604	-0.031997	-10.151825	-26.975283	43.235873	-0.566765	0.061363	0.00425	-0.82158	30.363224
	3.97359E+12	1.55218E+15	0	53335	0	225	1638.3	31260	32516	45731	33043	33002	32697	31392	29233	36771	0	-1.265011	-0.25312	9.914259	-0.055101	-0.01869	-0.043625	-10.102146	-26.83284	43.537727	-0.566819	0.061224	0.004341	-0.821553	30.431328
	3.97359E+12	1.55218E+15	0	12375	0	226	1638.1	31323	32520	45825	33046	33007	32691	31408	29249	36787	0	-1.217403	-0.251076	9.984908	-0.050121	-0.010558	-0.05327	-10.200472	-26.724432	44.161005	-0.566905	0.061099	0.0044	-0.821502	30.385925
	3.97359E+12	1.55218E+15	0	45143	0	227	1638.1	31453	32448	45920	33045	33009	32686	31408	29233	36787	0	-1.117931	-0.306652	10.056407	-0.051582	-0.007247	-0.061205	-9.735719	-26.573032	44.181641	-0.567016	0.060987	0.004458	-0.821434	30.385925
	3.97359E+12	1.55218E+15	0	45143	0	228	1638.3	31551	32528	45903	33046	33009	32677	31376	29217	36755	0	-1.044588	-0.247905	10.043744	-0.049567	-0.007164	-0.075627	-9.552528	-25.887253	44.278892	-0.567175	0.060872	0.004513	-0.821333	30.431328
	3.97359E+12	1.55218E+15	0	20567	0	229	1638.2	31591	32567	45766	33033	33013	32672	31392	29201	36755	0	-1.014956	-0.219287	9.940792	-0.070574	-0.000449	-0.083102	-9.829997	-26.661051	43.93795	-0.567352	0.060824	0.004622	-0.821213	30.408627
	3.97359E+12	1.55218E+15	0	17495	24	230	1637.9	31637	32511	45596	33026	33016	32671	31392	29217	36771	0	-0.979729	-0.261984	9.813006	-0.08204	0.004521	-0.084414	-10.068361	-27.375663	43.716827	-0.567531	0.060818	0.004758	-0.821089	30.340522
	3.97359E+12	1.55218E+15	0	12375	0	231	1637.9	31696	32450	45498	33020	33016	32669	31408	29233	36755	0	-0.93433	-0.308398	9.739405	-0.091718	0.004623	-0.087392	-10.021364	-28.19632	43.607016	-0.567717	0.060833	0.004925	-0.820959	30.340522
	3.97359E+12	1.55218E+15	0	14167	16536	232	1637.5	31714	32381	45463	33012	33016	32675	31424	29217	36771	0	-0.920114	-0.360534	9.713033	-0.105073	0.004666	-0.07751	-10.159162	-27.760988	43.693572	-0.567868	0.060878	0.005132	-0.820849	30.249716
	3.97359E+12	1.55218E+15	0	30807	65535	233	1637.8	31698	32334	45407	33014	33009	32678	31424	29201	36771	0	-0.931472	-0.395308	9.671003	-0.101775	-0.006744	-0.072862	-10.024789	-26.152034	44.226156	-0.568004	0.06088	0.005352	-0.820753	30.317821
	3.97359E+12	1.55218E+15	0	8279	0	234	1637.8	31726	32267	45390	33014	33004	32679	31424	29185	36755	0	-0.909419	-0.445818	9.658252	-0.101778	-0.014862	-0.071318	-9.823216	-26.418	44.351492	-0.568136	0.060856	0.005591	-0.820663	30.317821
	3.97359E+12	1.55218E+15	0	4183	0	235	1637.9	31751	32100	45440	33012	33001	32690	31440	29185	36771	0	-0.888244	-0.571078	9.695879	-0.10536	-0.019819	-0.053693	-10.158699	-26.626743	44.054223	-0.56821	0.060824	0.005847	-0.820612	30.340522
	3.97359E+12	1.55218E+15	0	53335	0	236	1638.2	31725	32012	45491	33014	33002	32693	31392	29217	36771	0	-0.906573	-0.636422	9.734257	-0.102113	-0.018258	-0.04896	-10.286371	-26.891216	43.729918	-0.568269	0.06079	0.006089	-0.820571	30.408627
	3.97359E+12	1.55218E+15	0	28759	0	237	1638	31689	32026	45535	33030	32995	32700	31424	29201	36755	0	-0.934127	-0.625608	9.767253	-0.076393	-0.029897	-0.03843	-10.111948	-26.897306	43.971283	-0.568299	0.060649	0.006215	-0.82056	30.363224
	3.97359E+12	1.55218E+15	0	4183	0	238	1638.2	31660	32021	45593	33042	32989	32705	31424	29201	36787	0	-0.955851	-0.628852	9.810862	-0.056961	-0.039842	-0.030941	-10.042869	-26.592287	43.924356	-0.568309	0.060434	0.006298	-0.820569	30.408627
	3.97359E+12	1.55218E+15	0	20567	0	239	1637.8	31618	31976	45617	33050	32995	32712	31408	29201	36755	0	-0.98735	-0.662247	9.828784	-0.044395	-0.030295	-0.019976	-9.755977	-26.605549	43.884712	-0.568287	0.060222	0.006317	-0.8206	30.317821
	3.97359E+12	1.55218E+15	0	53335	0	240	1638	31607	31985	45652	33062	32994	32718	31408	29185	36771	0	-0.995634	-0.655244	9.855121	-0.025031	-0.032143	-0.010835	-9.633009	-26.859886	44.10742	-0.56824	0.059961	0.006275	-0.820652	30.363224
	3.97359E+12	1.55218E+15	0	28759	0	241	1638	31573	32109	45663	33071	32999	32719	31424	29185	36771	0	-1.022964	-0.561992	9.863355	-0.010476	-0.024167	-0.009511	-9.69954	-27.085771	43.89707	-0.568192	0.059694	0.006168	-0.820705	30.363224
	3.97359E+12	1.55218E+15	0	61527	0	242	1637.9	31561	32154	45711	33078	32991	32723	31424	29233	36755	0	-1.032661	-0.528222	9.899395	0.00077	-0.037276	-0.003458	-9.456635	-27.256929	43.895131	-0.568129	0.059371	0.006111	-0.820772	30.340522
	3.97359E+12	1.55218E+15	0	8279	0	243	1637.8	31546	32142	45727	33077	33002	32725	31440	29217	36755	0	-1.043927	-0.537075	9.911387	-0.001032	-0.019448	-0.000105	-9.796545	-26.937381	44.117215	-0.568056	0.05911	0.006019	-0.820842	30.317821
	3.97359E+12	1.55218E+15	0	4183	0	244	1638	31589	32051	45752	33076	33002	32725	31440	29233	36803	0	-1.010036	-0.605617	9.930256	-0.002583	-0.019435	-0.00007	-9.973022	-26.814629	43.860954	-0.567982	0.058853	0.005931	-0.820913	30.363224
	3.97359E+12	1.55218E+15	0	4183	0	245	1638.4	31660	32024	45752	33067	33005	32726	31424	29233	36755	0	-0.955632	-0.626489	9.930398	-0.017112	-0.014462	0.001886	-9.571922	-27.001735	44.078746	-0.567899	0.058643	0.005879	-0.820986	30.45403
	3.97359E+12	1.55218E+15	0	24663	0	246	1638.2	31633	32337	45772	33062	33005	32718	31408	29217	36739	0	-0.9802	-0.391986	9.945347	-0.025027	-0.014308	-0.010718	-9.78097	-26.938379	44.081167	-0.567854	0.058452	0.005855	-0.82103	30.408627
	3.97359E+12	1.55218E+15	0	53335	0	247	1638.1	31594	32506	45863	33056	33010	32707	31408	29233	36755	0	-1.0119	-0.265056	10.013675	-0.034456	-0.006001	-0.028027	-9.936276	-27.064115	43.864763	-0.567863	0.058307	0.005847	-0.821035	30.385925
	3.97359E+12	1.55218E+15	0	16471	0	248	1638.1	31628	32452	45903	33042	33021	32709	31408	29233	36755	0	-0.985424	-0.305916	10.043765	-0.057343	0.012001	-0.024201	-9.759886	-27.275529	44.114578	-0.567854	0.058272	0.005871	-0.821043	30.385925
	3.97359E+12	1.55218E+15	0	87	0	249	1638.2	31580	32315	45877	33029	33026	32709	31424	29233	36755	0	-1.01999	-0.407775	10.024218	-0.078459	0.020282	-0.023673	-9.658794	-26.82754	43.933653	-0.56784	0.058309	0.005944	-0.82105	30.408627
	3.97359E+12	1.55218E+15	0	8279	0	250	1638	31578	32242	45839	33018	33030	32704	31424	29217	36771	0	-1.020739	-0.462517	9.99562	-0.096253	0.02697	-0.031221	-9.554681	-26.602129	43.679692	-0.567845	0.058408	0.006061	-0.821038	30.363224
	3.97359E+12	1.55218E+15	0	57431	0	251	1638	31681	32498	45833	33010	33033	32698	31424	29233	36787	0	-0.945982	-0.272231	9.991175	-0.109058	0.032007	-0.040487	-9.383318	-26.674293	44.237829	-0.567878	0.05855	0.006211	-0.821004	30.363224
	3.97359E+12	1.55218E+15	0	32855	0	252	1638	31662	32449	45805	33000	33039	32694	31408	29233	36771	0	-0.959772	-0.30866	9.97012	-0.125203	0.041913	-0.046452	-9.526662	-26.466928	44.266838	-0.567926	0.05876	0.006391	-0.820955	30.363224
	3.97359E+12	1.55218E+15	0	53335	0	253	1638.2	31628	32273	45786	32999	33044	32694	31424	29217	36771	0	-0.983161	-0.439827	9.955868	-0.126786	0.050033	-0.046362	-9.802413	-26.673188	43.558838	-0.567974	0.059	0.006558	-0.820903	30.408627
	3.97359E+12	1.55218E+15	0	5207	24	254	1637.8	31635	32295	45771	33000	33043	32693	31408	29185	36771	0	-0.978424	-0.423707	9.944514	-0.125266	0.04841	-0.048007	-9.909367	-26.663359	43.667243	-0.568027	0.059231	0.006725	-0.820848	30.317821
	3.97359E+12	1.55218E+15	0	4695	1606	255	1637.9	31625	32325	45731	33014	33038	32694	31424	29217	36771	0	-0.986344	-0.401057	9.914465	-0.102487	0.040104	-0.046973	-9.916282	-26.507627	43.829666	-0.568082	0.059385	0.006836	-0.820798	30.340522
	3.97359E+12	1.55218E+15	0	26455	16536	256	1637.6	31611	32350	45682	33013	33038	32693	31424	29201	36739	0	-0.997511	-0.382355	9.877563	-0.104186	0.040129	-0.048535	-9.780594	-26.510154	43.770259	-0.568141	0.059543	0.006953	-0.820745	30.272418
	3.97359E+12	1.55218E+15	0	18519	65535	257	1638.1	31600	32309	45729	33020	33031	32697	31424	29217	36771	0	-1.004943	-0.41258	9.912986	-0.092727	0.028641	-0.042472	-9.643587	-26.660086	43.890299	-0.568183	0.059638	0.007058	-0.820708	30.385925
	3.97359E+12	1.55218E+15	0	8279	0	258	1638.1	31587	32305	45808	33029	33026	32702	31424	29201	36771	0	-1.01468	-0.415411	9.972347	-0.078249	0.020358	-0.034862	-9.636226	-26.656942	44.217786	-0.568204	0.059675	0.007132	-0.82069	30.385925
	3.97359E+12	1.55218E+15	0	36951	0	259	1638	31607	32371	45851	33030	33025	32704	31424	29185	36755	0	-1.000407	-0.366336	10.004653	-0.076725	0.018702	-0.031712	-9.807442	-26.483469	44.188077	-0.568216	0.059704	0.007205	-0.820679	30.363224
	3.97359E+12	1.55218E+15	0	53335	0	260	1638.1	31621	32338	45828	33028	33014	32710	31440	29169	36755	0	-0.989329	-0.391151	9.987402	-0.080079	0.000828	-0.022168	-9.773694	-26.587463	44.017247	-0.568195	0.059683	0.007326	-0.820694	30.385925
	3.97359E+12	1.55218E+15	0	87	0	261	1638	31642	32294	45707	33029	33010	32714	31424	29185	36771	0	-0.97302	-0.424413	9.896464	-0.078606	-0.005714	-0.015853	-9.768123	-27.034724	44.046005	-0.568154	0.059638	0.007455	-0.820724	30.363224
	3.97359E+12	1.55218E+15	0	49239	0	262	1638.1	31641	32181	45610	33031	33011	32722	31440	29201	36755	0	-0.972341	-0.508911	9.823593	-0.075609	-0.004207	-0.003128	-9.802297	-26.974917	44.110692	-0.568074	0.059591	0.007568	-0.820783	30.385925
	3.97359E+12	1.55218E+15	0	45143	0	263	1638.2	31627	32168	45565	33041	33005	32721	31440	29169	36755	0	-0.982747	-0.518394	9.789786	-0.059252	-0.014059	-0.005156	-9.630721	-26.836972	43.74893	-0.568003	0.059477	0.007651	-0.820839	30.408627
	3.97359E+12	1.55218E+15	0	61527	0	264	1638	31598	32235	45635	33057	33007	32724	31424	29185	36755	0	-1.005654	-0.468003	9.842324	-0.033448	-0.011062	-0.000921	-9.665068	-26.877894	43.74414	-0.567925	0.059315	0.007644	-0.820905	30.363224
	3.97359E+12	1.55218E+15	0	87	0	265	1638.3	31601	32269	45742	33050	33004	32727	31440	29201	36755	0	-1.003528	-0.442405	9.922802	-0.044798	-0.015866	0.004094	-9.652092	-26.810141	44.130237	-0.567827	0.059163	0.007682	-0.820983	30.431328
	3.97359E+12	1.55218E+15	0	8279	0	266	1638.4	31572	32145	45676	33034	33002	32721	31440	29201	36755	0	-1.023897	-0.534778	9.873207	-0.070532	-0.01883	-0.004935	-9.684399	-27.080052	43.920611	-0.567753	0.059058	0.007812	-0.821041	30.45403
	3.97359E+12	1.55218E+15	0	32855	0	267	1638	31537	32220	45555	33033	32999	32718	31424	29217	36771	0	-1.051734	-0.478438	9.782155	-0.072179	-0.023647	-0.009723	-9.507866	-27.336932	43.749794	-0.567694	0.058941	0.007959	-0.821089	30.363224
	3.97359E+12	1.55218E+15	0	28759	0	268	1638.6	31498	32434	45444	33027	32997	32713	31456	29217	36771	0	-1.083681	-0.317359	9.698823	-0.081518	-0.026758	-0.017522	-9.534448	-27.348557	43.958078	-0.567657	0.058835	0.008144	-0.82112	30.499432
	3.97359E+12	1.55218E+15	0	57431	0	269	1637.8	31489	32412	45421	33029	32999	32711	31424	29217	36755	0	-1.090785	-0.334229	9.681359	-0.078504	-0.023517	-0.020766	-9.572929	-27.005982	43.947522	-0.567631	0.058732	0.008313	-0.821143	30.317821
	3.97359E+12	1.55218E+15	0	32855	0	270	1637.9	31519	32268	45474	33021	33002	32703	31440	29217	36771	0	-1.066112	-0.442337	9.721243	-0.091202	-0.018459	-0.03323	-9.36356	-27.195894	43.768577	-0.567641	0.058661	0.008454	-0.82114	30.340522
	3.97359E+12	1.55218E+15	0	4183	0	271	1638.3	31505	32103	45617	33022	33003	32706	31424	29201	36771	0	-1.07423	-0.565411	9.828797	-0.089543	-0.016885	-0.028462	-9.563348	-27.372461	43.809699	-0.567636	0.058592	0.008585	-0.821147	30.431328
	3.97359E+12	1.55218E+15	0	12375	0	272	1638.5	31465	32221	45736	33031	33004	32702	31440	29201	36771	0	-1.10581	-0.476449	9.918234	-0.074713	-0.015341	-0.035174	-9.567925	-27.046382	43.804205	-0.567657	0.058506	0.008727	-0.821137	30.476731
	3.97359E+12	1.55218E+15	0	12375	0	273	1638.3	31453	32369	45742	33030	33005	32701	31440	29217	36755	0	-1.116921	-0.365643	9.922682	-0.076382	-0.013695	-0.036724	-9.360564	-26.980877	43.771227	-0.567684	0.05843	0.008871	-0.821123	30.431328
	3.97359E+12	1.55218E+15	0	4183	0	274	1638.2	31524	32415	45678	33027	33005	32693	31440	29201	36771	0	-1.063839	-0.33219	9.874615	-0.081011	-0.013568	-0.049402	-9.603426	-26.863685	43.91601	-0.56775	0.058364	0.009032	-0.82108	30.408627
	3.97359E+12	1.55218E+15	0	28759	0	275	1638.3	31557	32438	45637	33025	33008	32693	31424	29233	36787	0	-1.039096	-0.315333	9.843848	-0.084243	-0.008677	-0.049297	-9.395611	-26.723993	44.095542	-0.567813	0.058308	0.009132	-0.821039	30.431328
	3.97359E+12	1.55218E+15	0	8279	0	276	1637.9	31626	32347	45691	33030	33015	32693	31424	29201	36787	0	-0.985898	-0.3846	9.884403	-0.07631	0.002607	-0.049403	-9.402688	-26.761136	43.887326	-0.567878	0.058272	0.009181	-0.820996	30.340522
	3.97359E+12	1.55218E+15	0	49239	0	277	1638.1	31710	32252	45788	33029	33019	32690	31408	29217	36771	0	-0.920841	-0.456669	9.957414	-0.077782	0.009138	-0.054119	-9.571468	-26.728489	43.89614	-0.567961	0.058271	0.009282	-0.820938	30.385925
	3.97359E+12	1.55218E+15	0	29783	24	278	1638.3	31773	32213	45852	33030	33018	32692	31424	29217	36771	0	-0.872432	-0.486549	10.005604	-0.076148	0.007481	-0.05097	-9.52946	-26.851103	44.069191	-0.568034	0.058261	0.009381	-0.820887	30.431328
	3.97359E+12	1.55218E+15	0	9047	1638	279	1637.9	31815	32200	45871	33030	33024	32691	31424	29233	36739	0	-0.840709	-0.49708	10.019831	-0.076297	0.017222	-0.052503	-9.567316	-27.015171	44.07169	-0.568112	0.058283	0.009459	-0.82083	30.340522
	3.97359E+12	1.55218E+15	0	26455	16536	280	1637.7	31853	32171	45863	33046	33028	32693	31440	29185	36771	0	-0.811695	-0.519404	10.013808	-0.050472	0.023472	-0.049846	-9.400721	-26.824627	43.899588	-0.568188	0.058268	0.00944	-0.820779	30.295119
	3.97359E+12	1.55218E+15	0	43095	65535	281	1638.2	31885	32192	45848	33044	33023	32700	31456	29201	36739	0	-0.787391	-0.503778	10.002664	-0.053752	0.015314	-0.038639	-9.40559	-26.894326	43.870885	-0.568226	0.058235	0.009446	-0.820755	30.408627
	3.97359E+12	1.55218E+15	0	53335	0	282	1638.1	31855	32235	45849	33052	33030	32700	31440	29185	36771	0	-0.810733	-0.471269	10.003369	-0.040836	0.026557	-0.038855	-9.546854	-26.721498	44.192838	-0.568269	0.058208	0.009387	-0.820728	30.385925
	3.97359E+12	1.55218E+15	0	49239	0	283	1638	31836	32230	45872	33053	33033	32709	31472	29201	36771	0	-0.825114	-0.474832	10.020619	-0.039584	0.031311	-0.024472	-9.65366	-26.712371	44.338888	-0.568266	0.058195	0.009309	-0.820732	30.363224
	3.97359E+12	1.55218E+15	0	57431	0	284	1637.6	31804	32274	45927	33051	33032	32710	31472	29201	36787	0	-0.850148	-0.441746	10.061841	-0.04301	0.029706	-0.02281	-9.792966	-26.898988	44.158352	-0.568257	0.058184	0.009246	-0.820739	30.272418
	3.97359E+12	1.55218E+15	0	87	0	285	1637.8	31755	32347	46016	33050	33038	32715	31479	29230	36792	0	-0.887995	-0.38635	10.128728	-0.044775	0.039394	-0.014717	-9.795656	-26.747924	44.085086	-0.568222	0.058209	0.009165	-0.820763	30.317821
	3.97359E+12	1.55218E+15	0	4183	0	286	1638.1	31738	32403	46153	33040	33035	32723	31469	29153	36745	0	-0.901279	-0.344028	10.231734	-0.061175	0.034576	-0.001599	-9.651902	-26.578855	43.738161	-0.568141	0.058254	0.009144	-0.820816	30.385925
	3.97359E+12	1.55218E+15	0	12375	0	287	1637.8	31707	32339	46125	33030	33036	32721	31439	29153	36764	0	-0.924173	-0.391724	10.210608	-0.077468	0.036354	-0.004418	-9.576292	-26.867082	43.806973	-0.568065	0.058342	0.009172	-0.820862	30.317821
	3.97359E+12	1.55218E+15	0	20567	0	288	1638.1	31653	32183	46011	33029	33037	32721	31455	29010	36739	0	-0.962972	-0.507592	10.124965	-0.078989	0.037988	-0.004373	-9.24693	-27.128502	43.805616	-0.567989	0.058438	0.009201	-0.820907	30.385925
	3.97359E+12	1.55218E+15	0	87	0	289	1638.1	31614	32092	45923	33027	33037	32724	31441	29202	36750	0	-0.991422	-0.575197	10.058806	-0.082344	0.037983	0.000496	-9.332863	-27.072402	43.740324	-0.567896	0.058542	0.00924	-0.820963	30.385925
	3.97359E+12	1.55218E+15	0	87	0	290	1637.7	31611	31940	45817	33031	33041	32723	31441	29186	36750	0	-0.99211	-0.689178	9.979065	-0.075982	0.044426	-0.001202	-9.210184	-27.094966	44.083748	-0.567811	0.058652	0.009245	-0.821015	30.295119
	3.97359E+12	1.55218E+15	0	20567	0	291	1638	31556	31726	45789	33045	33034	32724	31441	29202	36750	0	-1.030861	-0.848455	9.958057	-0.053117	0.032877	-0.000192	-8.918035	-27.011661	44.125801	-0.567727	0.058675	0.009201	-0.821071	30.363224
	3.97359E+12	1.55218E+15	0	53335	0	292	1638.1	31533	31888	45755	33061	33026	32725	31425	29202	36766	0	-1.050308	-0.726836	9.932499	-0.027069	0.01968	0.000735	-8.882276	-26.626957	44.428602	-0.567646	0.058597	0.009103	-0.821134	30.385925
	3.97359E+12	1.55218E+15	0	53335	0	293	1638.2	31563	32269	45682	33061	33032	32726	31425	29202	36766	0	-1.032429	-0.441976	9.877659	-0.027106	0.029398	0.002398	-9.037016	-27.28091	43.931942	-0.56756	0.058551	0.008983	-0.821199	30.408627
	3.97359E+12	1.55218E+15	0	4183	0	294	1638	31605	32398	45617	33062	33030	32719	31425	29202	36766	0	-1.002444	-0.346087	9.828792	-0.025295	0.026218	-0.008848	-9.417826	-27.663733	43.743001	-0.56751	0.05849	0.008867	-0.821239	30.363224
	3.97359E+12	1.55218E+15	0	20567	0	295	1637.7	31678	32456	45642	33052	33037	32713	31409	29202	36766	0	-0.94807	-0.303813	9.847568	-0.041486	0.037767	-0.017997	-9.257813	-28.807595	43.841269	-0.567486	0.058502	0.00878	-0.821255	30.295119
	3.97359E+12	1.55218E+15	0	61527	0	296	1638.3	31706	32465	45732	33031	33043	32713	31425	29202	36750	0	-0.926494	-0.297052	9.915355	-0.075422	0.047777	-0.01717	-9.248743	-28.451355	43.626886	-0.567452	0.058621	0.008778	-0.821271	30.431328
	3.97359E+12	1.55218E+15	0	57431	0	297	1638.2	31681	32388	45716	33013	33041	32704	31409	29218	36766	0	-0.944531	-0.354429	9.903295	-0.104374	0.044873	-0.03092	-9.449371	-26.798201	43.740097	-0.567455	0.058795	0.008879	-0.821255	30.408627
	3.97359E+12	1.55218E+15	0	49239	0	298	1638.4	31659	32320	45596	33013	33048	32705	31425	29218	36734	0	-0.960284	-0.404907	9.813142	-0.10438	0.056212	-0.029247	-9.382148	-27.160008	43.690097	-0.567453	0.059005	0.008955	-0.82124	30.45403
	3.97359E+12	1.55218E+15	0	36951	0	299	1638.3	31633	32218	45475	33014	33052	32706	31441	29218	36750	0	-0.978839	-0.480977	9.722172	-0.102853	0.062673	-0.027642	-9.530498	-26.929748	43.842081	-0.567447	0.059232	0.009011	-0.821227	30.431328
	3.97359E+12	1.55218E+15	0	12375	0	300	1638.2	31612	32201	45423	33013	33045	32699	31425	29202	36766	0	-0.994639	-0.493491	9.683055	-0.104223	0.051413	-0.038869	-9.675477	-26.962893	43.994447	-0.567476	0.059426	0.009099	-0.821192	30.408627
	3.97359E+12	1.55218E+15	0	45143	0	301	1638.3	31588	32307	45426	33021	33047	32702	31441	29218	36750	0	-1.014101	-0.413776	9.685307	-0.091307	0.054516	-0.034344	-9.613339	-26.95903	43.956963	-0.567493	0.059601	0.009137	-0.821167	30.431328
	3.97359E+12	1.55218E+15	0	1111	24	302	1638.6	31534	32296	45423	33028	33035	32699	31441	29202	36766	0	-1.054665	-0.421118	9.683077	-0.079642	0.034996	-0.039525	-9.793472	-26.951744	44.002766	-0.567529	0.059688	0.009183	-0.821135	30.499432
	3.97359E+12	1.55218E+15	0	12631	1644	303	1638.4	31489	32237	45369	33032	33032	32704	31425	29202	36766	0	-1.08818	-0.464825	9.64242	-0.073374	0.030025	-0.031711	-9.76012	-26.983018	43.810494	-0.567542	0.059745	0.009217	-0.821122	30.45403
	3.97359E+12	1.55218E+15	0	30551	16536	304	1638.3	31470	32258	45300	33045	33019	32705	31457	29186	36782	0	-1.102962	-0.448922	9.590527	-0.052242	0.008761	-0.030727	-9.755334	-26.849254	43.873426	-0.567555	0.059687	0.009231	-0.821117	30.431328
	3.97359E+12	1.55218E+15	0	30807	65535	305	1638.1	31502	32221	45386	33053	33014	32708	31457	29186	36750	0	-1.078321	-0.477163	9.655142	-0.039391	0.000514	-0.026276	-9.825307	-26.726235	43.730054	-0.567557	0.059574	0.00922	-0.821124	30.385925
	3.97359E+12	1.55218E+15	0	4183	0	306	1637.8	31576	32180	45493	33066	33006	32714	31457	29186	36766	0	-1.021863	-0.509006	9.73555	-0.018541	-0.012695	-0.017244	-9.477489	-26.728717	43.503021	-0.567534	0.059373	0.00917	-0.821155	30.317821
	3.97359E+12	1.55218E+15	0	87	0	307	1638	31620	32250	45478	33062	33001	32713	31441	29170	36766	0	-0.989299	-0.45705	9.72435	-0.024899	-0.020739	-0.018752	-9.535939	-26.876555	43.906708	-0.567514	0.05916	0.009159	-0.821184	30.363224
	3.97359E+12	1.55218E+15	0	8279	0	308	1638.2	31609	32264	45463	33068	33001	32714	31457	29186	36750	0	-0.997685	-0.446299	9.713111	-0.015113	-0.020831	-0.017373	-9.565154	-26.851735	43.833965	-0.567492	0.058925	0.009115	-0.821217	30.408627
	3.97359E+12	1.55218E+15	0	36951	0	309	1638	31625	32224	45508	33067	32999	32718	31441	29186	36782	0	-0.985156	-0.476577	9.746901	-0.016939	-0.024103	-0.010963	-9.352704	-26.832826	43.814768	-0.567447	0.058672	0.009019	-0.821267	30.363224
	3.97359E+12	1.55218E+15	0	45143	0	310	1638.1	31658	32241	45604	33074	33002	32718	31441	29170	36750	0	-0.960233	-0.46422	9.819093	-0.005549	-0.019333	-0.011187	-9.581288	-26.964422	43.962495	-0.567405	0.058408	0.008875	-0.821317	30.385925
	3.97359E+12	1.55218E+15	0	45143	0	311	1638.2	31650	32275	45644	33066	33001	32718	31457	29186	36782	0	-0.966628	-0.438606	9.849168	-0.018503	-0.020847	-0.010907	-9.432354	-27.060363	44.139986	-0.567359	0.058169	0.008776	-0.821366	30.408627
	3.97359E+12	1.55218E+15	0	49239	0	312	1638	31623	32252	45578	33070	33002	32717	31441	29202	36766	0	-0.986976	-0.455598	9.799505	-0.012049	-0.019268	-0.012639	-9.129167	-27.210375	43.965493	-0.567321	0.057919	0.008653	-0.821412	30.363224
	3.97359E+12	1.55218E+15	0	28759	0	313	1637.9	31628	32148	45547	33078	33001	32721	31457	29202	36766	0	-0.981953	-0.533568	9.776196	0.000777	-0.02104	-0.006547	-9.158019	-27.156176	43.778288	-0.567265	0.057636	0.00849	-0.821472	30.340522
	3.97359E+12	1.55218E+15	0	8279	0	314	1637.9	31642	31970	45690	33074	33002	32720	31457	29186	36766	0	-0.968968	-0.666989	9.883685	-0.005693	-0.019354	-0.007989	-9.317377	-27.31135	44.041088	-0.567215	0.057385	0.00841	-0.821525	30.340522
	3.97359E+12	1.55218E+15	0	4183	0	315	1638.1	31703	31905	45734	33055	33003	32723	31457	29186	36750	0	-0.921758	-0.716305	9.916846	-0.0366	-0.017511	-0.002491	-9.291862	-27.323237	43.776418	-0.56714	0.057209	0.008425	-0.821589	30.385925
	3.97359E+12	1.55218E+15	0	32855	0	316	1638.2	31818	31967	45670	33045	33002	32718	31441	29202	36782	0	-0.835411	-0.671316	9.868854	-0.052628	-0.018944	-0.01013	-9.259147	-27.128878	44.001559	-0.567085	0.057051	0.008429	-0.821638	30.408627
	3.97359E+12	1.55218E+15	0	61527	0	317	1638.1	31860	32149	45774	33047	33008	32705	31441	29250	36782	0	-0.805905	-0.5357	9.947013	-0.048995	-0.009101	-0.030918	-9.465301	-27.312393	43.971268	-0.567099	0.056928	0.00847	-0.821636	30.385925
	3.97359E+12	1.55218E+15	0	49239	0	318	1638	31839	32336	45850	33047	33024	32710	31425	29234	36782	0	-0.82421	-0.395528	10.004081	-0.04931	0.016788	-0.022752	-9.256885	-27.335009	43.932427	-0.567087	0.056889	0.008454	-0.821647	30.363224
	3.97359E+12	1.55218E+15	0	87	0	319	1638.3	31861	32196	45774	33045	33028	32709	31441	29250	36766	0	-0.805611	-0.500405	9.947054	-0.05244	0.02331	-0.024236	-9.29387	-27.045405	44.150671	-0.567081	0.056878	0.008433	-0.821653	30.431328
	3.97359E+12	1.55218E+15	0	20567	0	320	1638.2	31862	31974	45633	33035	33034	32710	31425	29234	36766	0	-0.802197	-0.666642	9.841081	-0.068797	0.033163	-0.022207	-9.323121	-26.924826	43.920075	-0.567064	0.056935	0.008442	-0.82166	30.408627
	3.97359E+12	1.55218E+15	0	4183	0	321	1638.5	31880	31997	45548	33032	33035	32713	31441	29234	36782	0	-0.788714	-0.649464	9.777278	-0.073673	0.034791	-0.017294	-9.152587	-27.072775	44.00434	-0.567028	0.056995	0.008396	-0.821681	30.476731
	3.97359E+12	1.55218E+15	0	24663	0	322	1638.2	31818	32017	45459	33041	33036	32710	31441	29250	36766	0	-0.836209	-0.633878	9.710279	-0.059062	0.036325	-0.022405	-9.157256	-27.214927	43.790497	-0.567012	0.057028	0.0083	-0.821691	30.408627
	3.97359E+12	1.55218E+15	0	4183	0	323	1637.8	31762	31854	45491	33075	33042	32709	31409	29266	36782	0	-0.876802	-0.755415	9.734208	-0.003972	0.045609	-0.025176	-9.297987	-27.137429	43.942025	-0.567017	0.056968	0.008007	-0.821695	30.317821
	3.97359E+12	1.55218E+15	0	41047	0	324	1638.3	31779	31928	45781	33118	33046	32711	31409	29250	36782	0	-0.864305	-0.699947	9.952267	0.065978	0.051496	-0.023507	-9.410352	-26.57504	44.257586	-0.567035	0.056785	0.007543	-0.8217	30.431328
	3.97359E+12	1.55218E+15	0	87	0	325	1638.8	31681	32245	46095	33130	33050	32716	31425	29282	36798	0	-0.942008	-0.461101	10.188258	0.085458	0.057766	-0.015913	-9.559542	-26.368693	44.220443	-0.567032	0.05658	0.007001	-0.82172	30.544835
	3.97359E+12	1.55218E+15	0	54359	24	326	1639.1	31608	32310	46419	33142	33049	32721	31425	29282	36798	0	-0.997687	-0.411329	10.431753	0.104897	0.055929	-0.008372	-9.531327	-26.420027	44.09068	-0.56701	0.056325	0.006399	-0.821758	30.61294
	3.97359E+12	1.55218E+15	0	8279	0	327	1639.2	31549	32608	46465	33130	33044	32732	31425	29266	36766	0	-1.04608	-0.18744	10.466281	0.085082	0.047863	0.009592	-9.530813	-26.378223	43.903188	-0.566925	0.056089	0.005874	-0.821836	30.635641
	3.97359E+12	1.55218E+15	0	22359	16536	328	1638.1	31469	32761	46101	33100	33030	32736	31441	29234	36798	0	-1.109666	-0.072588	10.192428	0.035881	0.025524	0.016939	-9.572717	-26.558109	44.121465	-0.566806	0.055891	0.005555	-0.821935	30.385925
	3.97359E+12	1.55218E+15	0	55383	65535	329	1638.5	31488	32483	45714	33069	33026	32740	31441	29250	36782	0	-1.091745	-0.280633	9.901703	-0.014453	0.019409	0.024416	-9.344275	-26.429759	44.079395	-0.566651	0.055784	0.00541	-0.82205	30.476731
	3.97359E+12	1.55218E+15	0	4183	0	330	1638.1	31482	32546	45520	33061	33015	32741	31441	29234	36798	0	-1.097516	-0.23365	9.755812	-0.027563	0.001671	0.026192	-9.657314	-26.133241	44.056689	-0.566487	0.055649	0.005346	-0.822172	30.385925
	3.97359E+12	1.55218E+15	0	16471	0	331	1638	31438	32677	45523	33059	33002	32746	31457	29234	36766	0	-1.132586	-0.135094	9.758004	-0.030942	-0.019435	0.034118	-9.958411	-26.204861	44.21905	-0.566296	0.055455	0.005337	-0.822317	30.363224
	3.97359E+12	1.55218E+15	0	12375	0	332	1637.9	31518	32546	45572	33058	33002	32743	31457	29250	36782	0	-1.070342	-0.234249	9.794876	-0.032498	-0.019389	0.029361	-9.764032	-26.097654	44.313908	-0.56612	0.055263	0.005334	-0.822451	30.340522
	3.97359E+12	1.55218E+15	0	20567	0	333	1637.7	31577	32372	45609	33062	32995	32745	31441	29218	36782	0	-1.023536	-0.36538	9.822695	-0.026099	-0.030813	0.032339	-9.63232	-25.783524	44.535016	-0.565936	0.055021	0.005336	-0.822594	30.295119
	3.97359E+12	1.55218E+15	0	41047	0	334	1638	31583	32480	45599	33060	32988	32744	31441	29234	36782	0	-1.02017	-0.284425	9.815243	-0.029158	-0.042127	0.030734	-9.687044	-25.924325	44.14291	-0.565756	0.054749	0.005372	-0.822736	30.363224
	3.97359E+12	1.55218E+15	0	53335	0	335	1638.4	31635	32677	45496	33059	32985	32740	31457	29234	36798	0	-0.983095	-0.137372	9.73795	-0.030475	-0.046936	0.024339	-9.536403	-26.340155	44.189792	-0.565596	0.054465	0.005425	-0.822864	30.45403
	3.97359E+12	1.55218E+15	0	12375	0	336	1638.1	31713	32593	45423	33050	32991	32732	31457	29234	36782	0	-0.923196	-0.201447	9.683088	-0.044964	-0.036999	0.011948	-9.389456	-26.417999	44.354495	-0.565473	0.054244	0.005505	-0.822963	30.385925
	3.97359E+12	1.55218E+15	0	36951	0	337	1638	31748	32568	45420	33040	33001	32726	31441	29202	36782	0	-0.896433	-0.220677	9.68084	-0.0611	-0.020585	0.002831	-9.445704	-26.36392	44.348615	-0.565376	0.054111	0.005602	-0.823037	30.363224
	3.97359E+12	1.55218E+15	0	53335	0	338	1638.1	31760	32622	45405	33023	33001	32724	31457	29218	36782	0	-0.887975	-0.180346	9.669595	-0.088613	-0.020335	0.000253	-9.303295	-26.573849	44.213446	-0.565282	0.05404	0.005788	-0.823105	30.385925
	3.97359E+12	1.55218E+15	0	24663	0	339	1638.1	31795	32481	45445	33002	33004	32718	31457	29234	36782	0	-0.859631	-0.286339	9.699691	-0.122539	-0.015124	-0.00854	-9.139384	-26.357438	44.020653	-0.565209	0.05406	0.006073	-0.823152	30.385925
	3.97359E+12	1.55218E+15	0	16471	0	340	1638.2	31838	32468	45516	32994	33017	32717	31441	29266	36782	0	-0.826769	-0.296564	9.753105	-0.135548	0.006072	-0.009707	-9.299424	-26.514548	44.247683	-0.565137	0.054177	0.006354	-0.823191	30.408627
	3.97359E+12	1.55218E+15	0	20567	0	341	1637.9	31777	32437	45611	32983	33030	32711	31425	29250	36814	0	-0.872717	-0.319181	9.824391	-0.1534	0.027364	-0.018754	-9.460005	-26.671508	44.174472	-0.565091	0.054402	0.006647	-0.823206	30.340522
	3.97359E+12	1.55218E+15	0	41047	0	342	1637.7	31713	32330	45725	32978	33034	32709	31441	29250	36814	0	-0.919885	-0.398579	9.90998	-0.161552	0.033939	-0.021725	-9.299901	-26.489782	44.355355	-0.565053	0.054666	0.006952	-0.823212	30.295119
	3.97359E+12	1.55218E+15	0	61527	0	343	1638.2	31710	32342	45772	32980	33037	32707	31425	29250	36782	0	-0.921933	-0.389238	9.945405	-0.158069	0.038797	-0.024965	-9.131727	-26.471215	44.351741	-0.565027	0.054938	0.007235	-0.82321	30.408627
	3.97359E+12	1.55218E+15	0	36951	0	344	1638	31667	32371	45804	32982	33041	32707	31457	29250	36798	0	-0.95499	-0.367108	9.969377	-0.154918	0.045256	-0.024993	-9.324256	-26.753117	44.180092	-0.565001	0.055223	0.007495	-0.823206	30.363224
	3.97359E+12	1.55218E+15	0	28759	0	345	1638.2	31622	32298	45904	32990	33041	32708	31441	29250	36798	0	-0.987935	-0.421044	10.044542	-0.141883	0.045138	-0.023688	-9.321755	-26.899794	44.216875	-0.564973	0.055479	0.007712	-0.823206	30.408627
	3.97359E+12	1.55218E+15	0	36951	0	346	1638.3	31603	32210	46025	33008	33035	32712	31441	29250	36798	0	-1.001046	-0.48661	10.135488	-0.112704	0.035124	-0.018016	-9.135173	-26.643119	44.21531	-0.564934	0.055639	0.007857	-0.823221	30.431328
	3.97359E+12	1.55218E+15	0	57431	0	347	1638.4	31567	32166	46099	33030	33036	32709	31425	29282	36814	0	-1.027631	-0.519019	10.191097	-0.076825	0.036483	-0.023603	-9.279868	-26.258767	44.15395	-0.56492	0.055724	0.007884	-0.823224	30.45403
	3.97359E+12	1.55218E+15	0	53335	0	348	1637.9	31579	32146	46172	33043	33031	32716	31473	29298	36798	0	-1.018573	-0.534469	10.245864	-0.056102	0.028127	-0.012939	-9.589611	-26.137544	44.442996	-0.564876	0.055736	0.00786	-0.823254	30.340522
	3.97359E+12	1.55218E+15	0	4183	0	349	1638.4	31603	32153	46303	33060	33030	32724	31480	29327	36804	0	-1.000039	-0.529227	10.344437	-0.028574	0.026189	-0.000786	-9.518797	-26.308959	44.80853	-0.564799	0.055682	0.00775	-0.823312	30.45403
	3.97359E+12	1.55218E+15	0	1111	24	350	1638.3	31627	32392	46264	33062	33030	32724	31462	29194	36804	0	-0.985005	-0.350705	10.315111	-0.025361	0.026163	-0.000858	-9.559863	-26.281673	44.420833	-0.564722	0.055621	0.00763	-0.823369	30.431328
	3.97359E+12	1.55218E+15	0	21079	1607	351	1638	31654	32601	46064	33061	33016	32726	31439	29189	36769	0	-0.967575	-0.1948	10.164751	-0.027078	0.003455	0.002227	-9.424359	-26.29357	44.280938	-0.564635	0.05549	0.007564	-0.823438	30.363224
	3.97359E+12	1.55218E+15	0	46935	16536	352	1638	31651	32508	45865	33061	33016	32725	31454	29077	36745	0	-0.968812	-0.26436	10.0152	-0.027042	0.003466	0.000628	-9.256483	-26.279257	44.492256	-0.564553	0.05536	0.007498	-0.823504	30.363224
	3.97359E+12	1.55218E+15	0	63575	65535	353	1638.2	31681	32438	45677	33062	33011	32726	31456	29236	36771	0	-0.945199	-0.317001	9.873982	-0.025347	-0.004666	0.002135	-9.414172	-26.328181	44.41776	-0.564466	0.055199	0.007445	-0.823575	30.408627
	3.97359E+12	1.55218E+15	0	49239	0	354	1638.2	31742	32366	45587	33064	33006	32725	31456	29236	36771	0	-0.898138	-0.371676	9.806396	-0.022031	-0.012789	0.000409	-9.597727	-26.07026	44.605227	-0.564386	0.055005	0.007399	-0.823643	30.408627
	3.97359E+12	1.55218E+15	0	16471	0	355	1637.8	31880	32454	45499	33065	33003	32726	31456	29220	36787	0	-0.795059	-0.307845	9.740276	-0.02057	-0.017676	0.001942	-9.350403	-25.77815	44.585451	-0.5643	0.054792	0.007359	-0.823717	30.317821
	3.97359E+12	1.55218E+15	0	16471	0	356	1637.8	31983	32597	45529	33057	33006	32722	31440	29204	36771	0	-0.718833	-0.202142	9.762892	-0.033445	-0.012661	-0.004128	-8.79577	-25.195973	44.438055	-0.564232	0.054624	0.007351	-0.823775	30.317821
	3.97359E+12	1.55218E+15	0	45143	0	357	1637.9	31979	32704	45555	33036	33013	32721	31472	29220	36787	0	-0.72314	-0.121938	9.782444	-0.067536	-0.001019	-0.004886	-9.061472	-26.3784	44.542971	-0.564158	0.054568	0.007426	-0.823828	30.340522
	3.97359E+12	1.55218E+15	0	12375	0	358	1638.2	32008	32919	45503	33011	33014	32713	31472	29204	36771	0	-0.703749	0.038818	9.743439	-0.107768	0.001023	-0.016753	-9.43206	-27.297379	44.29909	-0.564115	0.054607	0.007629	-0.823853	30.408627
	3.97359E+12	1.55218E+15	0	49239	0	359	1638	32071	32876	45493	32987	33024	32707	31456	29188	36771	0	-0.655619	0.005686	9.735931	-0.146686	0.017625	-0.025359	-9.307206	-27.990343	43.790077	-0.564091	0.054784	0.007923	-0.823855	30.363224
	3.97359E+12	1.55218E+15	0	36951	0	360	1638.2	32108	32480	45536	32975	33039	32709	31440	29204	36755	0	-0.622369	-0.291069	9.768342	-0.166276	0.042085	-0.021564	-9.162421	-27.726492	43.837163	-0.564052	0.055084	0.008225	-0.823859	30.408627
	3.97359E+12	1.55218E+15	0	49239	0	361	1638.2	32080	32247	45661	32965	33054	32710	31440	29236	36771	0	-0.640513	-0.465117	9.862275	-0.182653	0.06653	-0.019439	-9.220364	-26.226698	44.038137	-0.564003	0.055499	0.008525	-0.823862	30.408627
	3.97359E+12	1.55218E+15	0	24663	0	362	1638.4	31980	32251	45798	32965	33056	32703	31440	29204	36771	0	-0.716078	-0.460711	9.965199	-0.182347	0.069849	-0.030607	-9.169176	-26.616217	44.176038	-0.56399	0.055923	0.00882	-0.823839	30.45403
	3.97359E+12	1.55218E+15	0	8279	0	363	1638.1	31856	32316	45859	32968	33064	32700	31424	29204	36771	0	-0.811001	-0.410654	10.01088	-0.177527	0.082813	-0.035424	-9.362932	-26.854862	44.156881	-0.563993	0.056378	0.009071	-0.823803	30.385925
	3.97359E+12	1.55218E+15	0	45143	0	364	1638	31794	32319	45809	32975	33070	32707	31456	29204	36771	0	-0.858114	-0.40767	9.973235	-0.166475	0.092372	-0.024425	-9.228124	-26.814344	44.153777	-0.563964	0.056839	0.009263	-0.823789	30.363224
	3.97359E+12	1.55218E+15	0	20567	0	365	1638	31722	32194	45688	32980	33065	32713	31440	29220	36771	0	-0.911155	-0.500295	9.882252	-0.158532	0.084133	-0.015071	-8.897429	-26.764815	44.176902	-0.563906	0.057257	0.009446	-0.823797	30.363224
	3.97359E+12	1.55218E+15	0	32855	0	366	1638	31636	32161	45610	33004	33060	32713	31440	29252	36771	0	-0.975942	-0.523881	9.823569	-0.119507	0.075703	-0.016	-9.06818	-27.076185	44.034583	-0.563859	0.057562	0.009521	-0.823807	30.363224
	3.97359E+12	1.55218E+15	0	8279	0	367	1637.8	31561	32188	45610	33032	33053	32716	31408	29236	36787	0	-1.03324	-0.502831	9.823467	-0.07415	0.063946	-0.0123	-9.336613	-27.108451	43.896786	-0.563811	0.057729	0.009476	-0.82383	30.317821
	3.97359E+12	1.55218E+15	0	41047	0	368	1638.4	31511	32256	45672	33052	33042	32718	31424	29236	36787	0	-1.071526	-0.450905	9.870148	-0.041437	0.045819	-0.009955	-9.46257	-26.63927	43.885113	-0.563761	0.057766	0.009365	-0.823862	30.45403
	3.97359E+12	1.55218E+15	0	53335	0	369	1637.9	31494	32297	45756	33067	33039	32715	31424	29236	36771	0	-1.085207	-0.420324	9.933154	-0.017125	0.040787	-0.015327	-9.399242	-26.667057	44.064172	-0.563734	0.057733	0.009188	-0.823885	30.340522
	3.97359E+12	1.55218E+15	0	61527	0	370	1637.9	31479	32339	45796	33078	33026	32713	31424	29236	36771	0	-1.097075	-0.388696	9.963201	0.0009	0.019583	-0.019065	-9.602754	-26.972273	44.036298	-0.563722	0.057592	0.009001	-0.823905	30.340522
	3.97359E+12	1.55218E+15	0	4183	0	371	1638.2	31488	32296	45944	33090	33024	32710	31424	29236	36787	0	-1.089391	-0.420813	10.074501	0.020625	0.016211	-0.024321	-9.433176	-26.926146	44.038819	-0.563731	0.057396	0.008758	-0.823915	30.408627
	3.97359E+12	1.55218E+15	0	4183	0	372	1638.2	31536	32310	46058	33089	33023	32709	31424	29268	36787	0	-1.053121	-0.41096	10.160211	0.019042	0.014613	-0.025894	-9.2773	-26.86519	44.040728	-0.563745	0.057199	0.008525	-0.823922	30.408627
	3.97359E+12	1.55218E+15	0	41047	0	373	1638.2	31618	32358	46011	33076	33026	32704	31424	29268	36787	0	-0.99165	-0.376088	10.124949	-0.001922	0.019706	-0.03338	-9.422937	-26.442188	44.00742	-0.563779	0.057064	0.008349	-0.82391	30.408627
	3.97359E+12	1.55218E+15	0	25687	24	374	1638	31619	32413	45822	33079	33023	32697	31440	29268	36787	0	-0.991874	-0.335052	9.982865	0.003144	0.014878	-0.04471	-9.692643	-26.331099	44.153339	-0.56385	0.056902	0.00817	-0.823874	30.363224
	3.97359E+12	1.55218E+15	0	58199	1639	375	1638.3	31590	32318	45617	33066	33027	32693	31440	29236	36787	0	-1.012582	-0.405579	9.828849	-0.017751	0.021581	-0.050587	-9.836948	-26.504663	44.336758	-0.563935	0.056807	0.008045	-0.823824	30.431328
	3.97359E+12	1.55218E+15	0	30551	16536	376	1638.5	31664	32260	45542	33068	33028	32694	31440	29220	36771	0	-0.955703	-0.449815	9.772588	-0.01447	0.023164	-0.049051	-9.640906	-26.475243	44.160053	-0.564017	0.05671	0.007906	-0.823776	30.476731
	3.97359E+12	1.55218E+15	0	26711	65535	377	1638	31721	32430	45462	33070	33023	32690	31440	29220	36771	0	-0.915095	-0.323623	9.712392	-0.011232	0.015075	-0.055571	-9.680845	-26.474906	43.98761	-0.564119	0.05658	0.007775	-0.823716	30.363224
	3.97359E+12	1.55218E+15	0	4183	0	378	1638.2	31734	32490	45315	33061	33019	32683	31472	29236	36787	0	-0.905987	-0.278742	9.601967	-0.025508	0.008785	-0.066475	-9.67341	-26.522786	44.166661	-0.564254	0.05646	0.007707	-0.823633	30.408627
	3.97359E+12	1.55218E+15	0	16471	0	379	1637.8	31771	32371	45243	33056	33012	32693	31456	29204	36787	0	-0.876768	-0.368547	9.547805	-0.034086	-0.002605	-0.050384	-9.671128	-26.25488	44.305792	-0.564334	0.056324	0.007687	-0.823587	30.317821
	3.97359E+12	1.55218E+15	0	28759	0	380	1637.7	31862	32379	45191	33052	33016	32694	31424	29220	36771	0	-0.808041	-0.363796	9.508773	-0.040682	0.003924	-0.048596	-9.702405	-26.001926	44.273827	-0.564407	0.056223	0.007674	-0.823544	30.295119
	3.97359E+12	1.55218E+15	0	32855	0	381	1637.9	31891	32478	45261	33050	33008	32692	31440	29236	36771	0	-0.787145	-0.289944	9.56144	-0.043737	-0.009	-0.051807	-9.56199	-26.008374	44.271652	-0.56449	0.056086	0.0077	-0.823496	30.340522
	3.97359E+12	1.55218E+15	0	53335	0	382	1638.2	31860	32593	45399	33046	33010	32692	31440	29236	36771	0	-0.811786	-0.203278	9.665186	-0.050138	-0.005704	-0.05164	-9.4199	-26.235921	44.301436	-0.564571	0.055975	0.007739	-0.823448	30.408627
	3.97359E+12	1.55218E+15	0	36951	0	383	1637.8	31840	32657	45428	33044	33010	32698	31440	29204	36787	0	-0.828005	-0.155381	9.686875	-0.053746	-0.005741	-0.041975	-9.431872	-26.629094	44.164368	-0.56462	0.055872	0.007788	-0.823421	30.317821
	3.97359E+12	1.55218E+15	0	57431	0	384	1637.8	31843	32513	45486	33035	33015	32706	31456	29220	36787	0	-0.823851	-0.263205	9.730474	-0.068682	0.0024	-0.028805	-9.486046	-26.749386	43.988631	-0.564623	0.055828	0.007864	-0.823421	30.317821
	3.97359E+12	1.55218E+15	0	87	0	385	1637.7	31829	32385	45521	33030	33012	32709	31440	29220	36755	0	-0.832866	-0.358898	9.756753	-0.076928	-0.00243	-0.023859	-9.191573	-26.54277	44.153805	-0.564609	0.055787	0.007976	-0.823433	30.295119
	3.97359E+12	1.55218E+15	0	28759	0	386	1638	31810	32322	45571	33028	33013	32709	31440	29220	36771	0	-0.846212	-0.405617	9.794383	-0.080074	-0.000782	-0.023776	-8.986951	-26.697252	44.325926	-0.564593	0.055758	0.008094	-0.823444	30.363224
	3.97359E+12	1.55218E+15	0	87	0	387	1638.1	31781	32218	45674	33035	33022	32711	31472	29236	36787	0	-0.866708	-0.483028	9.871796	-0.068792	0.013695	-0.020738	-9.490581	-26.880108	44.157808	-0.564571	0.055751	0.008144	-0.823459	30.385925
	3.97359E+12	1.55218E+15	0	53335	0	388	1637.5	31759	32253	45764	33045	33020	32710	31440	29252	36787	0	-0.884163	-0.456938	9.939287	-0.052718	0.01033	-0.02272	-9.596483	-26.57229	44.017567	-0.564559	0.055698	0.008149	-0.823471	30.249716
	3.97359E+12	1.55218E+15	0	57431	0	389	1637.9	31696	32358	45813	33056	33023	32710	31440	29236	36787	0	-0.932917	-0.377278	9.976142	-0.034719	0.015046	-0.023091	-9.402431	-26.421683	44.012744	-0.564552	0.05562	0.008086	-0.823482	30.340522
	3.97359E+12	1.55218E+15	0	20567	0	390	1638.1	31682	32423	45768	33055	33023	32706	31424	29252	36787	0	-0.944249	-0.328312	9.942352	-0.036129	0.015102	-0.029449	-9.470594	-26.72766	44.149197	-0.564565	0.055545	0.008029	-0.823478	30.385925
	3.97359E+12	1.55218E+15	0	53335	0	391	1637.9	31686	32482	45760	33047	33018	32702	31424	29236	36787	0	-0.942114	-0.284332	9.936296	-0.049027	0.007146	-0.035604	-9.294261	-26.851437	44.363088	-0.564595	0.055473	0.008033	-0.823463	30.340522
	3.97359E+12	1.55218E+15	0	41047	0	392	1638.1	31708	32481	45783	33039	33022	32701	31456	29236	36771	0	-0.925281	-0.285236	9.953641	-0.061941	0.013749	-0.036869	-9.285974	-26.671475	44.00808	-0.564626	0.05545	0.008063	-0.823443	30.385925
	3.97359E+12	1.55218E+15	0	16471	0	393	1638.1	31692	32402	45770	33030	33024	32693	31440	29236	36803	0	-0.936404	-0.34416	9.943864	-0.076294	0.0172	-0.049306	-9.521649	-26.731092	43.839718	-0.564694	0.05547	0.008135	-0.823394	30.385925
	3.97359E+12	1.55218E+15	0	61527	0	394	1638.2	31646	32290	45760	33029	33022	32695	31456	29236	36803	0	-0.969762	-0.427333	9.936341	-0.07794	0.013948	-0.046095	-9.150631	-26.619663	44.189513	-0.564752	0.055483	0.008219	-0.823353	30.408627
	3.97359E+12	1.55218E+15	0	32855	0	395	1637.9	31644	32347	45747	33030	33025	32689	31440	29220	36803	0	-0.972219	-0.384836	9.926502	-0.076233	0.018865	-0.055689	-9.165687	-26.321947	44.29266	-0.564841	0.055508	0.008288	-0.823289	30.340522
	3.97359E+12	1.55218E+15	0	36951	0	396	1638	31629	32370	45772	33029	33025	32684	31440	29236	36787	0	-0.983788	-0.367364	9.945299	-0.077645	0.018932	-0.063645	-9.474396	-26.37783	44.276462	-0.564955	0.055535	0.008363	-0.823208	30.363224
	3.97359E+12	1.55218E+15	0	36951	0	397	1638	31597	32306	45826	33032	33025	32686	31456	29252	36787	0	-1.007172	-0.414857	9.985861	-0.072841	0.01887	-0.060558	-9.535649	-26.372092	44.275539	-0.56506	0.055553	0.008423	-0.823134	30.363224
	3.97359E+12	1.55218E+15	0	29783	24	398	1637.9	31659	32447	45841	33041	33023	32690	31440	29220	36787	0	-0.96206	-0.310186	9.997152	-0.058384	0.015464	-0.054514	-9.750942	-26.338216	44.319679	-0.565149	0.055527	0.008441	-0.823075	30.340522
	3.97359E+12	1.55218E+15	0	57687	1644	399	1638	31679	32442	45869	33035	33026	32688	31440	29236	36787	0	-0.946756	-0.314123	10.018231	-0.068044	0.02043	-0.057459	-9.405474	-26.509476	44.107796	-0.565245	0.055538	0.008481	-0.823008	30.363224
	3.97359E+12	1.55218E+15	0	38743	16536	400	1638	31725	32306	45851	33028	33030	32689	31456	29204	36803	0	-0.910187	-0.416512	10.004747	-0.079478	0.026999	-0.055563	-9.304234	-26.480361	44.255534	-0.565333	0.055596	0.008543	-0.822943	30.363224
	3.97359E+12	1.55218E+15	0	14423	65535	401	1638	31780	32220	45814	33031	33028	32692	31440	29220	36787	0	-0.867453	-0.48159	9.976988	-0.074697	0.023683	-0.050898	-9.331517	-26.447063	44.577764	-0.565407	0.055633	0.008595	-0.822889	30.363224
	3.97359E+12	1.55218E+15	0	87	0	402	1638.1	31761	32263	45724	33021	33031	32691	31456	29220	36755	0	-0.882395	-0.44909	9.909354	-0.090891	0.028692	-0.0521	-9.284298	-26.599475	44.543507	-0.565481	0.055722	0.008688	-0.822831	30.385925
	3.97359E+12	1.55218E+15	0	8279	0	403	1638.3	31711	32287	45534	33012	33026	32695	31472	29204	36771	0	-0.920586	-0.43034	9.766567	-0.105549	0.020662	-0.045432	-9.49317	-26.63844	44.410816	-0.565531	0.055817	0.008845	-0.822789	30.431328
	3.97359E+12	1.55218E+15	0	57431	0	404	1638.3	31738	32161	45463	33014	33025	32697	31456	29188	36755	0	-0.898579	-0.524997	9.713237	-0.102364	0.018992	-0.042319	-9.29586	-26.295019	44.251361	-0.565571	0.0559	0.008995	-0.822754	30.431328
	3.97359E+12	1.55218E+15	0	20567	0	405	1638.2	31745	32175	45435	33019	33017	32710	31488	29236	36771	0	-0.893544	-0.51467	9.692177	-0.094684	0.005813	-0.021807	-9.293272	-26.494866	44.290778	-0.565546	0.055925	0.009145	-0.822768	30.408627
	3.97359E+12	1.55218E+15	0	61527	0	406	1638.5	31724	32168	45429	33031	33011	32709	31456	29220	36755	0	-0.909163	-0.519446	9.687717	-0.075004	-0.004067	-0.02391	-9.494358	-26.588437	44.254896	-0.565532	0.055874	0.009253	-0.822779	30.476731
	3.97359E+12	1.55218E+15	0	41047	0	407	1638.1	31695	32150	45440	33033	33006	32712	31472	29204	36771	0	-0.931167	-0.532802	9.695876	-0.071975	-0.012232	-0.019239	-9.285414	-26.686231	44.420116	-0.565504	0.05579	0.009369	-0.822803	30.385925
	3.97359E+12	1.55218E+15	0	36951	0	408	1638.1	31661	32110	45496	33042	33009	32712	31424	29236	36787	0	-0.956371	-0.562306	9.737938	-0.057372	-0.007489	-0.019535	-9.311125	-26.858242	44.48941	-0.565479	0.05569	0.009427	-0.822826	30.385925
	3.97359E+12	1.55218E+15	0	49239	0	409	1637.9	31586	32118	45531	33046	33005	32714	31472	29204	36787	0	-1.0134	-0.55548	9.764141	-0.050992	-0.014049	-0.016526	-9.377782	-26.65996	43.973581	-0.565446	0.055554	0.009479	-0.822857	30.340522
	3.97359E+12	1.55218E+15	0	41047	0	410	1638.1	31548	32154	45573	33045	33004	32715	31456	29220	36771	0	-1.042477	-0.527918	9.795717	-0.052572	-0.015669	-0.014903	-9.021662	-26.791242	43.892832	-0.565406	0.055399	0.009465	-0.822896	30.385925
	3.97359E+12	1.55218E+15	0	20567	0	411	1638.1	31548	32113	45652	33045	33001	32718	31488	29236	36787	0	-1.041894	-0.558611	9.85509	-0.052658	-0.020565	-0.01014	-9.119621	-27.130797	43.916269	-0.565349	0.055229	0.00946	-0.822946	30.385925
	3.97359E+12	1.55218E+15	0	45143	0	412	1638.2	31526	32113	45720	33048	33002	32718	31488	29220	36803	0	-1.05844	-0.558267	9.906198	-0.047754	-0.018985	-0.010239	-8.941495	-26.823262	43.902739	-0.565297	0.055071	0.009511	-0.822992	30.408627
	3.97359E+12	1.55218E+15	0	41047	0	413	1638.2	31521	32146	45737	33057	33001	32722	31495	29250	36809	0	-1.062635	-0.533503	9.918968	-0.033266	-0.02077	-0.004185	-8.958927	-26.500397	43.911266	-0.565228	0.054874	0.009517	-0.823053	30.408627
	3.97359E+12	1.55218E+15	0	16471	0	414	1638	31572	32219	45807	33048	33002	32723	31502	29206	36818	0	-1.025016	-0.479653	9.971568	-0.048004	-0.019038	-0.002246	-9.05516	-26.912052	43.853432	-0.565149	0.054716	0.009567	-0.823116	30.363224
	3.97359E+12	1.55218E+15	0	57431	0	415	1637.8	31578	32194	45786	33047	33001	32718	31491	29200	36813	0	-1.020304	-0.49857	9.955749	-0.049519	-0.020591	-0.010211	-9.360618	-26.669758	44.182956	-0.565096	0.054556	0.009627	-0.823163	30.317821
	3.97359E+12	1.55218E+15	0	24663	0	416	1638	31594	32104	45731	33045	33005	32717	31472	29089	36772	0	-1.00694	-0.56601	9.914475	-0.052685	-0.014068	-0.011695	-9.361247	-26.667244	44.33092	-0.565048	0.054424	0.009682	-0.823204	30.363224
	3.97359E+12	1.55218E+15	0	49239	0	417	1637.8	31659	32164	45749	33047	33009	32717	31441	29246	36813	0	-0.958588	-0.522068	9.928006	-0.049535	-0.007609	-0.011723	-9.043917	-26.896356	44.132679	-0.565	0.054305	0.009714	-0.823245	30.317821
	3.97359E+12	1.55218E+15	0	24663	0	418	1638.2	31717	32318	45841	33050	33013	32709	31441	29230	36781	0	-0.916271	-0.407296	9.997267	-0.044257	-0.001078	-0.02458	-9.006915	-26.532099	44.104191	-0.564995	0.054196	0.009716	-0.823255	30.408627
	3.97359E+12	1.55218E+15	0	53335	0	419	1638.3	31754	32489	45947	33046	33023	32710	31441	29230	36781	0	-0.890275	-0.279721	10.076969	-0.050819	0.015179	-0.022728	-8.693206	-26.63336	44.418688	-0.564983	0.054153	0.009704	-0.823266	30.431328
	3.97359E+12	1.55218E+15	0	36951	0	420	1638.3	31796	32554	45995	33034	33033	32707	31441	29214	36797	0	-0.859251	-0.231613	10.11307	-0.070273	0.031587	-0.026978	-8.676994	-26.43371	44.578179	-0.564982	0.054205	0.009718	-0.823264	30.431328
	3.97359E+12	1.55218E+15	0	45143	0	421	1638.4	31834	32458	46020	33022	33047	32704	31441	29230	36797	0	-0.829152	-0.303896	10.131914	-0.089716	0.05448	-0.031184	-8.69748	-26.720822	44.654816	-0.56499	0.054374	0.009746	-0.823246	30.45403
	3.97359E+12	1.55218E+15	0	33879	24	422	1638.2	31841	32414	45991	33005	33055	32704	31489	29246	36813	0	-0.823446	-0.33705	10.110086	-0.11746	0.06768	-0.030477	-8.730068	-26.938135	44.782566	-0.564991	0.054647	0.009833	-0.823227	30.408627
	3.97359E+12	1.55218E+15	0	12375	0	423	1638.3	31851	32421	45901	32995	33052	32707	31457	29214	36797	0	-0.81596	-0.331869	10.042477	-0.133757	0.062917	-0.02535	-8.745875	-27.912578	44.310214	-0.564972	0.054941	0.009982	-0.823218	30.431328
	3.97359E+12	1.55218E+15	0	26455	16536	424	1637.7	31811	32354	45818	32988	33055	32707	31441	29198	36781	0	-0.845881	-0.381886	9.979946	-0.145368	0.067876	-0.02506	-9.19484	-27.552036	44.369526	-0.564949	0.055276	0.010158	-0.823209	30.295119
	3.97359E+12	1.55218E+15	0	51287	65535	425	1637.7	31805	32299	45784	32996	33056	32709	31457	29182	36781	0	-0.84975	-0.422974	9.954392	-0.132448	0.069369	-0.022144	-9.464356	-26.216366	44.510069	-0.56492	0.055587	0.010288	-0.823207	30.295119
	3.97359E+12	1.55218E+15	0	36951	0	426	1637.5	31809	32254	45852	33002	33058	32714	31441	29182	36765	0	-0.846231	-0.45684	10.00546	-0.122962	0.072477	-0.014347	-9.411685	-26.620202	44.096606	-0.564868	0.055888	0.010379	-0.823221	30.249716
	3.97359E+12	1.55218E+15	0	28759	0	427	1638.1	31791	32288	45891	33013	33057	32716	31473	29198	36781	0	-0.859861	-0.430774	10.034881	-0.104935	0.070686	-0.011566	-9.402852	-26.685127	44.329421	-0.564811	0.056144	0.010415	-0.823243	30.385925
	3.97359E+12	1.55218E+15	0	32855	0	428	1637.9	31804	32368	45826	33014	33052	32723	31473	29198	36765	0	-0.851219	-0.371188	9.985994	-0.103598	0.06249	-0.000465	-9.495636	-26.728736	44.432133	-0.564718	0.05637	0.010462	-0.82329	30.340522
	3.97359E+12	1.55218E+15	0	20567	0	429	1637.9	31764	32395	45747	33022	33048	32725	31457	29214	36781	0	-0.881926	-0.350458	9.926591	-0.090646	0.055875	0.002397	-9.028288	-26.390963	44.56389	-0.564618	0.056547	0.010482	-0.823346	30.340522
	3.97359E+12	1.55218E+15	0	8279	0	430	1638.1	31671	32329	45773	33028	33037	32726	31473	29198	36781	0	-0.951379	-0.39853	9.946106	-0.080789	0.037948	0.003656	-8.85181	-26.533791	44.599625	-0.564515	0.056644	0.010509	-0.82341	30.385925
	3.97359E+12	1.55218E+15	0	24663	0	431	1638.1	31656	32299	45816	33030	33038	32725	31457	29230	36781	0	-0.962327	-0.420794	9.978412	-0.077511	0.039553	0.001995	-9.388262	-26.927209	44.278844	-0.564419	0.056739	0.010523	-0.823469	30.385925
	3.97359E+12	1.55218E+15	0	20567	0	432	1638	31635	32266	45788	33042	33034	32731	31457	29198	36781	0	-0.977904	-0.445286	9.957334	-0.058238	0.032842	0.011106	-9.27378	-27.130743	44.203105	-0.564297	0.056771	0.010487	-0.823551	30.363224
	3.97359E+12	1.55218E+15	0	32855	0	433	1638.3	31629	32237	45783	33049	33030	32733	31473	29214	36781	0	-0.981878	-0.466721	9.953637	-0.046799	0.02624	0.014002	-9.313018	-27.277647	44.043609	-0.564169	0.056756	0.010428	-0.82364	30.431328
	3.97359E+12	1.55218E+15	0	20567	0	434	1638.2	31618	32255	45767	33060	33028	32727	31489	29198	36765	0	-0.990521	-0.45317	9.941582	-0.02874	0.022914	0.00399	-9.213248	-27.118107	44.070019	-0.564076	0.05669	0.010321	-0.82371	30.408627
	3.97359E+12	1.55218E+15	0	28759	0	435	1638	31573	32272	45732	33060	33026	32727	31441	29230	36797	0	-1.024991	-0.439991	9.915201	-0.028801	0.019672	0.00397	-8.865187	-27.026739	44.063603	-0.563983	0.056614	0.010221	-0.82378	30.363224
	3.97359E+12	1.55218E+15	0	45143	0	436	1638.1	31566	32263	45680	33063	33026	32727	31457	29230	36781	0	-1.03015	-0.44657	9.876138	-0.02389	0.019632	0.003859	-9.103437	-26.881764	44.029445	-0.563892	0.056526	0.010106	-0.82385	30.385925
	3.97359E+12	1.55218E+15	0	8279	0	437	1637.8	31635	32272	45612	33065	33024	32723	31457	29230	36797	0	-0.978251	-0.440913	9.825022	-0.020598	0.016406	-0.002627	-9.062789	-26.936092	44.215243	-0.563822	0.056421	0.009988	-0.823906	30.317821
	3.97359E+12	1.55218E+15	0	57431	0	438	1637.6	31654	32459	45626	33061	33023	32711	31457	29230	36797	0	-0.96637	-0.301322	9.835504	-0.026741	0.014969	-0.021673	-9.032949	-26.773914	44.176483	-0.563812	0.056324	0.009897	-0.823921	30.272418
	3.97359E+12	1.55218E+15	0	41047	0	439	1637.9	31640	32617	45621	33059	33020	32709	31441	29230	36813	0	-0.978789	-0.182684	9.831791	-0.02979	0.010152	-0.024831	-9.227711	-26.773366	44.179019	-0.563812	0.056218	0.009828	-0.823929	30.340522
	3.97359E+12	1.55218E+15	0	20567	0	440	1638	31689	32517	45620	33047	33025	32708	31441	29230	36781	0	-0.940326	-0.2581	9.831104	-0.049246	0.018431	-0.025938	-9.096564	-26.926755	44.221007	-0.563811	0.056182	0.009803	-0.823933	30.363224
	3.97359E+12	1.55218E+15	0	61527	0	441	1638	31749	32456	45586	33030	33025	32702	31425	29230	36797	0	-0.894121	-0.304531	9.805601	-0.076655	0.018724	-0.034909	-8.733094	-26.923957	43.999608	-0.563832	0.056206	0.009867	-0.823915	30.363224
	3.97359E+12	1.55218E+15	0	41047	0	442	1638	31742	32503	45589	33017	33028	32695	31441	29246	36813	0	-0.900021	-0.269262	9.807848	-0.097548	0.023838	-0.045592	-9.069884	-26.822902	44.188545	-0.563884	0.056293	0.00999	-0.823872	30.363224
	3.97359E+12	1.55218E+15	0	16471	0	443	1638.2	31723	32478	45603	33013	33035	32693	31441	29230	36781	0	-0.913948	-0.287599	9.818399	-0.103948	0.035263	-0.048568	-9.375598	-26.520671	44.337499	-0.563945	0.05643	0.010109	-0.82382	30.408627
	3.97359E+12	1.55218E+15	0	41047	0	444	1637.8	31737	32321	45590	33014	33035	32694	31441	29214	36781	0	-0.901623	-0.405553	9.808563	-0.102505	0.03524	-0.047005	-9.15109	-26.582456	44.276338	-0.564	0.056564	0.010223	-0.823772	30.317821
	3.97359E+12	1.55218E+15	0	24663	0	445	1637.8	31728	32283	45606	33014	33039	32697	31441	29214	36781	0	-0.907944	-0.43388	9.820583	-0.102636	0.041693	-0.042167	-9.16756	-26.567631	44.42559	-0.564038	0.056701	0.010245	-0.823736	30.317821
	3.97359E+12	1.55218E+15	0	62551	24	446	1638	31704	32361	45549	33013	33039	32697	31441	29214	36781	0	-0.927027	-0.375055	9.777766	-0.104187	0.041706	-0.04213	-9.306142	-26.563786	44.605	-0.564076	0.056841	0.010271	-0.8237	30.363224
	3.97359E+12	1.55218E+15	0	62039	1606	447	1638	31672	32301	45492	33021	33035	32706	31441	29230	36781	0	-0.950546	-0.419549	9.734908	-0.091481	0.035016	-0.028079	-9.414016	-26.561077	44.441417	-0.56407	0.056931	0.010268	-0.823698	30.363224
	3.97359E+12	1.55218E+15	0	51031	16536	448	1638.2	31633	32196	45481	33030	33030	32708	31457	29214	36781	0	-0.978622	-0.497508	9.72666	-0.076825	0.026766	-0.025265	-9.55474	-26.596325	44.222791	-0.564059	0.056963	0.010235	-0.823704	30.408627
	3.97359E+12	1.55218E+15	0	26711	65535	449	1638.3	31642	32275	45440	33029	33026	32712	31441	29214	36797	0	-0.972775	-0.438426	9.695872	-0.078528	0.02025	-0.018879	-9.560786	-26.43325	44.644166	-0.564026	0.056978	0.01022	-0.823725	30.431328
	3.97359E+12	1.55218E+15	0	57431	0	450	1637.9	31627	32280	45402	33043	33014	32717	31473	29214	36797	0	-0.984505	-0.434745	9.667215	-0.056029	0.000552	-0.011524	-9.392767	-26.412965	44.449539	-0.563974	0.056879	0.010174	-0.823768	30.340522
	3.97359E+12	1.55218E+15	0	41047	0	451	1638	31633	32148	45401	33048	33011	32722	31473	29230	36765	0	-0.978208	-0.53356	9.666498	-0.048026	-0.004434	-0.003747	-9.423983	-26.710736	44.133497	-0.563898	0.056747	0.010111	-0.82383	30.363224
	3.97359E+12	1.55218E+15	0	8279	0	452	1638	31642	32114	45481	33062	33008	32723	31457	29182	36765	0	-0.970895	-0.55913	9.726629	-0.025296	-0.009497	-0.002691	-9.41699	-26.803499	44.199838	-0.563824	0.056549	0.009986	-0.823896	30.363224
	3.97359E+12	1.55218E+15	0	41047	0	453	1638.2	31639	32190	45622	33077	33003	32724	31457	29198	36797	0	-0.973893	-0.502085	9.832631	-0.000855	-0.017817	-0.001696	-9.411285	-26.814938	44.186765	-0.563752	0.05627	0.0098	-0.823967	30.408627
	3.97359E+12	1.55218E+15	0	49239	0	454	1638.2	31646	32236	45696	33078	33002	32723	31473	29214	36797	0	-0.969121	-0.467749	9.888246	0.000811	-0.019441	-0.003341	-9.447972	-26.661157	44.192206	-0.563685	0.055982	0.009612	-0.824034	30.408627
	3.97359E+12	1.55218E+15	0	24663	0	455	1638.1	31658	32237	45721	33078	33001	32725	31473	29230	36797	0	-0.960093	-0.467221	9.907022	0.00071	-0.021084	-0.000154	-9.26842	-26.66336	44.160709	-0.563611	0.055708	0.009506	-0.824105	30.385925
	3.97359E+12	1.55218E+15	0	53335	0	456	1638.1	31696	32227	45716	33075	33002	32724	31473	29198	36813	0	-0.931182	-0.475196	9.903294	-0.004135	-0.019411	-0.001633	-9.321664	-26.810736	44.301086	-0.56354	0.055451	0.009412	-0.824172	30.385925
	3.97359E+12	1.55218E+15	0	16471	0	457	1638	31718	32102	45676	33064	33001	32722	31473	29214	36797	0	-0.91302	-0.569105	9.873236	-0.021967	-0.020863	-0.004438	-9.214154	-26.817683	44.507127	-0.563472	0.055208	0.0093	-0.824236	30.363224
	3.97359E+12	1.55218E+15	0	4183	0	458	1638.1	31727	32175	45658	33061	33002	32716	31473	29182	36781	0	-0.907079	-0.514515	9.859732	-0.026599	-0.019137	-0.01391	-8.875921	-26.618558	44.182297	-0.563433	0.05498	0.009201	-0.824279	30.385925
	3.97359E+12	1.55218E+15	0	61527	0	459	1638.1	31766	32396	45685	33054	33006	32712	31441	29230	36765	0	-0.880334	-0.349601	9.880041	-0.037857	-0.012514	-0.020005	-9.070693	-26.909901	43.837745	-0.563412	0.054798	0.009125	-0.824307	30.385925
	3.97359E+12	1.55218E+15	0	61527	0	460	1638.5	31838	32381	45745	33041	33007	32710	31441	29246	36781	0	-0.82528	-0.361503	9.925274	-0.058767	-0.010698	-0.022719	-9.222296	-27.209697	44.201645	-0.563397	0.054688	0.009192	-0.824323	30.476731
	3.97359E+12	1.55218E+15	0	12375	0	461	1638.3	31861	32501	45824	33035	33019	32708	31441	29214	36797	0	-0.809464	-0.272113	9.984612	-0.068594	0.008862	-0.025567	-9.057831	-26.89373	44.487239	-0.56339	0.054662	0.009249	-0.824329	30.431328
	3.97359E+12	1.55218E+15	0	36951	0	462	1638	31858	32586	45854	33018	33028	32704	31457	29214	36781	0	-0.813003	-0.20865	10.007087	-0.09624	0.023727	-0.031242	-8.926846	-26.617378	44.387248	-0.563397	0.054745	0.009363	-0.824318	30.363224
	3.97359E+12	1.55218E+15	0	16471	0	463	1638	31861	32493	45828	33000	33041	32705	31457	29230	36797	0	-0.809564	-0.278297	9.987555	-0.125603	0.045037	-0.028847	-8.950238	-26.80232	44.576069	-0.56339	0.054961	0.009524	-0.824306	30.363224
	3.97359E+12	1.55218E+15	0	36951	0	464	1638.2	31829	32485	45763	32982	33041	32700	31425	29230	36797	0	-0.833616	-0.283737	9.938724	-0.154598	0.045332	-0.036183	-8.954729	-26.887105	44.599478	-0.5634	0.055242	0.009779	-0.824278	30.408627
	3.97359E+12	1.55218E+15	0	53335	0	465	1638.3	31771	32451	45782	32978	33042	32694	31457	29230	36797	0	-0.877037	-0.308374	9.952982	-0.160856	0.047072	-0.045618	-8.898356	-27.041633	44.307854	-0.563439	0.055541	0.010053	-0.824227	30.431328
	3.97359E+12	1.55218E+15	0	20567	0	466	1638	31781	32379	45788	32979	33037	32697	31441	29214	36797	0	-0.868744	-0.362591	9.957439	-0.159414	0.038919	-0.040912	-9.18131	-26.988772	44.025756	-0.563463	0.055812	0.010339	-0.824189	30.363224
	3.97359E+12	1.55218E+15	0	4183	0	467	1638.4	31739	32355	45739	32982	33039	32700	31441	29214	36813	0	-0.900018	-0.37975	9.920669	-0.154513	0.042089	-0.036206	-9.464273	-26.348791	44.007449	-0.563473	0.056082	0.010601	-0.824161	30.45403
	3.97359E+12	1.55218E+15	0	4183	0	468	1638	31706	32315	45697	32987	33036	32701	31473	29214	36797	0	-0.924812	-0.409521	9.888996	-0.146551	0.037147	-0.034821	-9.431177	-26.556892	44.368792	-0.56348	0.056318	0.010848	-0.824137	30.363224
	3.97359E+12	1.55218E+15	0	16471	0	469	1637.9	31714	32269	45610	33003	33032	32702	31457	29246	36797	0	-0.9183	-0.444114	9.823601	-0.120602	0.030436	-0.033849	-9.310977	-26.858657	44.306392	-0.563489	0.056476	0.011026	-0.824117	30.340522
	3.97359E+12	1.55218E+15	0	58455	24	470	1638.1	31696	32269	45537	33016	33022	32708	31473	29230	36797	0	-0.931854	-0.443749	9.768768	-0.099556	0.013982	-0.02484	-9.103933	-26.672402	44.276943	-0.563473	0.056535	0.011171	-0.824122	30.385925
	3.97359E+12	1.55218E+15	0	13143	1638	471	1638	31714	32234	45558	33029	33017	32710	31473	29214	36765	0	-0.917824	-0.470244	9.784545	-0.07851	0.005679	-0.022171	-9.47525	-26.549478	44.464888	-0.563451	0.0565	0.011184	-0.82414	30.363224
	3.97359E+12	1.55218E+15	0	46935	16536	472	1638.1	31755	32142	45555	33040	33012	32716	31473	29198	36781	0	-0.885525	-0.539571	9.782348	-0.060781	-0.002641	-0.013036	-9.442826	-26.549398	44.434519	-0.563402	0.0564	0.011157	-0.82418	30.385925
	3.97359E+12	1.55218E+15	0	55383	65535	473	1638.1	31780	32128	45571	33056	33006	32718	31489	29198	36797	0	-0.866396	-0.550374	9.794393	-0.034819	-0.012606	-0.010487	-9.233641	-26.679363	44.403876	-0.563351	0.05621	0.011067	-0.824229	30.385925
	3.97359E+12	1.55218E+15	0	28759	0	474	1638.1	31775	32278	45569	33062	33001	32721	31473	29198	36765	0	-0.872098	-0.438034	9.792877	-0.025144	-0.020826	-0.005965	-9.501593	-26.793944	44.5884	-0.563286	0.055973	0.010963	-0.824291	30.385925
	3.97359E+12	1.55218E+15	0	61527	0	475	1638	31784	32375	45518	33061	33002	32720	31505	29198	36781	0	-0.866625	-0.365608	9.754529	-0.026777	-0.01918	-0.007515	-9.146377	-26.827969	44.584385	-0.563227	0.055744	0.01086	-0.824348	30.363224
	3.97359E+12	1.55218E+15	0	36951	0	476	1637.7	31813	32346	45476	33062	33000	32725	31521	29230	36813	0	-0.844523	-0.38788	9.722924	-0.025426	-0.022489	0.000422	-9.044942	-26.553741	44.386974	-0.563142	0.055502	0.010758	-0.824424	30.295119
	3.97359E+12	1.55218E+15	0	24663	0	477	1638	31777	32203	45439	33060	32998	32726	31528	29260	36820	0	-0.869794	-0.494254	9.695163	-0.028587	-0.025717	0.002069	-9.102621	-26.397514	44.486386	-0.563051	0.055256	0.010674	-0.824504	30.363224
	3.97359E+12	1.55218E+15	0	12375	0	478	1638.2	31756	32130	45449	33056	32996	32726	31486	29165	36788	0	-0.884626	-0.548496	9.70271	-0.035	-0.028907	0.002192	-8.914344	-26.696752	44.160235	-0.562958	0.055014	0.010616	-0.824584	30.408627
	3.97359E+12	1.55218E+15	0	36951	0	479	1638.3	31770	32242	45556	33056	32996	32725	31507	29189	36771	0	-0.8753	-0.464786	9.783149	-0.034928	-0.028897	0.000592	-8.981874	-26.927318	43.973845	-0.56287	0.054772	0.010558	-0.824661	30.431328
	3.97359E+12	1.55218E+15	0	4183	0	480	1638	31734	32305	45721	33058	33004	32722	31471	29046	36746	0	-0.903455	-0.417369	9.907055	-0.031734	-0.015918	-0.004187	-8.793787	-27.031436	44.394923	-0.562801	0.054585	0.010545	-0.82472	30.363224
	3.97359E+12	1.55218E+15	0	32855	0	481	1638	31692	32329	45822	33056	33006	32722	31488	29205	36788	0	-0.935502	-0.398868	9.982926	-0.034996	-0.012649	-0.004093	-8.846251	-27.004931	44.186209	-0.562732	0.054417	0.010535	-0.824779	30.363224
	3.97359E+12	1.55218E+15	0	32855	0	482	1638.1	31682	32333	45851	33044	33006	32721	31456	29205	36772	0	-0.943038	-0.395682	10.004734	-0.054421	-0.012477	-0.005254	-8.757664	-27.0549	43.957958	-0.562662	0.054291	0.010587	-0.824835	30.385925
	3.97359E+12	1.55218E+15	0	61527	0	483	1638.1	31671	32293	45916	33047	33016	32713	31472	29205	36772	0	-0.950811	-0.425484	10.053577	-0.049328	0.003783	-0.018043	-8.337155	-26.870631	44.435027	-0.562634	0.054206	0.01059	-0.824859	30.385925
	3.97359E+12	1.55218E+15	0	24663	0	484	1638	31626	32391	46053	33039	33017	32709	31472	29237	36804	0	-0.986115	-0.351623	10.156475	-0.062228	0.005556	-0.024134	-8.090947	-26.14913	44.804944	-0.562624	0.054155	0.010632	-0.824868	30.363224
	3.97359E+12	1.55218E+15	0	45143	0	485	1638	31641	32473	46105	33029	33023	32708	31472	29237	36788	0	-0.975759	-0.290443	10.195561	-0.078478	0.015429	-0.025303	-8.585328	-26.997665	44.514425	-0.562615	0.054172	0.010705	-0.824873	30.363224
	3.97359E+12	1.55218E+15	0	53335	0	486	1638.2	31688	32464	46029	33020	33025	32702	31456	29237	36788	0	-0.93996	-0.297651	10.138524	-0.092828	0.018857	-0.034545	-8.711464	-27.344696	44.141178	-0.562632	0.05423	0.010818	-0.824856	30.408627
	3.97359E+12	1.55218E+15	0	41047	0	487	1638	31729	32340	45896	33021	33026	32703	31472	29237	36772	0	-0.907557	-0.391117	10.038567	-0.091318	0.020455	-0.032972	-8.645423	-28.244121	43.809531	-0.562645	0.054291	0.010923	-0.824842	30.363224
	3.97359E+12	1.55218E+15	0	49239	0	488	1638.4	31759	32219	45790	33029	33018	32702	31504	29237	36804	0	-0.883093	-0.481809	9.95902	-0.078088	0.007386	-0.034949	-8.827341	-28.215455	43.994544	-0.562667	0.05428	0.011014	-0.824826	30.45403
	3.97359E+12	1.55218E+15	0	20567	0	489	1638.5	31793	32204	45762	33036	33021	32705	31472	29237	36804	0	-0.857098	-0.49341	9.938025	-0.066803	0.012124	-0.030378	-8.946862	-26.655349	44.251869	-0.562676	0.05426	0.011057	-0.824821	30.476731
	3.97359E+12	1.55218E+15	0	45143	0	490	1638.3	31827	32297	45743	33045	33018	32706	31472	29253	36788	0	-0.832679	-0.424365	9.923724	-0.05227	0.007128	-0.029139	-9.12317	-27.020051	43.962111	-0.562684	0.054191	0.011064	-0.82482	30.431328
	3.97359E+12	1.55218E+15	0	45143	0	491	1638.1	31861	32331	45690	33046	33013	32709	31472	29253	36788	0	-0.807533	-0.399481	9.883875	-0.050793	-0.001024	-0.024433	-8.928944	-26.692805	44.32856	-0.562677	0.054094	0.011083	-0.824831	30.385925
	3.97359E+12	1.55218E+15	0	57431	0	492	1638.2	31935	32271	45685	33046	33017	32710	31472	29237	36788	0	-0.750645	-0.445282	9.880199	-0.050817	0.005451	-0.022792	-8.938959	-26.431355	44.459278	-0.562665	0.054017	0.011088	-0.824844	30.408627
	3.97359E+12	1.55218E+15	0	87	0	493	1638.4	31986	32258	45692	33055	33018	32714	31472	29237	36788	0	-0.711702	-0.455542	9.885542	-0.036269	0.006907	-0.016717	-9.088168	-26.486809	44.296031	-0.562636	0.053914	0.011042	-0.824871	30.45403
	3.97359E+12	1.55218E+15	0	21591	24	494	1638.3	31977	32267	45724	33051	33017	32714	31472	29269	36788	0	-0.718679	-0.448756	9.909562	-0.042798	0.00534	-0.016581	-9.156799	-26.480267	44.130536	-0.562606	0.053819	0.011019	-0.824898	30.431328
	3.97359E+12	1.55218E+15	0	12631	1643	495	1638.4	31978	32222	45741	33061	33014	32718	31472	29237	36820	0	-0.717266	-0.482388	9.922363	-0.026636	0.000298	-0.010585	-8.651123	-26.477031	44.258355	-0.562559	0.053674	0.010955	-0.82494	30.45403
	3.97359E+12	1.55218E+15	0	42839	16536	496	1638.2	31937	32258	45738	33062	33017	32721	31472	29221	36772	0	-0.748924	-0.455041	9.920032	-0.025209	0.005117	-0.005793	-8.683269	-26.493873	44.617846	-0.562498	0.05354	0.010874	-0.824992	30.408627
	3.97359E+12	1.55218E+15	0	63575	65535	497	1638.1	31880	32262	45714	33062	33023	32724	31488	29221	36772	0	-0.792242	-0.451374	9.90193	-0.02539	0.014813	-0.000932	-9.016208	-26.369855	44.406487	-0.562421	0.053439	0.010772	-0.825052	30.385925
	3.97359E+12	1.55218E+15	0	16471	0	498	1638.4	31848	32290	45706	33062	33026	32726	31472	29253	36804	0	-0.816641	-0.429809	9.895956	-0.025369	0.019655	0.002295	-8.951805	-26.216753	44.266451	-0.562334	0.053353	0.010658	-0.825118	30.45403
	3.97359E+12	1.55218E+15	0	8279	0	499	1638	31849	32360	45790	33064	33029	32726	31472	29221	36788	0	-0.816986	-0.37769	9.958996	-0.022286	0.024494	0.002258	-8.962288	-26.362419	44.296242	-0.562248	0.053276	0.010524	-0.825184	30.363224
	3.97359E+12	1.55218E+15	0	4183	0	500	1638.1	31813	32474	45922	33055	33032	32723	31472	29205	36788	0	-0.845544	-0.291839	10.058184	-0.036785	0.029511	-0.002178	-8.958794	-26.551357	44.306855	-0.562173	0.053247	0.010426	-0.825238	30.385925
	3.97359E+12	1.55218E+15	0	4183	0	501	1637.9	31802	32508	46005	33038	33034	32726	31488	29221	36804	0	-0.854384	-0.266383	10.120509	-0.064597	0.03295	0.003261	-8.963761	-26.216589	44.224863	-0.562076	0.05329	0.010409	-0.825302	30.340522
	3.97359E+12	1.55218E+15	0	32855	0	502	1638	31766	32528	46040	33023	33038	32720	31472	29205	36772	0	-0.881816	-0.250885	10.146804	-0.088745	0.039701	-0.005741	-8.956502	-26.187288	44.611029	-0.562002	0.053408	0.010457	-0.825343	30.363224
	3.97359E+12	1.55218E+15	0	32855	0	503	1637.3	31756	32458	46030	33011	33043	32708	31472	29205	36756	0	-0.888985	-0.303607	10.139138	-0.108106	0.0481	-0.024428	-8.985305	-26.625956	44.481503	-0.561985	0.053594	0.010553	-0.825342	30.204313
	3.97359E+12	1.55218E+15	0	36951	0	504	1638	31793	32309	45999	33013	33043	32711	31472	29221	36772	0	-0.8586	-0.415153	10.116025	-0.104706	0.04804	-0.019709	-8.817226	-26.7724	43.90804	-0.561954	0.053773	0.010637	-0.82535	30.363224
	3.97359E+12	1.55218E+15	0	45143	0	505	1638.2	31778	32162	46010	33016	33049	32706	31472	29173	36772	0	-0.867943	-0.524861	10.124331	-0.099621	0.057782	-0.027746	-8.820326	-26.437	44.332107	-0.56195	0.053972	0.010685	-0.82534	30.408627
	3.97359E+12	1.55218E+15	0	32855	0	506	1638.2	31814	32253	46039	33024	33052	32707	31472	29221	36772	0	-0.84181	-0.457213	10.146148	-0.086678	0.062529	-0.026407	-8.982436	-26.404362	44.471509	-0.561944	0.054157	0.010681	-0.825331	30.408627
	3.97359E+12	1.55218E+15	0	12375	0	507	1638.2	31863	32461	45943	33017	33053	32702	31472	29237	36772	0	-0.807416	-0.302151	10.074027	-0.097881	0.064298	-0.034133	-8.977404	-26.889233	44.230564	-0.561961	0.054373	0.01071	-0.825305	30.408627
	3.97359E+12	1.55218E+15	0	61527	0	508	1638.1	31854	32383	45763	33009	33052	32701	31440	29221	36804	0	-0.813444	-0.360473	9.938728	-0.110873	0.062795	-0.035451	-8.815431	-26.795671	44.470615	-0.561979	0.054612	0.010785	-0.825276	30.385925
	3.97359E+12	1.55218E+15	0	61527	0	509	1638.3	31887	32227	45562	33008	33051	32702	31456	29237	36788	0	-0.786471	-0.477525	9.787748	-0.112454	0.061176	-0.033827	-8.815534	-26.776982	44.349746	-0.561992	0.05485	0.010868	-0.825251	30.431328
	3.97359E+12	1.55218E+15	0	53335	0	510	1638.4	31912	32150	45489	33013	33047	32706	31456	29237	36788	0	-0.766537	-0.535414	9.732932	-0.104409	0.05458	-0.027659	-8.983153	-26.99382	43.849051	-0.561986	0.055049	0.010938	-0.82524	30.45403
	3.97359E+12	1.55218E+15	0	57431	0	511	1638.3	31896	32173	45594	33027	33046	32706	31456	29237	36804	0	-0.77894	-0.518062	9.811807	-0.081694	0.05277	-0.02818	-8.952413	-26.734375	43.91026	-0.561987	0.055192	0.010939	-0.82523	30.431328
	3.97359E+12	1.55218E+15	0	20567	0	512	1638	31872	32240	45620	33030	33039	32711	31472	29237	36788	0	-0.798161	-0.467797	9.83126	-0.077061	0.041326	-0.020372	-8.952689	-27.072765	44.080699	-0.561963	0.055288	0.010949	-0.82524	30.363224
	3.97359E+12	1.55218E+15	0	32855	0	513	1638.1	31844	32332	45460	33029	33038	32711	31472	29237	36804	0	-0.820599	-0.3985	9.71101	-0.078643	0.039718	-0.020347	-8.963281	-27.131154	44.059712	-0.561938	0.055383	0.010967	-0.82525	30.385925
	3.97359E+12	1.55218E+15	0	32855	0	514	1638.4	31775	32256	45235	33038	33032	32720	31472	29221	36804	0	-0.871866	-0.454288	9.541934	-0.064189	0.029771	-0.006355	-8.909616	-26.490385	43.990023	-0.561871	0.055414	0.010958	-0.825294	30.45403
	3.97359E+12	1.55218E+15	0	32855	0	515	1638.2	31753	32179	45174	33046	33021	32723	31472	29237	36804	0	-0.887733	-0.511765	9.496034	-0.051301	0.011795	-0.001969	-9.21578	-26.601583	44.323716	-0.561792	0.055359	0.010945	-0.825352	30.408627
	3.97359E+12	1.55218E+15	0	16471	0	516	1638.1	31734	32267	45170	33054	33017	32726	31456	29237	36788	0	-0.903321	-0.445715	9.492987	-0.03842	0.00517	0.002492	-9.356064	-26.605554	44.481835	-0.561701	0.055255	0.010905	-0.825421	30.385925
	3.97359E+12	1.55218E+15	0	24663	0	517	1638.1	31641	32221	45193	33069	33006	32725	31472	29237	36804	0	-0.973168	-0.478947	9.510203	-0.013944	-0.012856	0.000228	-9.156779	-26.451487	44.230952	-0.561622	0.055039	0.010825	-0.82549	30.385925
	3.97359E+12	1.55218E+15	0	9303	24	518	1638.2	31632	32273	45254	33078	33000	32728	31472	29269	36788	0	-0.980535	-0.439847	9.556059	0.000647	-0.022738	0.004629	-9.222987	-26.477043	44.459212	-0.561531	0.054759	0.010719	-0.825572	30.408627
	3.97359E+12	1.55218E+15	0	57431	0	519	1638.2	31676	32314	45431	33082	32999	32734	31488	29253	36788	0	-0.947591	-0.409737	9.68911	0.006941	-0.024478	0.014063	-9.076002	-26.479175	44.419836	-0.561411	0.05446	0.010595	-0.825675	30.408627
	3.97359E+12	1.55218E+15	0	59223	16536	520	1638.1	31709	32395	45755	33085	33000	32729	31488	29221	36788	0	-0.923448	-0.349618	9.932604	0.011948	-0.022843	0.005973	-8.93613	-26.449976	44.388504	-0.561319	0.054155	0.010453	-0.82576	30.385925
	3.97359E+12	1.55218E+15	0	26711	65535	521	1638	31742	32582	45983	33071	33001	32723	31488	29221	36804	0	-0.90073	-0.210153	10.103946	-0.010629	-0.020968	-0.003095	-8.967839	-26.603417	44.569794	-0.561251	0.053906	0.010381	-0.825823	30.363224
	3.97359E+12	1.55218E+15	0	36951	0	522	1638.1	31800	32520	45961	33054	32999	32715	31472	29221	36804	0	-0.855949	-0.257242	10.087481	-0.037918	-0.023897	-0.015285	-8.928528	-26.604822	44.569179	-0.561216	0.053706	0.010406	-0.82586	30.385925
	3.97359E+12	1.55218E+15	0	36951	0	523	1638	31845	32425	45813	33044	33003	32710	31472	29221	36788	0	-0.820828	-0.328987	9.976274	-0.054051	-0.017222	-0.022869	-9.100778	-26.438594	44.390996	-0.561202	0.053562	0.01047	-0.825877	30.363224
	3.97359E+12	1.55218E+15	0	24663	0	524	1637.9	31862	32427	45734	33031	33008	32708	31472	29221	36788	0	-0.808104	-0.32777	9.916895	-0.07517	-0.008919	-0.025538	-9.093979	-26.526418	44.421455	-0.561193	0.053492	0.010585	-0.825886	30.340522
	3.97359E+12	1.55218E+15	0	16471	0	525	1638.1	31942	32320	45804	33030	33012	32702	31472	29221	36772	0	-0.745945	-0.408767	9.969612	-0.076535	-0.002355	-0.03505	-8.957026	-26.241872	44.444143	-0.561215	0.053445	0.010692	-0.825873	30.385925
	3.97359E+12	1.55218E+15	0	87	0	526	1638.3	31993	32317	45909	33020	33020	32701	31472	29205	36772	0	-0.707056	-0.411548	10.048604	-0.092725	0.010761	-0.036198	-8.852653	-26.063257	44.260684	-0.561238	0.053476	0.010822	-0.825854	30.431328
	3.97359E+12	1.55218E+15	0	53335	0	527	1638	32000	32296	45995	33016	33024	32703	31456	29221	36772	0	-0.701624	-0.427556	10.113178	-0.099429	0.017279	-0.032811	-8.706208	-26.512062	44.272326	-0.561249	0.053543	0.010959	-0.825841	30.363224
	3.97359E+12	1.55218E+15	0	41047	0	528	1638.2	32044	32268	46022	33007	33030	32702	31472	29221	36772	0	-0.667778	-0.448954	10.133547	-0.113981	0.027139	-0.034017	-8.703535	-26.735283	44.412342	-0.56126	0.053673	0.011122	-0.825822	30.408627
	3.97359E+12	1.55218E+15	0	53335	0	529	1638.3	32065	32258	46042	32999	33035	32703	31456	29189	36788	0	-0.651659	-0.456647	10.148615	-0.127009	0.035343	-0.032073	-8.838227	-26.683451	44.594005	-0.561264	0.053859	0.011308	-0.825805	30.431328
	3.97359E+12	1.55218E+15	0	28759	0	530	1638.2	32061	32279	46106	32990	33042	32710	31488	29221	36772	0	-0.654976	-0.440945	10.196688	-0.141959	0.046738	-0.02048	-8.979665	-26.696203	44.411468	-0.561227	0.054115	0.011515	-0.825811	30.408627
	3.97359E+12	1.55218E+15	0	49239	0	531	1637.9	32014	32150	45955	32992	33046	32717	31472	29221	36788	0	-0.689255	-0.537079	10.083115	-0.139092	0.053121	-0.009319	-8.95135	-26.703917	44.297727	-0.561154	0.054385	0.011696	-0.82584	30.340522
	3.97359E+12	1.55218E+15	0	8279	0	532	1638	31941	31958	45717	33014	33041	32726	31472	29269	36788	0	-0.742219	-0.67977	9.904228	-0.103597	0.044621	0.004211	-8.963948	-26.675112	44.177515	-0.561046	0.054551	0.011779	-0.825901	30.363224
	3.97359E+12	1.55218E+15	0	87	0	533	1637.8	31851	32023	45609	33039	33042	32731	31472	29237	36804	0	-0.811446	-0.630076	9.822947	-0.063236	0.045854	0.011304	-8.927722	-26.836143	44.02359	-0.560923	0.054632	0.011727	-0.82598	30.317821
	3.97359E+12	1.55218E+15	0	28759	0	534	1638.4	31788	32085	45675	33063	33039	32737	31456	29253	36804	0	-0.859502	-0.582478	9.872625	-0.024215	0.040601	0.019981	-9.102635	-26.845386	44.063591	-0.56078	0.054612	0.011559	-0.826081	30.45403
	3.97359E+12	1.55218E+15	0	45143	0	535	1638.1	31753	32283	45649	33077	33031	32741	31456	29269	36804	0	-0.888767	-0.434012	9.852982	-0.00167	0.027399	0.025781	-9.065623	-26.625483	44.017259	-0.560623	0.0545	0.011345	-0.826198	30.385925
	3.97359E+12	1.55218E+15	0	53335	0	536	1638.3	31660	32421	45520	33078	33025	32748	31472	29269	36804	0	-0.960941	-0.329381	9.755999	-0.00018	0.017581	0.036867	-9.094388	-26.970022	44.208595	-0.560429	0.054353	0.011147	-0.826342	30.431328
	3.97359E+12	1.55218E+15	0	49239	0	537	1638.2	31606	32309	45450	33081	33024	32754	31488	29253	36804	0	-1.000541	-0.412577	9.703336	0.004452	0.015854	0.046338	-8.960033	-26.949206	44.175652	-0.560206	0.054191	0.010935	-0.826506	30.408627
	3.97359E+12	1.55218E+15	0	4183	0	538	1637.9	31609	32326	45380	33096	33019	32751	31472	29269	36820	0	-0.998744	-0.400081	9.650665	0.02885	0.007579	0.040946	-8.787701	-26.7258	44.14559	-0.560005	0.053948	0.010663	-0.826662	30.340522
	3.97359E+12	1.55218E+15	0	24663	0	539	1638	31566	32262	45343	33109	33010	32747	31488	29269	36804	0	-1.030462	-0.447363	9.622851	0.050206	-0.007145	0.03398	-9.000243	-26.330988	44.298206	-0.55983	0.053611	0.010356	-0.826806	30.363224
	3.97359E+12	1.55218E+15	0	61527	0	540	1638.2	31605	32337	45401	33124	33009	32740	31504	29253	36836	0	-1.001693	-0.391603	9.666509	0.074903	-0.008892	0.02223	-8.93399	-26.206582	44.408032	-0.559699	0.053214	0.009976	-0.826926	30.408627
	3.97359E+12	1.55218E+15	0	49239	0	541	1638.3	31659	32524	45576	33137	33009	32732	31512	29282	36844	0	-0.96297	-0.252274	9.798078	0.096343	-0.00898	0.008968	-9.072613	-26.439225	44.569602	-0.559614	0.052769	0.009529	-0.827017	30.431328
	3.97359E+12	1.55218E+15	0	25687	24	542	1638.4	31706	32618	45826	33146	33016	32723	31503	29211	36816	0	-0.928306	-0.18247	9.986011	0.111275	0.002347	-0.005672	-9.238383	-26.112528	44.536258	-0.55958	0.052327	0.009012	-0.827074	30.45403
	3.97359E+12	1.55218E+15	0	599	1607	543	1637.8	31746	32919	45981	33120	33028	32719	31458	29184	36780	0	-0.902137	0.041905	10.102384	0.068875	0.022197	-0.010983	-9.105708	-25.988529	44.54477	-0.559555	0.052042	0.00859	-0.827113	30.317821
	3.97359E+12	1.55218E+15	0	59223	16536	544	1637.8	31756	32843	45972	33086	33040	32701	31455	29073	36755	0	-0.893599	-0.015109	10.095632	0.014194	0.042305	-0.038387	-8.795458	-26.169536	44.504862	-0.559608	0.05194	0.008307	-0.827087	30.317821
	3.97359E+12	1.55218E+15	0	2135	65535	545	1638.2	31792	32844	45939	33041	33047	32691	31473	29231	36766	0	-0.866091	-0.014557	10.070944	-0.058462	0.054367	-0.052656	-8.845015	-26.166023	44.696324	-0.559692	0.052036	0.008234	-0.827024	30.408627
	3.97359E+12	1.55218E+15	0	4183	0	546	1637.9	31755	32821	45924	32999	33054	32688	31473	29231	36782	0	-0.894044	-0.031493	10.05958	-0.126748	0.066313	-0.055844	-8.894441	-25.970314	44.638439	-0.559774	0.052319	0.008357	-0.82695	30.340522
	3.97359E+12	1.55218E+15	0	24663	0	547	1638	31761	32540	45918	32967	33057	32679	31441	29199	36782	0	-0.88585	-0.241832	10.055113	-0.178404	0.071704	-0.069031	-8.599954	-26.212919	44.731838	-0.559887	0.052733	0.008637	-0.826844	30.363224
	3.97359E+12	1.55218E+15	0	28759	0	548	1638	31800	32349	45869	32954	33061	32679	31473	29231	36766	0	-0.853906	-0.385296	10.018329	-0.19955	0.078364	-0.068514	-8.386804	-25.930757	45.17859	-0.559995	0.053214	0.008971	-0.826737	30.363224
	3.97359E+12	1.55218E+15	0	53335	0	549	1638.1	31738	32215	45766	32954	33059	32680	31457	29215	36782	0	-0.899174	-0.484723	9.940904	-0.199536	0.07511	-0.066937	-8.548572	-26.478679	44.92343	-0.560097	0.053685	0.009312	-0.826634	30.385925
	3.97359E+12	1.55218E+15	0	28759	0	550	1638.1	31683	32077	45636	32972	33056	32690	31489	29215	36782	0	-0.939178	-0.587299	9.843171	-0.170625	0.069896	-0.051641	-9.01839	-27.10577	44.415593	-0.560155	0.054076	0.009567	-0.826566	30.385925
	3.97359E+12	1.55218E+15	0	24663	0	551	1638.2	31667	32038	45567	32989	33043	32693	31473	29231	36798	0	-0.950785	-0.616216	9.791327	-0.142992	0.048557	-0.047606	-9.205468	-28.132624	43.996109	-0.560205	0.054338	0.009779	-0.826512	30.408627
	3.97359E+12	1.55218E+15	0	41047	0	552	1637.9	31642	32045	45616	33007	33037	32700	31489	29215	36798	0	-0.969981	-0.610848	9.828068	-0.114065	0.038511	-0.037138	-9.059336	-27.798776	43.84352	-0.560227	0.054504	0.009918	-0.826484	30.340522
	3.97359E+12	1.55218E+15	0	20567	0	553	1638.2	31658	32058	45682	33025	33027	32712	31489	29215	36798	0	-0.957771	-0.601137	9.877744	-0.08507	0.021925	-0.018721	-8.879643	-26.265937	44.071836	-0.560195	0.054554	0.009995	-0.826502	30.408627
	3.97359E+12	1.55218E+15	0	87	0	554	1638.1	31682	32070	45710	33039	33026	32723	31473	29215	36814	0	-0.93979	-0.59253	9.898784	-0.062742	0.019997	-0.001659	-9.24174	-26.872646	44.248792	-0.560113	0.05455	0.010001	-0.826558	30.385925
	3.97359E+12	1.55218E+15	0	36951	0	555	1638.1	31667	32076	45669	33055	33014	32726	31505	29247	36798	0	-0.951261	-0.587843	9.867959	-0.036776	0.000292	0.002423	-9.19809	-26.797244	44.041376	-0.560022	0.054425	0.009965	-0.826628	30.385925
	3.97359E+12	1.55218E+15	0	20567	0	556	1638.1	31654	32116	45574	33070	33005	32733	31473	29295	36830	0	-0.961691	-0.557729	9.796552	-0.012595	-0.014578	0.012968	-9.066712	-26.613125	44.04808	-0.559902	0.0542	0.009881	-0.826725	30.385925
	3.97359E+12	1.55218E+15	0	36951	0	557	1638.2	31684	32140	45608	33086	33002	32742	31473	29247	36798	0	-0.939177	-0.540091	9.822147	0.013139	-0.019754	0.026737	-8.956759	-26.836959	44.198305	-0.559743	0.053903	0.009723	-0.826854	30.408627
	3.97359E+12	1.55218E+15	0	8279	0	558	1637.7	31711	32208	45722	33094	33001	32745	31441	29279	36814	0	-0.919846	-0.489869	9.907731	0.025852	-0.021514	0.031236	-8.805482	-26.639522	44.305644	-0.559571	0.053572	0.009526	-0.826994	30.295119
	3.97359E+12	1.55218E+15	0	12375	0	559	1637.8	31704	32285	45695	33093	33002	32745	31457	29247	36814	0	-0.926083	-0.432079	9.887451	0.024258	-0.019879	0.031282	-8.874498	-26.642427	44.469171	-0.559399	0.053249	0.009331	-0.827134	30.317821
	3.97359E+12	1.55218E+15	0	28759	0	560	1638.3	31703	32295	45600	33093	33001	32746	31473	29263	36798	0	-0.926698	-0.424253	9.816161	0.024414	-0.021513	0.032864	-8.652238	-26.794498	44.400406	-0.559222	0.052922	0.009139	-0.827277	30.431328
	3.97359E+12	1.55218E+15	0	41047	0	561	1637.9	31773	32351	45652	33095	33003	32742	31441	29247	36798	0	-0.874618	-0.383502	9.855205	0.027644	-0.018252	0.026423	-8.894068	-26.79132	44.602449	-0.559066	0.052597	0.00893	-0.827405	30.340522
	3.97359E+12	1.55218E+15	0	12375	0	562	1637.8	31859	32585	45788	33095	33006	32736	31441	29247	36798	0	-0.812419	-0.209538	9.957444	0.027799	-0.013323	0.016866	-8.692476	-26.633095	44.52394	-0.558942	0.052288	0.008712	-0.827511	30.317821
	3.97359E+12	1.55218E+15	0	16471	0	563	1637.8	31888	32693	45895	33084	33018	32728	31425	29263	36814	0	-0.791747	-0.129082	10.037874	0.010133	0.006368	0.004608	-8.685351	-25.879059	44.697377	-0.558854	0.05208	0.008511	-0.827586	30.317821
	3.97359E+12	1.55218E+15	0	28759	0	564	1637.8	31933	32706	45949	33061	33029	32722	31425	29263	36814	0	-0.757782	-0.119936	10.078491	-0.027093	0.024578	-0.004025	-8.965175	-25.992972	44.710218	-0.558787	0.052012	0.008392	-0.827636	30.317821
	3.97359E+12	1.55218E+15	0	12375	0	565	1637.9	31973	32776	45939	33039	33042	32717	31457	29247	36814	0	-0.728312	-0.067991	10.071023	-0.062706	0.046005	-0.011076	-9.198261	-26.138064	44.494757	-0.558736	0.052091	0.008343	-0.827666	30.340522
	3.97359E+12	1.55218E+15	0	29783	24	566	1638	31981	32769	45900	33017	33053	32709	31441	29247	36782	0	-0.722124	-0.073265	10.041741	-0.098201	0.064222	-0.022943	-9.390191	-26.068228	44.748085	-0.558716	0.052306	0.008371	-0.827665	30.363224
	3.97359E+12	1.55218E+15	0	41815	1638	567	1637.7	31966	32656	45844	33002	33062	32705	31441	29215	36798	0	-0.732293	-0.157846	9.999587	-0.122597	0.07906	-0.028692	-8.993986	-26.252211	44.551652	-0.558711	0.052622	0.008447	-0.827648	30.295119
	3.97359E+12	1.55218E+15	0	26455	16536	568	1637.7	31958	32604	45843	32994	33071	32697	31457	29215	36798	0	-0.737691	-0.196664	9.998832	-0.13537	0.093847	-0.041092	-9.180573	-26.183846	44.417578	-0.558744	0.053013	0.008535	-0.8276	30.295119
	3.97359E+12	1.55218E+15	0	38999	65535	569	1637.6	31949	32541	45859	32982	33073	32693	31473	29199	36782	0	-0.743761	-0.243769	10.010832	-0.154774	0.097294	-0.047026	-9.453264	-26.377007	44.424321	-0.558792	0.053457	0.008679	-0.827538	30.272418
	3.97359E+12	1.55218E+15	0	16471	0	570	1637.5	31937	32507	45792	32972	33076	32693	31457	29231	36766	0	-0.752537	-0.269124	9.960451	-0.171076	0.102292	-0.046629	-9.522094	-26.213826	44.567414	-0.558835	0.053953	0.008864	-0.827474	30.249716
	3.97359E+12	1.55218E+15	0	12375	0	571	1637.9	31924	32458	45633	32977	33073	32695	31457	29215	36766	0	-0.761608	-0.305362	9.841036	-0.162859	0.097339	-0.043647	-9.737415	-26.055393	44.705764	-0.55887	0.054415	0.009033	-0.827419	30.340522
	3.97359E+12	1.55218E+15	0	8279	0	572	1638.1	31879	32395	45505	32983	33074	32694	31457	29231	36766	0	-0.794855	-0.351798	9.744852	-0.153009	0.098891	-0.045454	-9.397815	-26.225407	44.738662	-0.558913	0.054861	0.009168	-0.827359	30.385925
	3.97359E+12	1.55218E+15	0	61527	0	573	1637.8	31848	32379	45407	32986	33064	32698	31441	29199	36766	0	-0.818414	-0.363563	9.671115	-0.148321	0.082593	-0.039277	-9.258233	-26.307581	44.415967	-0.558936	0.055244	0.009321	-0.827316	30.317821
	3.97359E+12	1.55218E+15	0	28759	0	574	1637.4	31810	32345	45334	32998	33054	32705	31457	29215	36782	0	-0.847096	-0.388776	9.616139	-0.129154	0.066143	-0.028631	-9.47357	-26.553452	44.268013	-0.558928	0.055532	0.009446	-0.827301	30.227015
	3.97359E+12	1.55218E+15	0	4183	0	575	1637.3	31792	32312	45335	33013	33044	32709	31441	29215	36782	0	-0.860379	-0.413308	9.616857	-0.104898	0.049684	-0.022891	-9.323973	-26.78031	44.50181	-0.558906	0.055715	0.009528	-0.827302	30.204313
	3.97359E+12	1.55218E+15	0	36951	0	576	1638.1	31810	32242	45548	33029	33039	32709	31473	29215	36766	0	-0.845141	-0.465431	9.777124	-0.078579	0.041361	-0.023533	-9.020828	-26.92372	44.337936	-0.558892	0.055813	0.009542	-0.827305	30.385925
	3.97359E+12	1.55218E+15	0	8279	0	577	1637.9	31836	32345	45741	33031	33033	32716	31457	29231	36782	0	-0.826749	-0.388812	9.92214	-0.075611	0.03153	-0.01248	-9.050633	-26.776687	44.044948	-0.558842	0.055873	0.009566	-0.827335	30.340522
	3.97359E+12	1.55218E+15	0	8279	0	578	1638.1	31824	32430	45671	33030	33024	32717	31473	29231	36798	0	-0.83684	-0.3249	9.869562	-0.07714	0.01694	-0.010943	-9.221532	-26.656478	43.9253	-0.558786	0.055889	0.009627	-0.82737	30.385925
	3.97359E+12	1.55218E+15	0	28759	0	579	1638.1	31762	32242	45469	33029	33020	32714	31489	29215	36798	0	-0.881563	-0.464806	9.717717	-0.078634	0.0105	-0.015745	-9.154062	-26.656322	43.954047	-0.558745	0.055887	0.009707	-0.827397	30.385925
	3.97359E+12	1.55218E+15	0	28759	0	580	1638.1	31733	32193	45390	33043	33011	32718	31441	29263	36798	0	-0.902967	-0.501104	9.658327	-0.055971	-0.004324	-0.009959	-9.334067	-26.776264	43.924193	-0.55869	0.055789	0.009745	-0.827441	30.385925
	3.97359E+12	1.55218E+15	0	53335	0	581	1637.8	31699	32296	45433	33054	33009	32714	31441	29263	36814	0	-0.93021	-0.423766	9.690545	-0.038056	-0.00767	-0.016774	-9.291111	-26.938065	44.069201	-0.558661	0.05564	0.009735	-0.82747	30.317821
	3.97359E+12	1.55218E+15	0	36951	0	582	1637.8	31630	32428	45348	33059	33000	32715	31473	29247	36782	0	-0.98423	-0.324069	9.626605	-0.029911	-0.022341	-0.015455	-9.327139	-26.737856	44.251151	-0.558626	0.055399	0.009644	-0.827511	30.317821
	3.97359E+12	1.55218E+15	0	32855	0	583	1637.7	31597	32496	45192	33058	32992	32714	31441	29247	36798	0	-1.010283	-0.272802	9.509315	-0.031486	-0.035288	-0.017103	-9.187276	-26.807158	44.047014	-0.558598	0.055147	0.009672	-0.827546	30.295119
	3.97359E+12	1.55218E+15	0	24663	0	584	1637.9	31638	32382	45151	33055	32993	32710	31473	29247	36798	0	-0.977664	-0.358526	9.478584	-0.036152	-0.033584	-0.023378	-9.035097	-26.677863	44.018711	-0.55859	0.054909	0.009713	-0.827567	30.340522
	3.97359E+12	1.55218E+15	0	45143	0	585	1638.2	31690	32282	45208	33048	32989	32710	31457	29247	36798	0	-0.936747	-0.433857	9.521532	-0.047389	-0.039977	-0.023167	-9.143349	-26.495738	44.344738	-0.558578	0.054676	0.009804	-0.82759	30.408627
	3.97359E+12	1.55218E+15	0	45143	0	586	1637.8	31738	32352	45423	33035	32993	32705	31457	29231	36782	0	-0.901388	-0.382353	9.683057	-0.068506	-0.033261	-0.030641	-8.736397	-26.732744	44.462341	-0.558586	0.05451	0.00995	-0.827594	30.317821
	3.97359E+12	1.55218E+15	0	53335	0	587	1637.8	31814	32353	45720	33030	32996	32697	31457	29231	36782	0	-0.843601	-0.382603	9.906319	-0.076367	-0.028243	-0.043214	-9.043012	-26.468375	44.397631	-0.558633	0.054377	0.010113	-0.827568	30.317821
	3.97359E+12	1.55218E+15	0	12375	0	588	1637.6	31858	32405	45870	33023	33007	32692	31473	29263	36814	0	-0.810955	-0.344388	10.019037	-0.087707	-0.010258	-0.050833	-9.559203	-26.011491	44.619263	-0.558704	0.054327	0.010276	-0.827522	30.272418
	3.97359E+12	1.55218E+15	0	4183	0	589	1637.8	31819	32476	45873	33008	33009	32693	31441	29247	36798	0	-0.841266	-0.290612	10.0213	-0.112052	-0.006826	-0.048666	-9.119268	-26.235514	44.435885	-0.558762	0.05434	0.010509	-0.827479	30.317821
	3.97359E+12	1.55218E+15	0	37975	24	590	1637.8	31792	32310	45779	33000	33014	32692	31441	29263	36782	0	-0.859674	-0.414508	9.950645	-0.125046	0.001399	-0.049918	-9.197636	-26.35399	44.260513	-0.558821	0.054409	0.010767	-0.827431	30.317821
	3.97359E+12	1.55218E+15	0	49495	1655	591	1638.1	31856	32262	45727	32997	33026	32693	31457	29215	36782	0	-0.810413	-0.451065	9.911682	-0.129922	0.020885	-0.048081	-9.223515	-26.329255	44.46945	-0.558875	0.054551	0.010997	-0.827383	30.385925
	3.97359E+12	1.55218E+15	0	55127	16536	592	1637.6	31866	32229	45680	32998	33023	32694	31473	29215	36782	0	-0.802794	-0.476214	9.876262	-0.128496	0.015998	-0.046551	-9.01666	-26.311332	44.452065	-0.558923	0.054675	0.011233	-0.827339	30.272418
	3.97359E+12	1.55218E+15	0	26711	65535	593	1637.7	31802	32174	45715	33004	33018	32694	31473	29215	36782	0	-0.85048	-0.516492	9.902542	-0.11868	0.00781	-0.046824	-9.217733	-26.432857	44.32769	-0.558974	0.054751	0.011455	-0.827296	30.295119
	3.97359E+12	1.55218E+15	0	12375	0	594	1637.4	31819	32240	45707	33012	33021	32698	31489	29231	36798	0	-0.838655	-0.467504	9.896474	-0.105952	0.012524	-0.040688	-9.214985	-26.628256	44.115754	-0.559009	0.054814	0.011624	-0.827266	30.227015
	3.97359E+12	1.55218E+15	0	4183	0	595	1637.3	31785	32244	45661	33018	33018	32702	31489	29215	36798	0	-0.864566	-0.464133	9.861856	-0.096362	0.007537	-0.034545	-9.02859	-26.298357	44.459856	-0.559025	0.05484	0.011772	-0.827252	30.204313
	3.97359E+12	1.55218E+15	0	41047	0	596	1637.7	31699	32221	45674	33030	33018	32707	31489	29199	36782	0	-0.929139	-0.479981	9.871647	-0.076896	0.007321	-0.026991	-9.163773	-26.208747	44.633766	-0.559021	0.054824	0.011856	-0.827254	30.295119
	3.97359E+12	1.55218E+15	0	12375	0	597	1637.7	31677	32241	45791	33050	33010	32713	31473	29231	36798	0	-0.945971	-0.464734	9.959558	-0.044563	-0.005984	-0.018215	-9.496549	-26.187732	44.281338	-0.558995	0.054694	0.011863	-0.82728	30.295119
	3.97359E+12	1.55218E+15	0	20567	0	598	1637.7	31698	32235	45899	33067	33004	32720	31489	29215	36782	0	-0.929904	-0.469502	10.04074	-0.017152	-0.016016	-0.00771	-9.320667	-26.418872	44.173965	-0.55894	0.054473	0.011801	-0.827333	30.295119
	3.97359E+12	1.55218E+15	0	36951	0	599	1638.1	31690	32278	45911	33078	33004	32722	31473	29199	36814	0	-0.93623	-0.436957	10.049835	0.000796	-0.016187	-0.004917	-9.040875	-26.842479	44.204502	-0.55888	0.054212	0.01168	-0.827392	30.385925
	3.97359E+12	1.55218E+15	0	53335	0	600	1638	31667	32428	45868	33093	33000	32723	31489	29247	36766	0	-0.955668	-0.324447	10.017471	0.02512	-0.022884	-0.003908	-8.956296	-26.790277	44.167746	-0.558822	0.053876	0.011496	-0.827456	30.363224
	3.97359E+12	1.55218E+15	0	20567	0	601	1638	31692	32542	45871	33095	33004	32722	31489	29199	36798	0	-0.938182	-0.239441	10.019739	0.028379	-0.016415	-0.005537	-8.839002	-26.652448	44.306993	-0.55877	0.053554	0.011286	-0.827515	30.363224
	3.97359E+12	1.55218E+15	0	41047	0	602	1638.1	31744	32571	45925	33094	33002	32718	31473	29215	36814	0	-0.89905	-0.218344	10.06038	0.026945	-0.019601	-0.011916	-8.699643	-26.6101	44.489722	-0.558737	0.053224	0.01109	-0.827561	30.385925
	3.97359E+12	1.55218E+15	0	32855	0	603	1637.8	31795	32582	45971	33090	33007	32717	31521	29263	36798	0	-0.860725	-0.210968	10.094926	0.020339	-0.011428	-0.013313	-8.690504	-26.962536	44.278853	-0.558709	0.052935	0.010898	-0.827601	30.317821
	3.97359E+12	1.55218E+15	0	57431	0	604	1638	31850	32603	45981	33074	33007	32711	31505	29247	36798	0	-0.819184	-0.195829	10.102524	-0.005371	-0.01115	-0.022322	-8.861573	-26.777143	44.328378	-0.558704	0.052703	0.01079	-0.827621	30.363224
	3.97359E+12	1.55218E+15	0	4183	0	605	1637.9	31868	32563	45939	33062	33009	32705	31512	29277	36805	0	-0.805138	-0.226065	10.070955	-0.024705	-0.00768	-0.031453	-8.831036	-26.582623	44.275351	-0.558725	0.052524	0.010739	-0.827619	30.340522
	3.97359E+12	1.55218E+15	0	8279	0	606	1637.6	31912	32552	46002	33053	33018	32703	31511	29198	36803	0	-0.771822	-0.235066	10.118272	-0.039424	0.007056	-0.034224	-8.824625	-26.99363	44.495752	-0.558752	0.052424	0.010704	-0.827607	30.272418
	3.97359E+12	1.55218E+15	0	45143	0	607	1637.7	31978	32453	45952	33027	33030	32699	31475	29189	36771	0	-0.720531	-0.30995	10.080773	-0.081565	0.026904	-0.03954	-8.870914	-26.613797	44.324827	-0.558789	0.05248	0.010762	-0.827578	30.295119
	3.97359E+12	1.55218E+15	0	4183	0	608	1637.9	32004	32234	45870	33012	33040	32692	31471	29078	36777	0	-0.697966	-0.474071	10.019223	-0.105679	0.043395	-0.050076	-8.651799	-26.611728	44.069965	-0.558855	0.052642	0.010865	-0.827521	30.340522
	3.97359E+12	1.55218E+15	0	87	0	609	1637.8	31961	32305	45965	33011	33045	32689	31488	29236	36802	0	-0.731443	-0.420443	10.09056	-0.107266	0.051548	-0.054781	-8.909226	-27.027941	44.659726	-0.558937	0.052833	0.010956	-0.827453	30.317821
	3.97359E+12	1.55218E+15	0	20567	0	610	1637.6	31931	32496	46004	33005	33048	32687	31472	29236	36818	0	-0.756713	-0.277227	10.119793	-0.117036	0.056515	-0.057726	-8.59932	-26.370804	44.568886	-0.559026	0.053062	0.011069	-0.827376	30.272418
	3.97359E+12	1.55218E+15	0	28759	0	611	1638	31899	32451	45929	32995	33056	32692	31440	29220	36770	0	-0.780164	-0.31023	10.063491	-0.133364	0.069566	-0.049283	-8.312387	-26.239994	44.382125	-0.559085	0.053369	0.011204	-0.827315	30.363224
	3.97359E+12	1.55218E+15	0	8279	0	612	1637.7	31879	32287	45845	32982	33057	32694	31472	29188	36770	0	-0.793492	-0.432915	10.000293	-0.154671	0.07134	-0.045601	-8.453332	-26.024173	44.484599	-0.559128	0.053728	0.011403	-0.82726	30.295119
	3.97359E+12	1.55218E+15	0	16471	0	613	1637.9	31843	32279	45818	32982	33059	32696	31472	29220	36786	0	-0.820545	-0.438307	9.980017	-0.154681	0.074561	-0.042382	-8.455123	-26.615069	44.558591	-0.559161	0.054098	0.011594	-0.827211	30.340522
	3.97359E+12	1.55218E+15	0	9303	24	614	1637.9	31763	32085	45794	32981	33052	32700	31472	29252	36786	0	-0.878693	-0.582481	9.961931	-0.156402	0.063181	-0.036027	-8.79065	-27.155742	44.24618	-0.559172	0.054435	0.011815	-0.827179	30.340522
	3.97359E+12	1.55218E+15	0	20567	0	615	1638	31701	31993	45797	32997	33049	32703	31472	29220	36770	0	-0.924416	-0.650478	9.964164	-0.130458	0.05807	-0.031848	-8.97183	-28.040981	44.041808	-0.559174	0.054699	0.011962	-0.827157	30.363224
	3.97359E+12	1.55218E+15	0	18263	16536	616	1637.7	31650	32118	45816	33016	33048	32709	31488	29220	36786	0	-0.964837	-0.55645	9.978333	-0.099903	0.056129	-0.02296	-8.815618	-27.716637	44.321507	-0.559155	0.05489	0.012012	-0.827157	30.295119
	3.97359E+12	1.55218E+15	0	63575	65535	617	1637.9	31648	32129	45764	33033	33038	32711	31504	29220	36770	0	-0.966395	-0.54806	9.939294	-0.072217	0.039665	-0.020491	-8.772983	-26.221802	44.738069	-0.559132	0.054968	0.012009	-0.827167	30.340522
	3.97359E+12	1.55218E+15	0	24663	0	618	1637.7	31648	32048	45630	33050	33025	32716	31488	29220	36802	0	-0.9656	-0.608808	9.838551	-0.044764	0.018305	-0.013258	-9.27389	-26.588114	44.417956	-0.559091	0.054917	0.011962	-0.827199	30.295119
	3.97359E+12	1.55218E+15	0	16471	0	619	1637.9	31645	32127	45550	33072	33026	32722	31456	29220	36786	0	-0.968805	-0.549506	9.778464	-0.009166	0.019566	-0.00446	-9.237367	-26.981671	43.925363	-0.559029	0.054792	0.011795	-0.827252	30.340522
	3.97359E+12	1.55218E+15	0	12375	0	620	1637.8	31633	32331	45591	33081	33018	32723	31456	29220	36802	0	-0.980535	-0.396725	9.809235	0.005435	0.006463	-0.003275	-8.905936	-27.020816	44.157805	-0.558966	0.054594	0.01161	-0.82731	30.317821
	3.97359E+12	1.55218E+15	0	8279	0	621	1637.7	31626	32358	45641	33089	33015	32724	31456	29220	36786	0	-0.986213	-0.376494	9.846783	0.01838	0.001481	-0.002	-8.974816	-26.389342	44.316432	-0.558901	0.054351	0.011393	-0.827373	30.295119
	3.97359E+12	1.55218E+15	0	61527	0	622	1638	31652	32434	45624	33092	33012	32724	31488	29236	36802	0	-0.967294	-0.319748	9.834087	0.023384	-0.003425	-0.002144	-8.984286	-26.457125	44.103362	-0.558838	0.054082	0.01117	-0.827436	30.363224
	3.97359E+12	1.55218E+15	0	61527	0	623	1637.6	31637	32537	45611	33083	33009	32724	31504	29236	36786	0	-0.980254	-0.24272	9.824213	0.008633	-0.008167	-0.001845	-8.873717	-26.761331	44.154555	-0.55877	0.053829	0.011006	-0.827501	30.272418
	3.97359E+12	1.55218E+15	0	41047	0	624	1637.8	31634	32591	45592	33077	33009	32720	31472	29220	36802	0	-0.983094	-0.202131	9.809972	-0.0009	-0.008044	-0.008022	-8.577061	-26.702585	44.11183	-0.55872	0.053597	0.010874	-0.827551	30.317821
	3.97359E+12	1.55218E+15	0	41047	0	625	1638.2	31640	32540	45562	33070	33012	32712	31488	29220	36802	0	-0.977647	-0.240118	9.787519	-0.011863	-0.003	-0.020524	-8.548338	-26.710809	44.26131	-0.558708	0.053405	0.010768	-0.827573	30.408627
	3.97359E+12	1.55218E+15	0	12375	0	626	1638.2	31683	32508	45524	33063	33005	32710	31488	29236	36802	0	-0.944693	-0.264623	9.758996	-0.023121	-0.014235	-0.023542	-8.992492	-26.702923	44.417591	-0.558704	0.053201	0.010724	-0.82759	30.408627
	3.97359E+12	1.55218E+15	0	12375	0	627	1638	31741	32472	45550	33052	33022	32703	31488	29220	36802	0	-0.900413	-0.29245	9.778539	-0.040928	0.013554	-0.034145	-9.229594	-26.696385	44.391488	-0.558731	0.053125	0.01068	-0.827577	30.363224
	3.97359E+12	1.55218E+15	0	4183	0	628	1637.6	31772	32477	45683	33042	33022	32700	31472	29220	36786	0	-0.877165	-0.289376	9.878431	-0.057216	0.013721	-0.038575	-9.228684	-26.722049	44.397832	-0.558769	0.053085	0.010688	-0.827554	30.272418
	3.97359E+12	1.55218E+15	0	45143	0	629	1637.3	31782	32529	45756	33032	33023	32693	31456	29252	36802	0	-0.870403	-0.250785	9.933233	-0.073332	0.015554	-0.049389	-9.000064	-26.597577	44.39102	-0.558839	0.053086	0.010747	-0.827506	30.204313
	3.97359E+12	1.55218E+15	0	8279	0	630	1638	31828	32439	45785	33020	33031	32694	31456	29204	36786	0	-0.833907	-0.318287	9.955217	-0.092658	0.028673	-0.047268	-8.518021	-26.443979	44.387457	-0.558898	0.053171	0.010839	-0.827459	30.363224
	3.97359E+12	1.55218E+15	0	57431	0	631	1637.5	31882	32300	45785	33013	33040	32693	31472	29220	36802	0	-0.791567	-0.423349	9.95516	-0.104236	0.043372	-0.048513	-8.740839	-26.595212	44.356945	-0.55896	0.053329	0.010936	-0.827406	30.249716
	3.97359E+12	1.55218E+15	0	28759	0	632	1637.8	31922	32234	45822	33004	33039	32694	31472	29236	36786	0	-0.76019	-0.473074	9.983065	-0.118777	0.04186	-0.046597	-8.894885	-26.747435	44.547993	-0.559012	0.053514	0.011084	-0.827357	30.317821
	3.97359E+12	1.55218E+15	0	41047	0	633	1637.9	31947	32143	45875	33010	33044	32693	31472	29236	36802	0	-0.739982	-0.541448	10.022942	-0.108989	0.049897	-0.048361	-8.701356	-26.567349	44.499124	-0.559072	0.053704	0.011183	-0.827302	30.340522
	3.97359E+12	1.55218E+15	0	12375	0	634	1638	31980	32069	45905	33015	33050	32698	31472	29220	36786	0	-0.713948	-0.597201	10.045539	-0.101043	0.059504	-0.040486	-8.718709	-26.559281	44.542279	-0.559109	0.053907	0.011233	-0.827263	30.363224
	3.97359E+12	1.55218E+15	0	53335	0	635	1638	31996	32031	45912	33013	33051	32703	31440	29236	36818	0	-0.701337	-0.625851	10.050814	-0.104475	0.061098	-0.03241	-8.822657	-26.789426	44.361223	-0.559119	0.054124	0.011289	-0.827242	30.363224
	3.97359E+12	1.55218E+15	0	20567	0	636	1637.6	31969	32109	45918	33014	33059	32709	31440	29252	36818	0	-0.723054	-0.567375	10.055213	-0.103259	0.073992	-0.022767	-9.102843	-26.407457	44.39637	-0.559099	0.05438	0.011311	-0.827238	30.272418
	3.97359E+12	1.55218E+15	0	36951	0	637	1638	31945	32235	45863	33013	33057	32709	31456	29236	36770	0	-0.742612	-0.472496	10.013938	-0.104725	0.070762	-0.022754	-9.24127	-26.565019	44.39443	-0.559078	0.054629	0.011345	-0.827236	30.363224
	3.97359E+12	1.55218E+15	0	21591	24	638	1638	31929	32212	45787	33013	33056	32714	31456	29252	36786	0	-0.754497	-0.489501	9.956811	-0.104895	0.069086	-0.014773	-9.074271	-26.907728	44.397547	-0.559031	0.054873	0.011382	-0.82725	30.363224
	3.97359E+12	1.55218E+15	0	62039	1606	639	1637.9	31906	32157	45740	33014	33052	32717	31472	29252	36802	0	-0.771323	-0.530432	9.921453	-0.103387	0.062555	-0.010056	-8.942078	-26.561729	44.389536	-0.558969	0.055092	0.011427	-0.827277	30.340522
	3.97359E+12	1.55218E+15	0	59223	16536	640	1637.9	31818	32088	45729	33013	33055	32722	31456	29236	36770	0	-0.837115	-0.580942	9.913123	-0.105207	0.067378	-0.001995	-8.982253	-26.441718	44.393721	-0.558881	0.055332	0.011465	-0.82732	30.340522
	3.97359E+12	1.55218E+15	0	2135	65535	641	1637.4	31812	32183	45645	33016	33050	32732	31456	29236	36770	0	-0.843278	-0.510073	9.849877	-0.100836	0.059123	0.013832	-8.919037	-26.614451	44.373886	-0.558742	0.055536	0.011504	-0.8274	30.227015
	3.97359E+12	1.55218E+15	0	20567	0	642	1637.6	31787	32170	45530	33027	33044	32733	31472	29236	36770	0	-0.862002	-0.519345	9.763475	-0.082889	0.049236	0.014962	-9.19404	-26.637268	44.472962	-0.558603	0.055669	0.011506	-0.827485	30.272418
	3.97359E+12	1.55218E+15	0	49239	0	643	1637.9	31690	32177	45423	33037	33040	32734	31440	29220	36770	0	-0.935449	-0.512655	9.683052	-0.066542	0.042605	0.01615	-9.50586	-26.303451	44.90266	-0.558463	0.055745	0.01147	-0.827575	30.340522
	3.97359E+12	1.55218E+15	0	12375	0	644	1637.6	31608	32279	45356	33055	33035	32740	31456	29204	36770	0	-0.999126	-0.435439	9.632565	-0.037587	0.034192	0.025034	-9.304304	-26.375547	44.363945	-0.558301	0.055731	0.011356	-0.827687	30.272418
	3.97359E+12	1.55218E+15	0	49239	0	645	1637.8	31595	32273	45389	33070	33030	32735	31440	29220	36786	0	-1.008735	-0.439635	9.6574	-0.012935	0.025937	0.016438	-9.209665	-26.410079	44.035284	-0.558171	0.055636	0.011183	-0.827783	30.317821
	3.97359E+12	1.55218E+15	0	36951	0	646	1638	31606	32417	45499	33076	33022	32736	31472	29220	36786	0	-1.002019	-0.331871	9.740111	-0.003098	0.012874	0.017729	-9.069541	-26.211348	44.476406	-0.558038	0.055477	0.011006	-0.827885	30.363224
	3.97359E+12	1.55218E+15	0	41047	0	647	1638	31614	32576	45598	33066	33021	32732	31456	29220	36786	0	-0.997912	-0.212969	9.814509	-0.019197	0.01143	0.011689	-9.055834	-26.37953	44.281784	-0.557922	0.055349	0.010885	-0.827974	30.363224
	3.97359E+12	1.55218E+15	0	49239	0	648	1638	31657	32571	45589	33056	33022	32726	31472	29220	36770	0	-0.96528	-0.217266	9.807779	-0.035239	0.013251	0.002474	-9.264188	-26.516156	43.966768	-0.557832	0.055261	0.010814	-0.828042	30.363224
	3.97359E+12	1.55218E+15	0	16471	0	649	1637.8	31748	32553	45529	33040	33023	32718	31456	29188	36770	0	-0.896296	-0.232042	9.762715	-0.061032	0.015174	-0.009718	-9.028174	-26.470246	44.026683	-0.557773	0.055205	0.010738	-0.828086	30.317821
	3.97359E+12	1.55218E+15	0	8279	0	650	1637.9	31817	32575	45515	33030	33026	32704	31472	29188	36754	0	-0.844248	-0.216399	9.752267	-0.076768	0.020324	-0.031701	-9.208271	-26.574243	44.024603	-0.557783	0.055199	0.010707	-0.82808	30.340522
	3.97359E+12	1.55218E+15	0	53335	0	651	1637.5	31874	32478	45574	33021	33030	32702	31456	29204	36754	0	-0.800059	-0.290004	9.79657	-0.091492	0.026953	-0.034525	-9.332796	-26.863072	44.002388	-0.557798	0.055247	0.010709	-0.828066	30.249716
	3.97359E+12	1.55218E+15	0	53335	0	652	1637.9	31909	32428	45623	33006	33040	32697	31472	29220	36786	0	-0.772596	-0.327622	9.833511	-0.115603	0.043422	-0.041864	-9.333182	-26.833102	44.151758	-0.557833	0.0554	0.010755	-0.828032	30.340522
	3.97359E+12	1.55218E+15	0	87	0	653	1637.8	31908	32385	45590	32995	33038	32691	31456	29220	36802	0	-0.772898	-0.359858	9.808691	-0.133287	0.040391	-0.051076	-9.199846	-26.676917	44.290466	-0.557894	0.055581	0.010866	-0.827978	30.317821
	3.97359E+12	1.55218E+15	0	24663	0	654	1637.8	31873	32340	45531	32987	33041	32693	31456	29236	36786	0	-0.798883	-0.393084	9.764326	-0.146374	0.045341	-0.047554	-9.058409	-26.719695	44.289435	-0.557941	0.055806	0.011008	-0.827929	30.317821
	3.97359E+12	1.55218E+15	0	53335	0	655	1638.2	31859	32210	45466	32988	33041	32693	31440	29236	36786	0	-0.807607	-0.489947	9.71556	-0.144603	0.045327	-0.047591	-9.087699	-26.665119	44.139869	-0.557988	0.056028	0.011144	-0.827881	30.408627
	3.97359E+12	1.55218E+15	0	20567	0	656	1638.2	31824	32122	45443	33001	33031	32696	31472	29252	36802	0	-0.833016	-0.555362	9.698253	-0.123524	0.028906	-0.043378	-9.079316	-26.927313	44.022525	-0.558025	0.05615	0.011247	-0.827846	30.408627
	3.97359E+12	1.55218E+15	0	4183	0	657	1637.9	31767	32089	45424	33013	33025	32697	31472	29236	36802	0	-0.875995	-0.579517	9.683867	-0.104135	0.019006	-0.042281	-9.076765	-27.214403	43.91881	-0.558062	0.056198	0.011309	-0.827817	30.340522
	3.97359E+12	1.55218E+15	0	12375	0	658	1637.7	31707	32087	45451	33029	33020	32706	31472	29236	36770	0	-0.921538	-0.580368	9.70407	-0.078498	0.010588	-0.028531	-9.078835	-27.061939	43.708239	-0.558061	0.056163	0.011303	-0.82782	30.295119
	3.97359E+12	1.55218E+15	0	4183	0	659	1638	31651	32094	45457	33039	33007	32711	31456	29236	36802	0	-0.96384	-0.574215	9.7086	-0.062235	-0.01068	-0.021045	-9.086619	-26.796662	43.997392	-0.558037	0.056024	0.011289	-0.827846	30.363224
	3.97359E+12	1.55218E+15	0	57431	0	660	1638.1	31649	32114	45431	33052	33003	32718	31456	29236	36786	0	-0.965562	-0.559153	9.689079	-0.041298	-0.017416	-0.010374	-9.058494	-26.705942	44.466453	-0.557984	0.055818	0.011219	-0.827896	30.385925
	3.97359E+12	1.55218E+15	0	20567	0	661	1637.6	31657	32150	45492	33072	32995	32721	31488	29252	36786	0	-0.960257	-0.532634	9.734819	-0.009043	-0.030687	-0.00639	-9.195414	-26.589652	44.413794	-0.557924	0.055499	0.011073	-0.82796	30.272418
	3.97359E+12	1.55218E+15	0	13399	24	662	1637.7	31691	32168	45676	33078	32988	32726	31472	29236	36802	0	-0.934522	-0.519547	9.873147	0.00061	-0.042172	0.001307	-9.359602	-26.488197	44.21917	-0.557841	0.055122	0.01092	-0.828043	30.295119
	3.97359E+12	1.55218E+15	0	29527	1637	663	1637.9	31765	32242	45803	33078	32990	32731	31472	29236	36802	0	-0.879174	-0.464993	9.968687	0.000495	-0.038984	0.00932	-9.225893	-26.354035	44.385613	-0.557734	0.054787	0.010846	-0.828139	30.340522
	3.97359E+12	1.55218E+15	0	46935	16536	664	1637.6	31773	32347	45774	33068	32987	32730	31472	29220	36770	0	-0.87468	-0.386697	9.946828	-0.015808	-0.043702	0.008056	-8.921495	-26.346123	44.595427	-0.557627	0.054471	0.010835	-0.828231	30.272418
	3.97359E+12	1.55218E+15	0	63575	65535	665	1637.8	31715	32330	45657	33061	32988	32729	31472	29220	36786	0	-0.918353	-0.398537	9.858899	-0.027078	-0.041977	0.006722	-8.955712	-26.514465	44.205235	-0.557521	0.054155	0.01077	-0.828325	30.317821
	3.97359E+12	1.55218E+15	0	4183	0	666	1638	31691	32240	45499	33061	32985	32728	31488	29220	36802	0	-0.935369	-0.465453	9.740187	-0.02695	-0.046831	0.005089	-9.0728	-26.475217	44.241735	-0.557419	0.053823	0.010715	-0.828415	30.363224
	3.97359E+12	1.55218E+15	0	36951	0	667	1637.3	31784	32208	45551	33066	32990	32727	31504	29220	36770	0	-0.864948	-0.491058	9.779189	-0.019081	-0.038777	0.003368	-9.274862	-26.50574	44.459725	-0.557325	0.053499	0.010617	-0.828501	30.204313
	3.97359E+12	1.55218E+15	0	16471	0	668	1637.8	31853	32303	45825	33069	32999	32724	31504	29220	36786	0	-0.813339	-0.420537	9.985263	-0.013975	-0.024194	-0.001444	-8.940822	-26.355486	44.202576	-0.55725	0.053242	0.01056	-0.828568	30.317821
	3.97359E+12	1.55218E+15	0	41047	0	669	1637.7	31824	32419	46032	33066	33007	32715	31512	29250	36794	0	-0.836699	-0.333415	10.14078	-0.01862	-0.011085	-0.015634	-8.805409	-26.357541	44.380076	-0.557221	0.053037	0.010492	-0.828602	30.295119
	3.97359E+12	1.55218E+15	0	87	0	670	1637.8	31849	32536	46071	33040	33021	32707	31519	29179	36777	0	-0.819155	-0.246102	10.170123	-0.060632	0.01205	-0.027324	-8.999578	-26.482584	44.592189	-0.557222	0.052999	0.010512	-0.828604	30.317821
	3.97359E+12	1.55218E+15	0	53335	0	671	1637.3	31915	32527	46108	33023	33031	32706	31492	29150	36766	0	-0.769355	-0.25402	10.197876	-0.088463	0.028504	-0.028192	-8.955204	-26.591526	44.242818	-0.557221	0.053073	0.010587	-0.828599	30.204313
	3.97359E+12	1.55218E+15	0	53335	0	672	1637.9	31942	32555	46172	33006	33042	32694	31472	29024	36756	0	-0.7488	-0.233022	10.246119	-0.11551	0.046697	-0.046638	-8.983364	-26.733281	44.0598	-0.557274	0.053265	0.010714	-0.828549	30.340522
	3.97359E+12	1.55218E+15	0	87	0	673	1637.9	31955	32603	46193	32990	33055	32694	31489	29184	36797	0	-0.739548	-0.197263	10.261908	-0.141588	0.06799	-0.045914	-8.86967	-26.698133	44.480274	-0.557321	0.053583	0.010878	-0.828495	30.340522
	3.97359E+12	1.55218E+15	0	87	0	674	1637.8	31938	32467	46091	32981	33065	32690	31457	29184	36781	0	-0.750838	-0.298898	10.185226	-0.156169	0.084368	-0.051872	-8.58668	-26.69787	44.258552	-0.557384	0.053985	0.011055	-0.828424	30.317821
	3.97359E+12	1.55218E+15	0	87	0	675	1637.8	31906	32399	45916	32978	33065	32693	31473	29216	36765	0	-0.774345	-0.349372	10.053687	-0.161149	0.084376	-0.046967	-8.491077	-26.78415	44.064625	-0.55743	0.054398	0.011247	-0.828363	30.317821
	3.97359E+12	1.55218E+15	0	20567	0	676	1637.7	31877	32325	45825	32981	33065	32694	31457	29216	36781	0	-0.795507	-0.404445	9.985259	-0.156347	0.084325	-0.045478	-8.433362	-26.366334	44.379627	-0.557473	0.0548	0.011424	-0.828306	30.295119
	3.97359E+12	1.55218E+15	0	61527	0	677	1637.7	31875	32296	45794	32989	33062	32694	31489	29232	36781	0	-0.796676	-0.426124	9.961961	-0.14333	0.079354	-0.045802	-8.431352	-26.95843	44.24312	-0.557519	0.055158	0.011569	-0.828249	30.295119
	3.97359E+12	1.55218E+15	0	8279	0	678	1637.5	31859	32302	45762	33000	33057	32699	31457	29232	36781	0	-0.809034	-0.421553	9.937857	-0.125676	0.071045	-0.038264	-8.570057	-27.56464	44.019882	-0.557543	0.055452	0.011674	-0.828212	30.249716
	3.97359E+12	1.55218E+15	0	41047	0	679	1637.7	31822	32306	45705	33015	33052	32701	31457	29216	36781	0	-0.837021	-0.417949	9.895034	-0.101272	0.062715	-0.035668	-8.822774	-28.706988	43.840294	-0.557565	0.055665	0.011717	-0.828182	30.295119
	3.97359E+12	1.55218E+15	0	4183	0	680	1637.9	31802	32340	45621	33027	33038	32709	31441	29232	36781	0	-0.852533	-0.392108	9.831931	-0.081895	0.039767	-0.02347	-8.781139	-28.453111	44.152428	-0.557549	0.055762	0.011745	-0.828186	30.340522
	3.97359E+12	1.55218E+15	0	49239	0	681	1638.1	31755	32319	45560	33033	33038	32710	31473	29232	36781	0	-0.887779	-0.407087	9.786096	-0.072109	0.039675	-0.022091	-8.949343	-26.99273	44.407874	-0.557532	0.055837	0.011741	-0.828192	30.385925
	3.97359E+12	1.55218E+15	0	24663	0	682	1638	31716	32333	45535	33045	33029	32716	31441	29248	36781	0	-0.91759	-0.396167	9.767255	-0.052803	0.024857	-0.013034	-9.083337	-27.033311	44.004593	-0.557489	0.055823	0.011705	-0.828223	30.363224
	3.97359E+12	1.55218E+15	0	4183	0	683	1637.7	31693	32393	45543	33048	33021	32719	31473	29248	36797	0	-0.935978	-0.351156	9.773182	-0.048094	0.011813	-0.008432	-9.091978	-26.738487	44.045373	-0.557431	0.055757	0.011681	-0.828266	30.295119
	3.97359E+12	1.55218E+15	0	32855	0	684	1637.8	31697	32392	45558	33055	33016	32717	31473	29232	36797	0	-0.932855	-0.351892	9.78448	-0.036582	0.003634	-0.011939	-8.935008	-26.667735	44.213316	-0.557387	0.055639	0.011639	-0.828305	30.317821
	3.97359E+12	1.55218E+15	0	28759	0	685	1638.1	31730	32391	45619	33059	33008	32715	31441	29248	36781	0	-0.907592	-0.352875	9.830413	-0.029852	-0.009371	-0.015371	-8.909192	-26.494973	44.175069	-0.557355	0.055464	0.011604	-0.828339	30.385925
	3.97359E+12	1.55218E+15	0	58455	24	686	1637.8	31744	32395	45650	33062	33005	32711	31441	29248	36797	0	-0.897219	-0.350259	9.853656	-0.024928	-0.014231	-0.021905	-9.209472	-26.678269	44.189296	-0.557344	0.055263	0.011565	-0.82836	30.317821
	3.97359E+12	1.55218E+15	0	37207	1644	687	1637.7	31740	32413	45574	33060	33007	32708	31473	29200	36781	0	-0.900605	-0.336795	9.796514	-0.028121	-0.010928	-0.026605	-9.350529	-26.666577	44.190184	-0.557349	0.055079	0.01153	-0.828369	30.295119
	3.97359E+12	1.55218E+15	0	30551	16536	688	1637.8	31753	32341	45492	33053	33002	32704	31473	29200	36781	0	-0.889832	-0.390784	9.734924	-0.039284	-0.018898	-0.032798	-9.15678	-26.536371	44.191035	-0.55737	0.054893	0.011549	-0.828367	30.317821
	3.97359E+12	1.55218E+15	0	43095	65535	689	1637.6	31820	32280	45525	33047	33003	32697	31457	29200	36781	0	-0.838409	-0.437438	9.759737	-0.048865	-0.01712	-0.043758	-9.183815	-26.442572	44.160813	-0.557426	0.054733	0.011599	-0.82834	30.272418
	3.97359E+12	1.55218E+15	0	24663	0	690	1637.9	31911	32382	45637	33036	33003	32693	31473	29168	36781	0	-0.770484	-0.36208	9.844036	-0.066486	-0.01693	-0.049752	-9.258388	-26.269389	44.30202	-0.557496	0.054611	0.011706	-0.828298	30.340522
	3.97359E+12	1.55218E+15	0	61527	0	691	1637.9	31867	32374	45645	33023	33009	32686	31457	29184	36765	0	-0.803708	-0.3675	9.850015	-0.087398	-0.006951	-0.060402	-8.851867	-26.451603	44.483839	-0.557598	0.054568	0.011861	-0.828231	30.340522
	3.97359E+12	1.55218E+15	0	20567	0	692	1637.7	31839	32220	45521	33004	33008	32682	31473	29200	36765	0	-0.823185	-0.482528	9.75677	-0.118193	-0.008274	-0.066114	-9.190458	-26.464495	44.274654	-0.557711	0.054586	0.01212	-0.82815	30.295119
	3.97359E+12	1.55218E+15	0	57431	0	693	1637.8	31879	32148	45486	32994	33008	32683	31473	29168	36765	0	-0.791923	-0.536869	9.730523	-0.134438	-0.008151	-0.064151	-9.517135	-26.224376	44.312102	-0.557812	0.054609	0.012344	-0.828077	30.317821
	3.97359E+12	1.55218E+15	0	28759	0	694	1638	31854	31842	45658	32991	33015	32681	31489	29184	36797	0	-0.806691	-0.765469	9.859828	-0.139214	0.00326	-0.067163	-9.182301	-26.652085	44.342419	-0.557922	0.054679	0.012559	-0.827995	30.363224
	3.97359E+12	1.55218E+15	0	24663	0	695	1637.9	31824	32026	45879	33001	33025	32694	31489	29184	36765	0	-0.831665	-0.627434	10.025861	-0.123525	0.0192	-0.046639	-8.874284	-27.059481	44.159216	-0.557972	0.054799	0.012771	-0.82795	30.340522
	3.97359E+12	1.55218E+15	0	53335	0	696	1637.4	31816	32283	45918	32994	33024	32693	31505	29184	36765	0	-0.841316	-0.435293	10.055044	-0.135039	0.017684	-0.047993	-9.105451	-26.920917	44.191302	-0.558024	0.054939	0.013024	-0.827902	30.227015
	3.97359E+12	1.55218E+15	0	24663	0	697	1637.9	31790	31949	45788	32993	33031	32700	31489	29200	36781	0	-0.856508	-0.684624	9.95745	-0.136772	0.028971	-0.036692	-9.056787	-27.219942	44.218327	-0.55804	0.05512	0.013256	-0.827875	30.340522
	3.97359E+12	1.55218E+15	0	41047	0	698	1637.5	31797	31759	45646	33009	33031	32709	31489	29184	36781	0	-0.849163	-0.82717	9.850663	-0.111241	0.028659	-0.022887	-9.05696	-27.391058	44.071112	-0.558016	0.055246	0.013403	-0.827881	30.249716
	3.97359E+12	1.55218E+15	0	49239	0	699	1637.9	31788	31929	45632	33030	33024	32717	31473	29200	36749	0	-0.857887	-0.699559	9.840211	-0.077213	0.01694	-0.010942	-9.090085	-27.020073	43.929951	-0.557961	0.055259	0.013463	-0.827916	30.340522
	3.97359E+12	1.55218E+15	0	61527	0	700	1638.1	31800	32007	45708	33043	33024	32726	31473	29216	36797	0	-0.849597	-0.641209	9.897375	-0.056336	0.016668	0.002969	-8.94187	-27.217234	43.888771	-0.557864	0.055227	0.013453	-0.827983	30.385925
	3.97359E+12	1.55218E+15	0	32855	0	701	1637.8	31799	32087	45695	33056	33019	32725	31457	29248	36797	0	-0.85159	-0.581506	9.887535	-0.035258	0.008398	0.000845	-8.826523	-27.361913	44.240631	-0.557779	0.055122	0.013393	-0.828049	30.317821
	3.97359E+12	1.55218E+15	0	87	0	702	1637.6	31795	32163	45708	33066	33007	32728	31473	29232	36797	0	-0.855717	-0.524698	9.897255	-0.019115	-0.011225	0.005148	-8.716039	-27.167781	44.242468	-0.557683	0.054919	0.013323	-0.828128	30.272418
	3.97359E+12	1.55218E+15	0	61527	0	703	1637.9	31820	32217	45811	33075	33009	32735	31489	29216	36797	0	-0.837183	-0.484416	9.974742	-0.004641	-0.00818	0.016028	-8.576151	-27.247877	43.854692	-0.557554	0.054695	0.013197	-0.828232	30.340522
	3.97359E+12	1.55218E+15	0	24663	0	704	1637.9	31792	32274	45865	33078	33007	32733	31473	29232	36813	0	-0.859081	-0.441394	10.0153	0.000316	-0.011441	0.0127	-8.577522	-27.073749	44.059134	-0.557437	0.054449	0.013063	-0.828329	30.340522
	3.97359E+12	1.55218E+15	0	41047	0	705	1637.7	31787	32336	45842	33077	33002	32738	31473	29216	36797	0	-0.863814	-0.395051	9.997965	-0.001527	-0.019588	0.020677	-8.716867	-27.090086	44.275283	-0.557294	0.054181	0.012951	-0.828445	30.295119
	3.97359E+12	1.55218E+15	0	32855	0	706	1637.9	31823	32434	45809	33078	33007	32736	31473	29232	36781	0	-0.837681	-0.322032	9.973229	0.00021	-0.011474	0.017496	-8.830629	-27.140822	43.861325	-0.557161	0.053935	0.012816	-0.828552	30.340522
	3.97359E+12	1.55218E+15	0	45143	0	707	1637.8	31814	32459	45820	33071	33008	32731	31473	29232	36781	0	-0.844877	-0.303269	9.981466	-0.01103	-0.009704	0.00977	-8.946443	-26.89851	44.014694	-0.557051	0.053719	0.012715	-0.828641	30.317821
	3.97359E+12	1.55218E+15	0	24663	0	708	1637.1	31803	32456	45793	33063	33011	32726	31489	29248	36781	0	-0.853671	-0.305827	9.961018	-0.024128	-0.004676	0.002108	-9.083017	-26.501642	44.516967	-0.556964	0.053548	0.012648	-0.828712	30.15891
	3.97359E+12	1.55218E+15	0	28759	0	709	1638	31851	32534	45779	33055	33010	32722	31489	29232	36781	0	-0.817699	-0.247477	9.95072	-0.036646	-0.00615	-0.004013	-9.124398	-26.360292	44.420601	-0.556893	0.053398	0.012626	-0.82877	30.363224
	3.97359E+12	1.55218E+15	0	62551	24	710	1638	31899	32548	45817	33044	33020	32715	31473	29216	36797	0	-0.781487	-0.23762	9.979314	-0.054335	0.010288	-0.014693	-8.782821	-26.707023	44.404266	-0.556854	0.05334	0.012627	-0.828799	30.363224
	3.97359E+12	1.55218E+15	0	4183	0	711	1637.5	31969	32519	45885	33036	33025	32714	31473	29200	36781	0	-0.728378	-0.260561	10.030367	-0.067513	0.018515	-0.015943	-8.816756	-26.634649	44.574972	-0.556817	0.053337	0.012653	-0.828824	30.249716
	3.97359E+12	1.55218E+15	0	42839	16536	712	1637.7	31999	32539	45927	33022	33038	32699	31489	29200	36781	0	-0.705738	-0.24585	10.061996	-0.089739	0.039943	-0.039272	-8.979377	-26.639439	44.60752	-0.556852	0.053451	0.01271	-0.828793	30.295119
	3.97359E+12	1.55218E+15	0	47191	65535	713	1638.1	32000	32593	45935	33009	33043	32694	31489	29184	36781	0	-0.705391	-0.205182	10.06809	-0.110569	0.048278	-0.046737	-8.94146	-26.672971	44.279153	-0.556907	0.053636	0.012817	-0.828742	30.385925
	3.97359E+12	1.55218E+15	0	24663	0	714	1637.8	32011	32560	45878	32997	33051	32689	31489	29168	36765	0	-0.696885	-0.230218	10.0252	-0.13005	0.061465	-0.054205	-8.977162	-26.542667	44.16374	-0.556983	0.053906	0.012961	-0.828671	30.317821
	3.97359E+12	1.55218E+15	0	45143	0	715	1637.6	32004	32465	45787	32981	33059	32687	31473	29184	36765	0	-0.701181	-0.30136	9.956768	-0.156098	0.074673	-0.056733	-8.843238	-26.421914	44.189578	-0.557062	0.054276	0.01316	-0.828591	30.272418
	3.97359E+12	1.55218E+15	0	24663	0	716	1637.4	31987	32345	45693	32980	33065	32683	31489	29168	36765	0	-0.712737	-0.391082	9.886076	-0.157693	0.084458	-0.063026	-8.675859	-26.397443	44.145326	-0.557162	0.05468	0.013345	-0.828494	30.227015
	3.97359E+12	1.55218E+15	0	49239	0	717	1637.1	31955	32300	45632	32970	33064	32693	31473	29152	36781	0	-0.736655	-0.424541	9.840146	-0.174395	0.082862	-0.046685	-8.834822	-26.655137	44.33148	-0.557204	0.055116	0.013584	-0.828433	30.15891
	3.97359E+12	1.55218E+15	0	8279	0	718	1637.4	31898	32258	45613	32978	33063	32691	31473	29200	36749	0	-0.77911	-0.455046	9.82589	-0.161211	0.081155	-0.050185	-8.994724	-26.890283	44.338254	-0.557261	0.055518	0.013784	-0.828365	30.227015
	3.97359E+12	1.55218E+15	0	28759	0	719	1637.8	31828	32210	45633	32983	33057	32692	31489	29168	36765	0	-0.831237	-0.489813	9.840955	-0.152939	0.071349	-0.048834	-8.82582	-26.986809	44.151967	-0.557314	0.055871	0.013979	-0.828302	30.317821
	3.97359E+12	1.55218E+15	0	61527	0	720	1637.7	31788	32211	45709	32997	33054	32697	31489	29184	36781	0	-0.861563	-0.488617	9.89802	-0.130387	0.066242	-0.041384	-8.69609	-27.064249	44.216697	-0.557348	0.056158	0.014111	-0.828257	30.295119
	3.97359E+12	1.55218E+15	0	8279	0	721	1637.8	31729	32202	45690	33011	33041	32701	31489	29168	36765	0	-0.906089	-0.494526	9.883717	-0.107664	0.044933	-0.035641	-8.68619	-27.3673	44.064748	-0.557367	0.056326	0.014214	-0.828231	30.317821
	3.97359E+12	1.55218E+15	0	57431	0	722	1637.9	31661	32167	45549	33023	33035	32707	31473	29168	36765	0	-0.957195	-0.519773	9.777723	-0.088304	0.034978	-0.026553	-8.855662	-27.322966	43.925403	-0.557361	0.056421	0.014274	-0.828228	30.340522
	3.97359E+12	1.55218E+15	0	49239	0	723	1638	31666	32173	45491	33036	33027	32709	31489	29200	36781	0	-0.953459	-0.515279	9.734159	-0.067166	0.02181	-0.023917	-8.82957	-27.259203	43.911465	-0.557349	0.056428	0.014294	-0.828235	30.363224
	3.97359E+12	1.55218E+15	0	36951	0	724	1637.9	31683	32276	45490	33048	33017	32710	31473	29200	36765	0	-0.941964	-0.438468	9.733393	-0.047678	0.005425	-0.022864	-8.790456	-27.639024	44.124894	-0.557338	0.056339	0.014286	-0.828249	30.340522
	3.97359E+12	1.55218E+15	0	16471	0	725	1638.1	31659	32283	45478	33055	33010	32712	31457	29200	36781	0	-0.960107	-0.432789	9.724399	-0.036257	-0.006042	-0.019998	-8.997492	-27.28744	43.951032	-0.557317	0.056156	0.014178	-0.828277	30.385925
	3.97359E+12	1.55218E+15	0	4183	0	726	1637.8	31636	32212	45439	33062	33006	32711	31473	29232	36781	0	-0.97686	-0.485826	9.695011	-0.024934	-0.012609	-0.021894	-8.824523	-27.17348	43.731636	-0.557305	0.055927	0.014049	-0.828303	30.317821
	3.97359E+12	1.55218E+15	0	28759	0	727	1638.2	31637	32153	45466	33063	33001	32712	31489	29200	36797	0	-0.975055	-0.529745	9.715393	-0.023166	-0.020742	-0.020388	-8.692872	-27.355233	44.125575	-0.557288	0.055667	0.013932	-0.828334	30.408627
	3.97359E+12	1.55218E+15	0	20567	0	728	1638.1	31711	32191	45583	33076	32999	32706	31489	29216	36765	0	-0.919461	-0.502328	9.803355	-0.001857	-0.024094	-0.030474	-8.687211	-27.276596	44.088477	-0.557308	0.05535	0.013755	-0.828345	30.385925
	3.97359E+12	1.55218E+15	0	41047	0	729	1638.1	31805	32359	45687	33066	32998	32702	31441	29216	36797	0	-0.850316	-0.3778	9.881576	-0.017957	-0.025538	-0.036514	-8.853033	-27.5031	43.886321	-0.557343	0.055063	0.013635	-0.828342	30.385925
	3.97359E+12	1.55218E+15	0	32855	0	730	1637.8	31815	32382	45723	33060	33001	32697	31489	29200	36797	0	-0.843211	-0.36091	9.908573	-0.027658	-0.020538	-0.044254	-8.834594	-27.202934	44.10168	-0.557402	0.054813	0.013537	-0.828321	30.317821
	3.97359E+12	1.55218E+15	0	8279	0	731	1638	31820	32399	45646	33039	33004	32694	31505	29200	36797	0	-0.839562	-0.348116	9.850751	-0.061617	-0.01536	-0.048252	-8.776842	-26.93513	44.059643	-0.557467	0.054653	0.013538	-0.828287	30.363224
	3.97359E+12	1.55218E+15	0	16471	0	732	1638.1	31881	32335	45526	33029	33011	32691	31505	29200	36813	0	-0.792558	-0.396736	9.760639	-0.077766	-0.003844	-0.052607	-9.112338	-27.048731	44.044756	-0.557543	0.054565	0.013568	-0.828242	30.385925
	3.97359E+12	1.55218E+15	0	8279	0	733	1637.4	31934	32186	45502	33020	33013	32691	31513	29231	36821	0	-0.751004	-0.509394	9.742501	-0.092657	-0.000478	-0.052257	-9.108022	-26.713467	44.181611	-0.557615	0.054521	0.013638	-0.828195	30.227015
	3.97359E+12	1.55218E+15	0	1111	24	734	1637.7	31947	32152	45577	33019	33020	32692	31502	29181	36803	0	-0.74046	-0.534823	9.798943	-0.094252	0.010873	-0.050546	-8.823039	-26.738272	44.361787	-0.557682	0.054517	0.013689	-0.828149	30.295119
	3.97359E+12	1.55218E+15	0	25175	1606	735	1638	31957	32270	45641	33013	33025	32693	31492	29154	36772	0	-0.734136	-0.446441	9.847106	-0.103957	0.019049	-0.048676	-8.613681	-26.934567	44.159065	-0.557741	0.05456	0.013752	-0.828105	30.363224
	3.97359E+12	1.55218E+15	0	26455	16536	736	1637.9	31947	32211	45622	33005	33027	32694	31471	29012	36746	0	-0.741042	-0.490536	9.832801	-0.117039	0.022389	-0.046764	-9.138036	-26.70967	44.133074	-0.557792	0.054643	0.013851	-0.828064	30.340522
	3.97359E+12	1.55218E+15	0	55383	65535	737	1637.5	31947	32014	45590	33010	33029	32693	31488	29172	36788	0	-0.738826	-0.638242	9.808678	-0.109039	0.025576	-0.048522	-9.158011	-26.871218	44.505592	-0.55785	0.054719	0.013917	-0.828019	30.249716
	3.97359E+12	1.55218E+15	0	49239	0	738	1637.9	31944	32007	45594	33021	33028	32694	31472	29188	36772	0	-0.740733	-0.643188	9.811768	-0.091051	0.023796	-0.047336	-8.507993	-26.991752	44.398689	-0.557907	0.054749	0.013928	-0.827978	30.340522
	3.97359E+12	1.55218E+15	0	20567	0	739	1637.9	31912	31987	45682	33035	33031	32694	31504	29156	36772	0	-0.764653	-0.65775	9.877879	-0.068324	0.028472	-0.047814	-8.492187	-27.038239	44.538938	-0.557972	0.054745	0.013856	-0.827936	30.340522
	3.97359E+12	1.55218E+15	0	57431	0	740	1637.9	31905	32095	45897	33046	33028	32693	31488	29156	36772	0	-0.77117	-0.576835	10.039446	-0.050398	0.023471	-0.049847	-8.380781	-26.655716	44.788618	-0.558048	0.054719	0.013824	-0.827887	30.340522
	3.97359E+12	1.55218E+15	0	45143	0	741	1637.6	31921	32276	45971	33039	33030	32694	31488	29156	36772	0	-0.761507	-0.441762	10.094998	-0.061929	0.026798	-0.047971	-8.557727	-27.081332	44.662899	-0.558116	0.054729	0.013821	-0.827841	30.272418
	3.97359E+12	1.55218E+15	0	32855	0	742	1637.9	31888	32131	45832	33027	33030	32694	31504	29172	36772	0	-0.784557	-0.549666	9.990582	-0.081315	0.026958	-0.047533	-8.715228	-27.47835	44.281193	-0.558179	0.054781	0.013881	-0.827794	30.340522
	3.97359E+12	1.55218E+15	0	87	0	743	1637.9	31844	32019	45782	33029	33025	32700	31472	29172	36756	0	-0.816498	-0.632926	9.952978	-0.078245	0.018759	-0.038069	-8.793649	-28.76527	43.795944	-0.558211	0.054801	0.013947	-0.82777	30.340522
	3.97359E+12	1.55218E+15	0	8279	0	744	1637.5	31836	32138	45825	33033	33026	32702	31488	29172	36788	0	-0.824318	-0.544011	9.985196	-0.07197	0.020306	-0.035006	-8.806982	-28.685009	43.994734	-0.558235	0.054812	0.013988	-0.827752	30.249716
	3.97359E+12	1.55218E+15	0	24663	0	745	1637.3	31814	32183	45860	33038	33024	32707	31488	29172	36772	0	-0.841668	-0.510175	10.011438	-0.064084	0.016943	-0.027216	-8.858799	-26.960379	44.233204	-0.558235	0.054796	0.01401	-0.827753	30.204313
	3.97359E+12	1.55218E+15	0	61527	0	746	1637.2	31803	32073	45839	33039	33029	32704	31504	29172	36788	0	-0.848682	-0.592428	9.995632	-0.062422	0.025069	-0.031994	-8.72004	-27.405571	44.005177	-0.558251	0.054802	0.014009	-0.827742	30.181612
	3.97359E+12	1.55218E+15	0	16471	0	747	1637.6	31810	32062	45791	33038	33033	32703	31472	29172	36756	0	-0.843002	-0.600494	9.959649	-0.06389	0.031578	-0.033515	-8.535865	-27.633763	44.05203	-0.558272	0.054832	0.014	-0.827726	30.272418
	3.97359E+12	1.55218E+15	0	49239	0	748	1637.9	31811	32135	45783	33044	33036	32709	31488	29220	36788	0	-0.842977	-0.545675	9.953698	-0.054262	0.036296	-0.024111	-8.778762	-27.605772	44.040859	-0.558265	0.054857	0.013946	-0.82773	30.340522
	3.97359E+12	1.55218E+15	0	41047	0	749	1637.6	31852	32305	45713	33047	33033	32708	31456	29204	36788	0	-0.814344	-0.41915	9.901048	-0.049444	0.031403	-0.02585	-8.53812	-27.486136	44.07814	-0.558265	0.054856	0.013889	-0.827731	30.272418
	3.97359E+12	1.55218E+15	0	12375	0	750	1637.6	31840	32327	45657	33033	33037	32705	31472	29188	36772	0	-0.823758	-0.402525	9.858952	-0.072109	0.038109	-0.030092	-8.716237	-27.357091	43.863589	-0.558273	0.054925	0.013891	-0.82772	30.272418
	3.97359E+12	1.55218E+15	0	16471	0	751	1637.7	31828	32236	45584	33030	33034	32708	31472	29172	36772	0	-0.831675	-0.470414	9.804107	-0.077033	0.033252	-0.02522	-8.876368	-27.377572	44.052732	-0.558265	0.05499	0.013918	-0.827721	30.295119
	3.97359E+12	1.55218E+15	0	61527	0	752	1637.5	31844	32210	45508	33023	33041	32709	31504	29204	36788	0	-0.819417	-0.490205	9.746962	-0.088559	0.044686	-0.023289	-8.713715	-27.37199	44.186069	-0.558248	0.055117	0.013958	-0.827723	30.249716
	3.97359E+12	1.55218E+15	0	8279	0	753	1637.7	31810	32155	45490	33020	33037	32708	31472	29188	36788	0	-0.844349	-0.530803	9.733454	-0.093299	0.038251	-0.024823	-8.550509	-27.357414	44.189174	-0.558235	0.055233	0.014027	-0.827723	30.295119
	3.97359E+12	1.55218E+15	0	20567	0	754	1637.3	31776	32151	45496	33031	33028	32708	31472	29188	36788	0	-0.870323	-0.533615	9.737851	-0.075517	0.023511	-0.025319	-8.723508	-27.443722	44.02739	-0.558227	0.055263	0.014071	-0.827726	30.204313
	3.97359E+12	1.55218E+15	0	49239	0	755	1637.6	31742	32290	45479	33029	33027	32703	31488	29188	36772	0	-0.897661	-0.428943	9.725106	-0.078474	0.02197	-0.033251	-8.836009	-27.027138	43.979878	-0.558242	0.055261	0.014044	-0.827717	30.272418
	3.97359E+12	1.55218E+15	0	4183	0	756	1637.7	31696	32296	45425	33030	33027	32700	31472	29204	36788	0	-0.932557	-0.423791	9.684509	-0.076707	0.021989	-0.038084	-8.945959	-26.733296	44.371105	-0.558273	0.055255	0.014012	-0.827697	30.295119
	3.97359E+12	1.55218E+15	0	28759	0	757	1637.9	31695	32225	45466	33029	33025	32703	31504	29188	36788	0	-0.932241	-0.476794	9.715368	-0.078351	0.018727	-0.033274	-9.110797	-27.042114	44.162999	-0.558287	0.055242	0.013992	-0.827688	30.340522
	3.97359E+12	1.55218E+15	0	17495	24	758	1637.6	31713	32268	45535	33030	33025	32703	31488	29172	36788	0	-0.919307	-0.445039	9.767171	-0.076836	0.018714	-0.033309	-8.972053	-27.326482	43.999179	-0.558303	0.055226	0.013967	-0.827679	30.272418
	3.97359E+12	1.55218E+15	0	855	1638	759	1637.5	31703	32326	45587	33029	33017	32696	31488	29188	36772	0	-0.927651	-0.401565	9.806218	-0.0782	0.005832	-0.044549	-8.677225	-27.147153	44.170122	-0.558353	0.05517	0.013977	-0.827649	30.249716
	3.97359E+12	1.55218E+15	0	26455	16536	760	1637.7	31729	32262	45642	33028	33016	32701	31520	29140	36772	0	-0.90696	-0.449678	9.847619	-0.079921	0.00417	-0.036531	-8.665688	-26.991179	44.304228	-0.558377	0.055114	0.013995	-0.827636	30.295119
	3.97359E+12	1.55218E+15	0	47191	65535	761	1637.4	31770	32221	45637	33025	33010	32697	31504	29188	36772	0	-0.875586	-0.481088	9.843831	-0.084726	-0.005474	-0.04288	-9.035661	-27.171201	44.319533	-0.55842	0.055036	0.014051	-0.827611	30.227015
	3.97359E+12	1.55218E+15	0	49239	0	762	1637.8	31781	32190	45643	33029	33013	32695	31488	29172	36772	0	-0.866579	-0.504177	9.848436	-0.078029	-0.000643	-0.046191	-8.788738	-27.171126	44.14245	-0.558476	0.054959	0.014075	-0.827578	30.317821
	3.97359E+12	1.55218E+15	0	87	0	763	1637.7	31802	32143	45629	33031	33015	32700	31504	29172	36756	0	-0.85015	-0.53969	9.837912	-0.075006	0.002519	-0.03825	-8.864657	-27.024607	44.141451	-0.558507	0.054886	0.014081	-0.827562	30.295119
	3.97359E+12	1.55218E+15	0	12375	0	764	1637.8	31824	32091	45611	33035	33009	32700	31488	29156	36772	0	-0.832766	-0.57883	9.824425	-0.068432	-0.007264	-0.038461	-8.72413	-26.98784	44.311701	-0.558539	0.054768	0.014087	-0.827548	30.317821
	3.97359E+12	1.55218E+15	0	4183	0	765	1637.5	31813	32109	45653	33044	33010	32702	31504	29188	36772	0	-0.841502	-0.56541	9.855916	-0.053997	-0.005784	-0.03558	-8.534221	-27.323054	44.307756	-0.558565	0.054623	0.014043	-0.827541	30.249716
	3.97359E+12	1.55218E+15	0	87	0	766	1637.5	31835	32067	45735	33045	33006	32702	31504	29156	36772	0	-0.824238	-0.597135	9.917561	-0.052347	-0.012283	-0.03566	-8.800125	-27.197313	44.167516	-0.558593	0.054486	0.014093	-0.82753	30.249716
	3.97359E+12	1.55218E+15	0	28759	0	767	1637.7	31867	31942	45818	33046	33010	32709	31504	29172	36772	0	-0.798202	-0.690986	9.980013	-0.050921	-0.005887	-0.024464	-8.454161	-27.530966	44.017778	-0.558586	0.054367	0.014122	-0.827542	30.295119
	3.97359E+12	1.55218E+15	0	8279	0	768	1637.7	31869	31961	45772	33046	33013	32706	31504	29172	36756	0	-0.796964	-0.676788	9.945443	-0.050834	-0.00099	-0.029227	-8.286182	-27.536007	44.0384	-0.558594	0.054264	0.014141	-0.827543	30.295119
	3.97359E+12	1.55218E+15	0	28759	0	769	1638.1	31838	32081	45651	33045	33008	32708	31488	29172	36772	0	-0.821797	-0.586307	9.854562	-0.052351	-0.009107	-0.026049	-8.660804	-27.190277	44.069049	-0.55859	0.054105	0.014097	-0.827557	30.385925
	3.97359E+12	1.55218E+15	0	61527	0	770	1637.3	31790	32135	45653	33048	33011	32706	31504	29156	36772	0	-0.859394	-0.54578	9.855854	-0.047719	-0.004259	-0.02932	-8.586108	-27.384323	43.892348	-0.558597	0.053951	0.014029	-0.827564	30.204313
	3.97359E+12	1.55218E+15	0	8279	0	771	1637.8	31785	32038	45720	33048	33017	32713	31504	29188	36804	0	-0.861552	-0.618003	9.906316	-0.04782	0.005392	-0.018067	-8.591006	-27.535968	43.894733	-0.55857	0.053863	0.014022	-0.827588	30.317821
	3.97359E+12	1.55218E+15	0	28759	0	772	1638	31753	32003	45779	33044	33008	32716	31488	29172	36772	0	-0.885165	-0.643664	9.950676	-0.054294	-0.00918	-0.013224	-8.625748	-27.348571	44.072107	-0.558526	0.053742	0.014066	-0.827625	30.363224
	3.97359E+12	1.55218E+15	0	45143	0	773	1637.8	31747	32121	45803	33035	33012	32715	31520	29188	36788	0	-0.891334	-0.555393	9.968659	-0.06898	-0.002562	-0.01445	-8.450718	-27.350531	44.026915	-0.558483	0.053674	0.014144	-0.827657	30.317821
	3.97359E+12	1.55218E+15	0	41047	0	774	1637.9	31754	32062	45785	33035	33012	32715	31488	29188	36788	0	-0.885224	-0.599579	9.955161	-0.068943	-0.002562	-0.014451	-8.488697	-27.538282	44.072774	-0.558439	0.053606	0.014222	-0.827689	30.340522
	3.97359E+12	1.55218E+15	0	36951	0	775	1637.7	31744	32014	45813	33042	33013	32718	31488	29188	36788	0	-0.892303	-0.635507	9.976157	-0.057756	-0.001067	-0.009899	-8.451763	-27.353877	43.888491	-0.558384	0.053518	0.01426	-0.827732	30.295119
	3.97359E+12	1.55218E+15	0	12375	0	776	1637.9	31738	32147	45842	33044	33020	32717	31504	29204	36788	0	-0.898386	-0.535754	9.997981	-0.054442	0.010267	-0.011496	-8.620133	-27.35268	43.904354	-0.558335	0.05346	0.014262	-0.827769	30.340522
	3.97359E+12	1.55218E+15	0	12375	0	777	1637.6	31717	32291	45798	33046	33018	32717	31488	29188	36804	0	-0.91637	-0.427891	9.964826	-0.05129	0.006998	-0.011588	-8.624272	-27.533887	44.013999	-0.558286	0.053385	0.014262	-0.827806	30.272418
	3.97359E+12	1.55218E+15	0	57431	0	778	1637.4	31754	32299	45737	33046	33013	32714	31504	29204	36772	0	-0.888626	-0.422506	9.918967	-0.051226	-0.001076	-0.016437	-8.416286	-27.364927	44.336326	-0.558253	0.053283	0.01428	-0.827835	30.227015
	3.97359E+12	1.55218E+15	0	4183	0	779	1638	31814	32351	45720	33042	33009	32716	31488	29172	36788	0	-0.843439	-0.383971	9.906362	-0.05755	-0.007532	-0.013141	-8.659386	-27.231756	44.314971	-0.558208	0.053174	0.014332	-0.827871	30.363224
	3.97359E+12	1.55218E+15	0	41047	0	780	1637.9	31865	32367	45826	33033	33018	32708	31488	29188	36788	0	-0.804996	-0.372724	9.986041	-0.071984	0.007269	-0.025503	-8.457276	-27.29701	44.103188	-0.5582	0.053144	0.0144	-0.827877	30.340522
	3.97359E+12	1.55218E+15	0	36951	0	781	1638.1	31940	32259	45947	33030	33021	32709	31504	29188	36788	0	-0.746573	-0.454408	10.077082	-0.076839	0.012162	-0.023763	-8.424989	-27.117041	44.320151	-0.558186	0.05314	0.014474	-0.827886	30.385925
	3.97359E+12	1.55218E+15	0	42071	24	782	1637.9	32018	32205	45977	33024	33030	32706	31520	29156	36788	0	-0.68691	-0.495964	10.099649	-0.086612	0.026868	-0.028242	-8.801029	-27.179571	44.291379	-0.558186	0.053205	0.014548	-0.827881	30.340522
	3.97359E+12	1.55218E+15	0	16727	1644	783	1637.9	32048	32181	45937	33020	33034	32705	31504	29156	36756	0	-0.663907	-0.514313	10.069612	-0.093101	0.033419	-0.029651	-8.560688	-27.012268	44.249742	-0.558189	0.053306	0.014629	-0.827871	30.340522
	3.97359E+12	1.55218E+15	0	63319	16536	784	1637.6	32048	32184	45859	33015	33035	32708	31488	29156	36740	0	-0.66421	-0.512256	10.010929	-0.101446	0.035075	-0.024661	-8.605551	-27.04465	44.465215	-0.558174	0.05343	0.014732	-0.827871	30.272418
	3.97359E+12	1.55218E+15	0	55383	65535	785	1637.7	32043	32188	45798	33013	33041	32705	31504	29140	36756	0	-0.668026	-0.50913	9.965103	-0.104592	0.044863	-0.02932	-8.605976	-27.017377	44.285755	-0.558174	0.053592	0.014825	-0.827859	30.295119
	3.97359E+12	1.55218E+15	0	28759	0	786	1637.9	32047	32161	45812	33014	33046	32710	31504	29156	36772	0	-0.664505	-0.529263	9.975671	-0.103102	0.052902	-0.021311	-8.566321	-27.147395	44.108037	-0.558149	0.053778	0.014894	-0.827862	30.340522
	3.97359E+12	1.55218E+15	0	36951	0	787	1638.1	32045	32132	45818	33012	33052	32711	31504	29172	36772	0	-0.665509	-0.550816	9.980223	-0.106352	0.062646	-0.019575	-8.759937	-27.314903	44.329801	-0.558118	0.054002	0.014952	-0.827868	30.385925
	3.97359E+12	1.55218E+15	0	32855	0	788	1637.7	32030	32136	45725	32999	33054	32713	31488	29140	36756	0	-0.677267	-0.547879	9.910234	-0.127702	0.066042	-0.015881	-8.621604	-27.074519	44.270189	-0.558071	0.054284	0.015071	-0.827879	30.295119
	3.97359E+12	1.55218E+15	0	87	0	789	1638	31980	32136	45620	33000	33047	32716	31488	29156	36772	0	-0.715019	-0.547035	9.831349	-0.126029	0.054646	-0.011199	-8.321314	-27.375838	44.330203	-0.558008	0.054526	0.015209	-0.827903	30.363224
	3.97359E+12	1.55218E+15	0	28759	0	790	1637.7	31901	32127	45539	33001	33040	32722	31504	29156	36772	0	-0.775017	-0.552939	9.770351	-0.12468	0.043218	-0.001718	-8.312799	-27.645143	44.070333	-0.557914	0.054728	0.015365	-0.82795	30.295119
	3.97359E+12	1.55218E+15	0	45143	0	791	1637.8	31915	32066	45625	33011	33038	32721	31504	29172	36740	0	-0.7635	-0.598718	9.835018	-0.108349	0.039852	-0.003703	-8.646655	-27.570549	43.603099	-0.55783	0.054884	0.015476	-0.827994	30.317821
	3.97359E+12	1.55218E+15	0	20567	0	792	1637.9	31963	31931	45654	33009	33041	32720	31488	29172	36772	0	-0.725325	-0.700323	9.856878	-0.111546	0.044754	-0.005197	-8.610876	-27.732334	43.635431	-0.55775	0.055062	0.015587	-0.828034	30.340522
	3.97359E+12	1.55218E+15	0	32855	0	793	1637.6	31900	31942	45647	33021	33042	32720	31488	29156	36772	0	-0.773401	-0.691465	9.851505	-0.092166	0.046214	-0.005622	-8.452755	-27.762497	43.943078	-0.557676	0.055203	0.015632	-0.828073	30.272418
	3.97359E+12	1.55218E+15	0	61527	0	794	1637.8	31803	32248	45688	33028	33039	32721	31504	29156	36772	0	-0.850619	-0.461051	9.882268	-0.080736	0.041245	-0.004312	-8.462124	-27.411112	44.088315	-0.5576	0.055304	0.015651	-0.828118	30.317821
	3.97359E+12	1.55218E+15	0	57431	0	795	1637.8	31720	32203	45709	33030	33041	32724	31520	29140	36772	0	-0.912906	-0.493662	9.897989	-0.077605	0.044429	0.000432	-8.589025	-27.605087	43.89222	-0.557509	0.055408	0.015651	-0.828172	30.317821
	3.97359E+12	1.55218E+15	0	24663	0	796	1637.5	31692	31984	45634	33030	33034	32725	31536	29172	36804	0	-0.931586	-0.657406	9.841552	-0.077706	0.033068	0.001957	-8.755669	-27.750831	43.889339	-0.557413	0.055475	0.015677	-0.828232	30.249716
	3.97359E+12	1.55218E+15	0	53335	0	797	1637.4	31657	32037	45552	33030	33023	32724	31545	29204	36812	0	-0.958907	-0.617344	9.779874	-0.077637	0.015244	0.000241	-8.594014	-27.582837	44.134231	-0.557321	0.055485	0.015741	-0.828292	30.227015
	3.97359E+12	1.55218E+15	0	49239	0	798	1637.4	31578	32143	45487	33038	33022	32719	31551	29131	36761	0	-1.020155	-0.536981	9.730958	-0.064457	0.01357	-0.008055	-8.434214	-27.504709	43.73654	-0.557259	0.055459	0.015768	-0.828335	30.227015
	3.97359E+12	1.55218E+15	0	53335	0	799	1638.1	31572	32227	45511	33045	33010	32717	31494	29132	36765	0	-1.025274	-0.473583	9.749136	-0.05268	-0.005962	-0.011641	-8.599023	-27.338255	43.743255	-0.557208	0.055313	0.015718	-0.82838	30.385925
	3.97359E+12	1.55218E+15	0	24663	0	800	1637.7	31614	32227	45580	33056	33006	32718	31504	29023	36755	0	-0.993679	-0.474387	9.800938	-0.034966	-0.012604	-0.010485	-8.753552	-27.493236	44.104391	-0.557156	0.055107	0.015624	-0.82843	30.295119
	3.97359E+12	1.55218E+15	0	57431	0	801	1637.6	31704	32232	45623	33056	33006	32713	31504	29183	36781	0	-0.925599	-0.471873	9.833301	-0.034826	-0.01255	-0.018477	-8.607566	-27.58654	44.043453	-0.557131	0.0549	0.015532	-0.828462	30.272418
	3.97359E+12	1.55218E+15	0	61527	0	802	1637.5	31785	32268	45639	33052	33005	32709	31488	29167	36781	0	-0.864752	-0.446039	9.845364	-0.041214	-0.014074	-0.024736	-8.355368	-27.734581	44.000179	-0.557124	0.054702	0.015465	-0.828481	30.249716
	3.97359E+12	1.55218E+15	0	16471	0	803	1637.5	31847	32298	45616	33047	33007	32708	31472	29167	36765	0	-0.818184	-0.424384	9.828124	-0.049315	-0.010753	-0.02613	-8.120308	-27.687771	44.257251	-0.55712	0.054532	0.015417	-0.828496	30.249716
	3.97359E+12	1.55218E+15	0	53335	0	804	1638	31956	32297	45707	33043	33009	32703	31488	29167	36797	0	-0.735188	-0.426222	9.896704	-0.055467	-0.007404	-0.033957	-7.924097	-26.960521	44.721529	-0.557141	0.054386	0.015384	-0.828492	30.363224
	3.97359E+12	1.55218E+15	0	45143	0	805	1638	32011	32216	45764	33035	33014	32701	31504	29167	36781	0	-0.692446	-0.487564	9.939588	-0.068426	0.000832	-0.036809	-7.903798	-27.609797	44.223983	-0.55717	0.054327	0.015459	-0.828475	30.363224
	3.97359E+12	1.55218E+15	0	25687	24	806	1637.9	32036	32075	45744	33021	33021	32701	31472	29167	36765	0	-0.671792	-0.593488	9.924564	-0.091253	0.01237	-0.036222	-8.383286	-28.009497	43.844512	-0.557193	0.054355	0.015582	-0.828455	30.340522
	3.97359E+12	1.55218E+15	0	36951	0	807	1637.9	32054	32019	45697	33012	33025	32701	31488	29167	36765	0	-0.657478	-0.635633	9.889259	-0.1059	0.018976	-0.035851	-8.595182	-28.824302	43.912175	-0.557211	0.054405	0.015655	-0.828439	30.340522
	3.97359E+12	1.55218E+15	0	51031	16536	808	1637.5	32058	31993	45668	33024	33028	32700	31504	29151	36781	0	-0.654411	-0.655397	9.867383	-0.086534	0.023691	-0.037854	-8.424417	-28.455274	43.992334	-0.557239	0.054427	0.015656	-0.828418	30.249716
	3.97359E+12	1.55218E+15	0	22615	65535	809	1637.5	32049	32011	45678	33030	33030	32703	31504	29183	36765	0	-0.661451	-0.641809	9.874891	-0.076905	0.026821	-0.033255	-8.588114	-27.08484	44.26406	-0.557255	0.054439	0.015618	-0.828407	30.249716
	3.97359E+12	1.55218E+15	0	32855	0	810	1638	32006	32011	45672	33029	33032	32710	31504	29167	36765	0	-0.693689	-0.640936	9.870456	-0.078606	0.030001	-0.022009	-8.878856	-27.51787	44.012334	-0.557235	0.054466	0.015577	-0.82842	30.363224
	3.97359E+12	1.55218E+15	0	12375	0	811	1637.5	31961	32014	45688	33041	33026	32711	31536	29151	36781	0	-0.728146	-0.638428	9.882339	-0.05929	0.020101	-0.020911	-8.891763	-27.431176	44.193637	-0.557214	0.054419	0.015495	-0.828439	30.249716
	3.97359E+12	1.55218E+15	0	41047	0	812	1637.4	31911	32065	45728	33049	33028	32712	31520	29151	36765	0	-0.766712	-0.599676	9.912337	-0.046377	0.023226	-0.019582	-8.52656	-27.439278	44.395219	-0.557193	0.054386	0.015446	-0.828456	30.227015
	3.97359E+12	1.55218E+15	0	32855	0	813	1637.6	31847	32094	45793	33058	33018	32724	31504	29151	36781	0	-0.815379	-0.57702	9.961179	-0.032041	0.006761	-0.000836	-8.723626	-27.452085	44.041108	-0.557114	0.054269	0.015382	-0.828518	30.272418
	3.97359E+12	1.55218E+15	0	4183	0	814	1638	31757	32150	45811	33065	33013	32723	31504	29151	36781	0	-0.883986	-0.533688	9.974719	-0.020454	-0.00143	-0.002747	-8.914875	-27.41652	43.90103	-0.557043	0.0541	0.015299	-0.828578	30.363224
	3.97359E+12	1.55218E+15	0	45143	0	815	1637.7	31700	32179	45806	33066	33006	32723	31504	29135	36765	0	-0.927745	-0.511438	9.970853	-0.018895	-0.012793	-0.002857	-8.571131	-27.603637	44.09941	-0.556972	0.053892	0.015236	-0.828641	30.295119
	3.97359E+12	1.55218E+15	0	8279	0	816	1637.8	31708	32213	45867	33067	33002	32720	31536	29135	36765	0	-0.922004	-0.486032	10.016721	-0.017102	-0.01926	-0.007733	-8.460721	-27.451774	44.096531	-0.556917	0.053658	0.015183	-0.828694	30.317821
	3.97359E+12	1.55218E+15	0	87	0	817	1637.8	31695	32198	45923	33069	33005	32714	31504	29167	36781	0	-0.931618	-0.497095	10.058798	-0.013661	-0.014357	-0.017364	-8.546208	-27.271893	43.880316	-0.556894	0.053432	0.015109	-0.828726	30.317821
	3.97359E+12	1.55218E+15	0	41047	0	818	1637.7	31714	32244	45980	33060	33004	32705	31504	29151	36781	0	-0.917837	-0.462977	10.101626	-0.027996	-0.01576	-0.031433	-8.233312	-27.5905	44.100928	-0.556913	0.053231	0.015088	-0.828726	30.295119
	3.97359E+12	1.55218E+15	0	12375	0	819	1637.6	31722	32326	46019	33063	33011	32699	31504	29151	36797	0	-0.912861	-0.401771	10.130916	-0.022992	-0.004385	-0.041058	-8.064435	-27.686529	44.063843	-0.556965	0.053056	0.015028	-0.828703	30.272418
	3.97359E+12	1.55218E+15	0	8279	0	820	1637.8	31724	32324	45946	33055	33009	32695	31504	29151	36781	0	-0.911239	-0.403161	10.076098	-0.035762	-0.007478	-0.047183	-8.402724	-27.66981	44.033864	-0.557035	0.052899	0.015018	-0.828667	30.317821
	3.97359E+12	1.55218E+15	0	87	0	821	1637.8	31789	32422	45802	33044	33013	32693	31504	29151	36765	0	-0.863358	-0.330639	9.967922	-0.053589	-0.000823	-0.049935	-8.490925	-27.643346	44.249144	-0.557109	0.052802	0.015051	-0.828622	30.317821
	3.97359E+12	1.55218E+15	0	8279	0	822	1637.7	31891	32438	45698	33035	33022	32694	31504	29183	36781	0	-0.786439	-0.320039	9.889818	-0.06834	0.01388	-0.047911	-8.536121	-27.767398	44.072101	-0.557176	0.052784	0.015099	-0.828578	30.295119
	3.97359E+12	1.55218E+15	0	49239	0	823	1638.2	31996	32309	45695	33018	33024	32688	31504	29151	36765	0	-0.704912	-0.417627	9.887759	-0.095578	0.017415	-0.056861	-8.202582	-27.964029	43.896607	-0.557265	0.052837	0.01523	-0.828512	30.408627
	3.97359E+12	1.55218E+15	0	45143	0	824	1637.8	32040	32259	45727	33012	33034	32688	31488	29167	36765	0	-0.67119	-0.45588	9.911759	-0.105536	0.03371	-0.056534	-8.205258	-27.643468	44.076796	-0.557353	0.052964	0.015358	-0.828442	30.317821
	3.97359E+12	1.55218E+15	0	41047	0	825	1638	32070	32256	45756	32993	33040	32686	31520	29167	36765	0	-0.648267	-0.458385	9.933619	-0.1363	0.043715	-0.058974	-8.543285	-27.511586	44.188304	-0.557442	0.053191	0.015564	-0.828364	30.363224
	3.97359E+12	1.55218E+15	0	32855	0	826	1638	32059	32143	45771	32980	33044	32687	31488	29167	36765	0	-0.655147	-0.542824	9.94489	-0.157482	0.050364	-0.056858	-8.473159	-27.693611	44.333179	-0.557521	0.053485	0.015823	-0.828287	30.363224
	3.97359E+12	1.55218E+15	0	32855	0	827	1637.8	32042	31992	45656	32980	33051	32690	31504	29167	36781	0	-0.666323	-0.655748	9.858417	-0.157705	0.061682	-0.051987	-8.485983	-27.643993	44.37502	-0.557584	0.053816	0.016058	-0.828218	30.317821
	3.97359E+12	1.55218E+15	0	45143	0	828	1637.9	31985	31900	45473	32978	33049	32690	31504	29183	36781	0	-0.708401	-0.7238	9.72087	-0.160905	0.058466	-0.051935	-8.484646	-27.722928	44.011516	-0.557647	0.054145	0.01631	-0.82815	30.340522
	3.97359E+12	1.55218E+15	0	4183	0	829	1637.8	31917	31759	45414	32993	33043	32696	31504	29151	36781	0	-0.758228	-0.828518	9.676464	-0.136744	0.048471	-0.042956	-8.495133	-27.399387	44.072418	-0.557684	0.054388	0.016504	-0.828105	30.317821
	3.97359E+12	1.55218E+15	0	58455	24	830	1638.1	31874	31687	45519	33014	33043	32700	31488	29183	36781	0	-0.7896	-0.881674	9.755411	-0.102657	0.048146	-0.037329	-8.454287	-27.425505	44.095418	-0.557711	0.054557	0.016587	-0.828074	30.385925
	3.97359E+12	1.55218E+15	0	37463	1607	831	1638.1	31819	31855	45629	33029	33036	32708	31504	29151	36781	0	-0.833324	-0.755222	9.838027	-0.078524	0.036508	-0.025163	-8.660946	-27.612616	43.916589	-0.557702	0.054637	0.016614	-0.828074	30.385925
	3.97359E+12	1.55218E+15	0	46935	16536	832	1637.9	31736	31963	45662	33029	33030	32710	31520	29151	36765	0	-0.89769	-0.673441	9.862715	-0.07863	0.026758	-0.02203	-8.461082	-27.418905	43.952795	-0.557683	0.054685	0.016663	-0.828083	30.340522
	3.97359E+12	1.55218E+15	0	26711	65535	833	1638.1	31680	31925	45589	33039	33019	32718	31520	29151	36781	0	-0.939547	-0.70103	9.807856	-0.062521	0.008701	-0.009727	-8.460818	-27.451395	43.916865	-0.557626	0.054641	0.016696	-0.828123	30.385925
	3.97359E+12	1.55218E+15	0	45143	0	834	1637.9	31665	31843	45552	33051	33011	32722	31536	29151	36781	0	-0.950029	-0.762337	9.779999	-0.043188	-0.004474	-0.003856	-8.661453	-27.477685	44.070333	-0.557554	0.054512	0.016694	-0.828181	30.340522
	3.97359E+12	1.55218E+15	0	41047	0	835	1637.9	31653	31778	45599	33065	33012	32730	31520	29135	36765	0	-0.958255	-0.810837	9.815316	-0.020731	-0.003127	0.008433	-8.461238	-27.280315	44.2133	-0.557445	0.054309	0.016534	-0.828271	30.340522
	3.97359E+12	1.55218E+15	0	53335	0	836	1638.2	31676	31788	45691	33082	33004	32736	31504	29151	36749	0	-0.940683	-0.803466	9.884538	0.006839	-0.016393	0.017314	-8.466278	-27.475883	44.187123	-0.557314	0.054034	0.016392	-0.82838	30.408627
	3.97359E+12	1.55218E+15	0	28759	0	837	1638	31677	31951	45766	33092	33001	32738	31536	29151	36781	0	-0.942085	-0.681604	9.940851	0.022961	-0.021412	0.020116	-8.622651	-27.448245	44.188625	-0.557177	0.053708	0.016208	-0.828497	30.363224
	3.97359E+12	1.55218E+15	0	8279	0	838	1638	31695	32052	45754	33090	33002	32733	31520	29119	36781	0	-0.929747	-0.606237	9.93184	0.019881	-0.01971	0.012207	-8.652458	-27.389198	44.223411	-0.557065	0.053394	0.016032	-0.828596	30.363224
	3.97359E+12	1.55218E+15	0	61527	0	839	1637.9	31767	32062	45778	33095	33002	32728	31536	29167	36781	0	-0.875381	-0.599747	9.94991	0.028144	-0.019722	0.004034	-8.334097	-27.722789	44.044887	-0.55698	0.053061	0.015831	-0.828678	30.340522
	3.97359E+12	1.55218E+15	0	12375	0	840	1638.4	31824	32163	45829	33087	33006	32723	31520	29135	36781	0	-0.833109	-0.524567	9.988382	0.015481	-0.013077	-0.003628	-8.261278	-27.66505	44.03747	-0.556919	0.052777	0.015658	-0.82874	30.45403
	3.97359E+12	1.55218E+15	0	24663	0	841	1638.1	31878	32224	45864	33077	33012	32724	31504	29135	36765	0	-0.793158	-0.4798	10.01466	-0.00095	-0.003224	-0.001598	-8.121058	-27.641348	44.236548	-0.556848	0.05256	0.015517	-0.828805	30.385925
	3.97359E+12	1.55218E+15	0	53335	0	842	1638.2	31935	32248	45876	33068	33020	32715	31504	29151	36765	0	-0.750207	-0.462509	10.023742	-0.015269	0.009966	-0.01557	-8.07472	-27.801085	44.094985	-0.55682	0.052417	0.015396	-0.828835	30.408627
	3.97359E+12	1.55218E+15	0	49239	0	843	1637.9	32004	32251	45851	33050	33025	32709	31520	29151	36781	0	-0.698198	-0.461346	10.004943	-0.044444	0.01838	-0.024449	-8.447441	-27.818613	43.749758	-0.556815	0.052364	0.015353	-0.828842	30.340522
	3.97359E+12	1.55218E+15	0	36951	0	844	1638	32028	32239	45829	33039	33037	32710	31504	29183	36765	0	-0.679812	-0.470572	9.988449	-0.062391	0.037974	-0.02232	-8.241335	-27.588441	43.921365	-0.556801	0.052413	0.015326	-0.828849	30.363224
	3.97359E+12	1.55218E+15	0	45143	0	845	1638.2	32029	32280	45801	33028	33046	32710	31488	29167	36765	0	-0.679462	-0.439766	9.967447	-0.080246	0.052714	-0.021823	-8.106391	-27.966292	44.24783	-0.556783	0.052549	0.015323	-0.828853	30.408627
	3.97359E+12	1.55218E+15	0	12375	0	846	1638.5	32024	32317	45761	33019	33050	32708	31488	29167	36797	0	-0.683548	-0.41181	9.937444	-0.094714	0.059342	-0.02465	-8.147687	-27.77803	44.174623	-0.556771	0.052738	0.015354	-0.828848	30.476731
	3.97359E+12	1.55218E+15	0	53335	0	847	1638.3	32014	32272	45721	33003	33056	32710	31504	29151	36765	0	-0.690716	-0.445491	9.907336	-0.120891	0.069263	-0.020804	-8.082497	-27.588469	44.212464	-0.556742	0.053016	0.015448	-0.828848	30.431328
	3.97359E+12	1.55218E+15	0	20567	0	848	1638.3	32030	32131	45727	32996	33058	32711	31488	29167	36765	0	-0.676792	-0.551238	9.911865	-0.132312	0.072589	-0.018928	-8.387664	-27.969732	44.079352	-0.556704	0.05333	0.015571	-0.828851	30.431328
	3.97359E+12	1.55218E+15	0	57431	0	849	1638.3	32005	32153	45668	32999	33058	32710	31488	29167	36781	0	-0.696056	-0.534444	9.867505	-0.127403	0.07256	-0.020636	-8.530105	-27.760698	43.893458	-0.556673	0.053633	0.015678	-0.82885	30.431328
	3.97359E+12	1.55218E+15	0	28759	0	850	1638	31916	32186	45615	33003	33052	32718	31488	29151	36781	0	-0.764144	-0.508784	9.827539	-0.121257	0.062691	-0.008057	-8.345463	-27.695621	44.097156	-0.556602	0.053891	0.015784	-0.828879	30.363224
	3.97359E+12	1.55218E+15	0	4183	0	851	1637.9	31864	32168	45589	33011	33048	32721	31504	29183	36781	0	-0.803395	-0.521648	9.807939	-0.108376	0.056066	-0.003596	-8.326235	-27.430615	44.1	-0.556519	0.054101	0.015862	-0.82892	30.340522
	3.97359E+12	1.55218E+15	0	61527	0	852	1637.8	31862	32150	45656	33013	33044	32719	31488	29167	36781	0	-0.804698	-0.535163	9.85827	-0.105068	0.049575	-0.006908	-8.63071	-27.302959	43.852924	-0.556447	0.054282	0.015945	-0.828955	30.317821
	3.97359E+12	1.55218E+15	0	36951	0	853	1638.1	31833	32166	45720	33025	33041	32725	31488	29167	36765	0	-0.826617	-0.522624	9.906409	-0.085654	0.044484	0.00221	-8.76784	-27.445579	44.250619	-0.556349	0.054404	0.015973	-0.829012	30.385925
	3.97359E+12	1.55218E+15	0	54359	24	854	1638.2	31829	32205	45708	33029	33036	32726	31504	29167	36781	0	-0.830086	-0.493316	9.897407	-0.079122	0.036313	0.003608	-8.576056	-27.567824	44.248765	-0.556247	0.054486	0.015998	-0.829075	30.408627
	3.97359E+12	1.55218E+15	0	9047	1638	855	1638.1	31798	32202	45624	33039	33031	32725	31488	29167	36781	0	-0.853663	-0.49522	9.834233	-0.062844	0.028082	0.001592	-8.582834	-27.589833	43.861871	-0.556155	0.054506	0.015989	-0.829135	30.385925
	3.97359E+12	1.55218E+15	0	55127	16536	856	1638.1	31753	32160	45619	33048	33027	32726	31504	29135	36765	0	-0.887221	-0.526076	9.830444	-0.048232	0.021465	0.002819	-8.746149	-27.387134	44.082264	-0.556059	0.054443	0.015867	-0.829206	30.385925
	3.97359E+12	1.55218E+15	0	51287	65535	857	1637.9	31773	32154	45746	33058	33026	32728	31504	29151	36749	0	-0.872034	-0.530961	9.925861	-0.032123	0.019688	0.005642	-8.742968	-27.605092	44.222192	-0.55596	0.05437	0.015775	-0.829279	30.340522
	3.97359E+12	1.55218E+15	0	28759	0	858	1637.8	31818	32142	45863	33061	33025	32725	31488	29167	36781	0	-0.837771	-0.540595	10.013804	-0.027173	0.018059	0.000727	-8.583437	-27.443451	44.181949	-0.555878	0.05428	0.015672	-0.829342	30.317821
	3.97359E+12	1.55218E+15	0	53335	0	859	1637.7	31847	32198	45875	33062	33027	32723	31520	29135	36797	0	-0.816575	-0.499118	10.02282	-0.025528	0.021311	-0.002484	-8.578468	-27.28499	44.221238	-0.555806	0.054197	0.015558	-0.829398	30.295119
	3.97359E+12	1.55218E+15	0	36951	0	860	1638.4	31879	32220	45846	33059	33028	32717	31520	29183	36797	0	-0.792158	-0.482613	10.001197	-0.029939	0.023036	-0.01196	-8.779442	-27.476196	44.048347	-0.555764	0.054128	0.015456	-0.829432	30.45403
	3.97359E+12	1.55218E+15	0	8279	0	861	1638.3	31899	32307	45854	33056	33034	32716	31528	29216	36806	0	-0.778179	-0.417816	10.007198	-0.034853	0.032816	-0.013383	-8.572064	-27.451732	44.039258	-0.555727	0.054102	0.015349	-0.829461	30.431328
	3.97359E+12	1.55218E+15	0	20567	0	862	1638.1	31935	32394	45797	33046	33033	32710	31542	29130	36782	0	-0.752197	-0.353287	9.964341	-0.050956	0.031394	-0.022619	-8.605688	-27.3955	44.240655	-0.555715	0.054105	0.015299	-0.829469	30.385925
	3.97359E+12	1.55218E+15	0	28759	0	863	1637.9	31972	32358	45764	33041	33035	32705	31512	29120	36756	0	-0.72387	-0.380838	9.939529	-0.058989	0.034758	-0.030407	-8.636963	-27.68156	44.101661	-0.555728	0.054137	0.015269	-0.829459	30.340522
	3.97359E+12	1.55218E+15	0	20567	0	864	1638.3	31983	32286	45662	33028	33044	32702	31489	28995	36746	0	-0.714423	-0.434608	9.862971	-0.079915	0.049557	-0.034632	-8.422718	-27.861907	43.755376	-0.555751	0.054262	0.015277	-0.829436	30.431328
	3.97359E+12	1.55218E+15	0	41047	0	865	1638.3	32006	32211	45590	33025	33044	32702	31490	29172	36756	0	-0.696098	-0.491039	9.808883	-0.084789	0.049598	-0.034523	-8.657981	-27.4729	43.901555	-0.555772	0.054397	0.0153	-0.829412	30.431328
	3.97359E+12	1.55218E+15	0	4183	0	866	1638	31977	32167	45490	33016	33049	32696	31490	29140	36740	0	-0.717786	-0.523785	9.733646	-0.099342	0.057891	-0.04373	-8.503518	-27.695926	44.378092	-0.555821	0.05459	0.015354	-0.829366	30.363224
	3.97359E+12	1.55218E+15	0	53335	0	867	1638.2	31960	32119	45488	33013	33046	32695	31490	29156	36756	0	-0.729917	-0.559366	9.732176	-0.104088	0.053078	-0.045252	-8.214155	-27.674394	44.432276	-0.555873	0.054778	0.015434	-0.829317	30.408627
	3.97359E+12	1.55218E+15	0	32855	0	868	1638.1	31976	32173	45416	33014	33037	32697	31490	29156	36756	0	-0.718608	-0.519213	9.678053	-0.102513	0.03845	-0.042189	-8.193251	-26.767669	44.522319	-0.555914	0.054915	0.01554	-0.829278	30.385925
	3.97359E+12	1.55218E+15	0	28759	0	869	1638	31844	32191	45300	33017	33037	32697	31474	29172	36772	0	-0.81899	-0.504093	9.590752	-0.097676	0.03841	-0.042298	-8.182816	-27.531745	44.392329	-0.555957	0.055042	0.015631	-0.829239	30.363224
	3.97359E+12	1.55218E+15	0	87	0	870	1638.6	31770	31991	45320	33028	33033	32701	31506	29172	36772	0	-0.872072	-0.652458	9.605868	-0.0797	0.031732	-0.03635	-8.308017	-28.091426	43.959065	-0.555984	0.055108	0.015677	-0.829216	30.499432
	3.97359E+12	1.55218E+15	0	49239	0	871	1638.2	31822	32050	45313	33032	33026	32708	31490	29172	36788	0	-0.833711	-0.609221	9.600557	-0.07355	0.020253	-0.025381	-8.514778	-29.138373	43.727977	-0.555977	0.055125	0.015725	-0.829219	30.408627
	3.97359E+12	1.55218E+15	0	61527	0	872	1638.1	31739	32095	45380	33039	33021	32711	31490	29172	36772	0	-0.897179	-0.574534	9.650822	-0.062287	0.01202	-0.020895	-8.702889	-28.715367	43.771074	-0.555956	0.055091	0.015754	-0.829234	30.385925
	3.97359E+12	1.55218E+15	0	61527	0	873	1638.1	31669	32064	45380	33048	33010	32714	31490	29172	36788	0	-0.949812	-0.596834	9.65077	-0.047701	-0.005969	-0.016546	-8.692793	-27.354068	43.656824	-0.555922	0.054937	0.015695	-0.829268	30.385925
	3.97359E+12	1.55218E+15	0	53335	0	874	1638.1	31650	32090	45381	33055	32999	32719	31490	29172	36788	0	-0.964536	-0.577127	9.651505	-0.036434	-0.023953	-0.008928	-8.699466	-27.810409	43.652043	-0.555865	0.054702	0.015638	-0.829323	30.385925
	3.97359E+12	1.55218E+15	0	41047	0	875	1638.2	31678	32038	45520	33065	32992	32721	31506	29172	36788	0	-0.942487	-0.616356	9.756014	-0.020176	-0.03546	-0.006172	-8.66135	-27.587174	43.79999	-0.555801	0.054394	0.015553	-0.829388	30.408627
	3.97359E+12	1.55218E+15	0	28759	0	876	1637.9	31766	32158	45682	33073	32995	32718	31522	29172	36788	0	-0.877436	-0.527873	9.877757	-0.007202	-0.030669	-0.011225	-8.864107	-27.493638	43.921523	-0.555757	0.054073	0.015416	-0.829441	30.340522
	3.97359E+12	1.55218E+15	0	8279	0	877	1638.1	31755	32217	45784	33073	32996	32716	31490	29188	36788	0	-0.886308	-0.483447	9.954444	-0.007065	-0.029026	-0.014412	-8.696974	-27.354119	44.036063	-0.555725	0.053787	0.015354	-0.829482	30.385925
	3.97359E+12	1.55218E+15	0	37975	24	878	1638	31780	32215	45763	33067	33000	32712	31506	29156	36788	0	-0.867428	-0.48533	9.93866	-0.016734	-0.022417	-0.020543	-8.527696	-27.378674	44.188266	-0.555711	0.053542	0.015311	-0.829508	30.363224
	3.97359E+12	1.55218E+15	0	57687	1643	879	1637.9	31840	32255	45724	33061	33003	32711	31490	29172	36772	0	-0.822583	-0.456227	9.909372	-0.026503	-0.017461	-0.02189	-8.73052	-27.372279	44.167579	-0.5557	0.053335	0.015288	-0.82953	30.340522
	3.97359E+12	1.55218E+15	0	5975	16536	880	1638.3	31873	32165	45732	33061	33008	32711	31490	29156	36756	0	-0.796157	-0.523761	9.915501	-0.026388	-0.009355	-0.021838	-8.685705	-27.373931	44.136427	-0.555689	0.053153	0.015248	-0.829549	30.431328
	3.97359E+12	1.55218E+15	0	47191	65535	881	1638.2	31935	32143	45874	33054	33013	32707	31490	29140	36772	0	-0.748869	-0.541101	10.022245	-0.037688	-0.00111	-0.027922	-8.713139	-27.369757	44.321829	-0.555696	0.053023	0.015227	-0.829553	30.408627
	3.97359E+12	1.55218E+15	0	49239	0	882	1638	31966	32279	46057	33046	33026	32699	31506	29156	36772	0	-0.727117	-0.439845	10.159748	-0.05056	0.020163	-0.040277	-8.612288	-27.365144	44.283706	-0.555741	0.052989	0.015205	-0.829526	30.363224
	3.97359E+12	1.55218E+15	0	53335	0	883	1638	32022	32320	46115	33027	33033	32695	31506	29156	36772	0	-0.685173	-0.409883	10.203377	-0.081333	0.031811	-0.045903	-8.268774	-27.405269	44.285942	-0.555799	0.053059	0.015258	-0.829481	30.363224
	3.97359E+12	1.55218E+15	0	8279	0	884	1638	32074	32224	46014	33005	33046	32693	31490	29140	36772	0	-0.644633	-0.482404	10.127518	-0.117089	0.053207	-0.048157	-8.473235	-27.213523	44.280367	-0.555858	0.053276	0.015382	-0.829425	30.363224
	3.97359E+12	1.55218E+15	0	32855	0	885	1637.5	32038	32038	45895	32994	33053	32693	31506	29156	36756	0	-0.669963	-0.621471	10.037964	-0.135187	0.064705	-0.04768	-8.605895	-27.374603	44.30823	-0.555913	0.053569	0.015538	-0.829367	30.249716
	3.97359E+12	1.55218E+15	0	53335	0	886	1638.1	32022	31988	45840	32998	33053	32694	31506	29140	36772	0	-0.681079	-0.658305	9.996747	-0.128505	0.06464	-0.046228	-8.543984	-27.515366	44.195968	-0.555964	0.053848	0.015674	-0.829312	30.385925
	3.97359E+12	1.55218E+15	0	8279	0	887	1638.1	32000	32079	45843	33011	33064	32693	31506	29140	36772	0	-0.698903	-0.589907	9.99898	-0.107419	0.082312	-0.048182	-8.72081	-27.43228	43.869304	-0.556027	0.054138	0.015702	-0.829251	30.385925
	3.97359E+12	1.55218E+15	0	41047	0	888	1638	31948	32142	45787	33011	33065	32696	31490	29140	36740	0	-0.73921	-0.542141	9.956829	-0.107567	0.083901	-0.043375	-8.709367	-27.758246	43.903919	-0.556074	0.054434	0.015727	-0.829199	30.363224
	3.97359E+12	1.55218E+15	0	24663	0	889	1638.3	31903	32189	45697	33012	33055	32702	31506	29156	36756	0	-0.773763	-0.506183	9.889219	-0.105981	0.067608	-0.03393	-8.581128	-27.728242	44.075079	-0.55609	0.054674	0.01578	-0.829171	30.431328
	3.97359E+12	1.55218E+15	0	24663	0	890	1638.3	31875	32164	45642	33014	33058	32705	31490	29140	36756	0	-0.794697	-0.524531	9.847865	-0.102856	0.072413	-0.029175	-8.408925	-27.546334	44.027746	-0.556092	0.054924	0.015812	-0.829153	30.431328
	3.97359E+12	1.55218E+15	0	87	0	891	1638.1	31824	32123	45631	33013	33053	32710	31506	29172	36756	0	-0.832954	-0.554688	9.839519	-0.104698	0.064265	-0.0212	-8.602886	-27.738042	44.076189	-0.556067	0.055151	0.015865	-0.829154	30.385925
	3.97359E+12	1.55218E+15	0	45143	0	892	1638.2	31762	32056	45640	33019	33042	32713	31490	29172	36772	0	-0.878992	-0.603974	9.84626	-0.094949	0.046316	-0.016742	-8.597702	-27.710264	43.89724	-0.556028	0.0553	0.015925	-0.829169	30.408627
	3.97359E+12	1.55218E+15	0	45143	0	893	1638	31708	32057	45617	33032	33035	32717	31490	29156	36772	0	-0.920067	-0.602654	9.828891	-0.073997	0.034749	-0.010897	-8.436393	-27.686661	43.881723	-0.555974	0.055366	0.015941	-0.829201	30.363224
	3.97359E+12	1.55218E+15	0	61527	0	894	1638.2	31673	32053	45597	33046	33030	32717	31506	29172	36756	0	-0.946408	-0.605068	9.813876	-0.051147	0.026453	-0.011463	-8.433053	-27.838254	44.12868	-0.555926	0.055355	0.015901	-0.829234	30.408627
	3.97359E+12	1.55218E+15	0	32855	0	895	1638	31677	32064	45625	33060	33026	32719	31506	29156	36772	0	-0.943634	-0.597015	9.834879	-0.028519	0.019759	-0.008818	-8.602708	-27.846182	43.767474	-0.555875	0.055274	0.015802	-0.829276	30.363224
	3.97359E+12	1.55218E+15	0	87	0	896	1638	31715	32165	45698	33073	33015	32718	31506	29188	36804	0	-0.91608	-0.521912	9.889764	-0.007293	0.001759	-0.011009	-8.57151	-27.687155	43.621308	-0.555833	0.055088	0.015674	-0.829318	30.363224
	3.97359E+12	1.55218E+15	0	57431	0	897	1637.8	31765	32244	45760	33076	33006	32720	31490	29156	36772	0	-0.8793	-0.463558	9.936349	-0.002506	-0.012895	-0.008018	-8.575761	-27.733531	43.836336	-0.555783	0.054845	0.015561	-0.829371	30.317821
	3.97359E+12	1.55218E+15	0	41047	0	898	1638.2	31761	32267	45725	33066	33009	32714	31506	29172	36772	0	-0.882377	-0.446032	9.910127	-0.018413	-0.007833	-0.017214	-8.583411	-27.63564	43.763959	-0.555759	0.054652	0.015491	-0.829401	30.408627
	3.97359E+12	1.55218E+15	0	61527	0	899	1638.3	31754	32270	45599	33057	33007	32711	31522	29172	36772	0	-0.887745	-0.443624	9.81545	-0.03288	-0.010923	-0.021703	-8.547045	-27.305186	43.908164	-0.555746	0.05448	0.015476	-0.829421	30.431328
	3.97359E+12	1.55218E+15	0	8279	0	900	1638.2	31791	32259	45413	33045	33005	32709	31474	29172	36804	0	-0.859785	-0.452389	9.675674	-0.05233	-0.013983	-0.024484	-8.746364	-27.521927	44.097881	-0.555738	0.05434	0.01553	-0.829435	30.408627
	3.97359E+12	1.55218E+15	0	28759	0	901	1638.1	31855	32114	45383	33044	33007	32710	31506	29172	36772	0	-0.809544	-0.56181	9.653164	-0.054039	-0.010737	-0.022827	-8.572452	-27.479108	43.898675	-0.555724	0.054215	0.015583	-0.829451	30.385925
	3.97359E+12	1.55218E+15	0	37975	24	902	1638.1	31931	32081	45482	33039	33010	32704	31490	29188	36772	0	-0.751474	-0.587498	9.727625	-0.061971	-0.00574	-0.032203	-8.444226	-27.520262	43.831572	-0.555739	0.054123	0.015653	-0.829445	30.385925
	3.97359E+12	1.55218E+15	0	20567	0	903	1638	31951	32084	45572	33036	33014	32702	31506	29172	36772	0	-0.736361	-0.58558	9.795256	-0.066836	0.000808	-0.035247	-8.438724	-27.349285	44.365431	-0.555762	0.054034	0.015649	-0.829436	30.363224
	3.97359E+12	1.55218E+15	0	30551	16536	904	1638.1	31938	32022	45565	33027	33015	32702	31490	29156	36756	0	-0.745355	-0.631755	9.790011	-0.081428	0.002549	-0.034908	-8.594396	-27.343068	44.330828	-0.555781	0.053982	0.015688	-0.829426	30.385925
	3.97359E+12	1.55218E+15	0	30807	65535	905	1638.3	31885	32034	45535	33022	33019	32699	31490	29140	36772	0	-0.785544	-0.62196	9.767467	-0.089398	0.009134	-0.039478	-8.639845	-27.541053	43.996203	-0.555814	0.05397	0.01574	-0.829404	30.431328
	3.97359E+12	1.55218E+15	0	57431	0	906	1638.6	31848	32044	45571	33020	33025	32697	31506	29156	36756	0	-0.813469	-0.613808	9.794557	-0.092506	0.018911	-0.042538	-8.237455	-27.349549	43.986166	-0.555856	0.053995	0.015781	-0.829373	30.499432
	3.97359E+12	1.55218E+15	0	49239	0	907	1638.4	31851	32072	45625	33023	33026	32700	31506	29140	36772	0	-0.811649	-0.593019	9.835097	-0.087817	0.02046	-0.037841	-8.6126	-27.370183	44.337504	-0.555884	0.054016	0.015803	-0.829352	30.45403
	3.97359E+12	1.55218E+15	0	24663	0	908	1638.2	31824	32026	45648	33016	33030	32698	31490	29140	36756	0	-0.831635	-0.62723	9.852322	-0.099218	0.027062	-0.040739	-8.740267	-27.393791	44.341757	-0.55592	0.054084	0.015849	-0.829323	30.408627
	3.97359E+12	1.55218E+15	0	24663	0	909	1638.1	31777	31930	45592	33012	33032	32705	31522	29124	36772	0	-0.866126	-0.69854	9.810184	-0.106013	0.030283	-0.029382	-8.547466	-27.251484	43.971789	-0.555917	0.054177	0.015908	-0.829318	30.385925
	3.97359E+12	1.55218E+15	0	45143	0	910	1638.2	31742	31910	45570	33011	33026	32710	31506	29156	36772	0	-0.892334	-0.712994	9.793646	-0.107739	0.020513	-0.021419	-8.593408	-27.227948	44.080215	-0.555888	0.054243	0.015991	-0.829331	30.408627
	3.97359E+12	1.55218E+15	0	32855	0	911	1638.3	31713	31897	45638	33014	33024	32707	31506	29140	36772	0	-0.914016	-0.722291	9.84475	-0.10271	0.017262	-0.026345	-8.544292	-27.490751	43.884632	-0.555875	0.054287	0.016067	-0.829335	30.431328
	3.97359E+12	1.55218E+15	0	87	0	912	1638	31736	31923	45687	33028	33027	32710	31490	29156	36772	0	-0.897093	-0.703319	9.881527	-0.080199	0.021907	-0.022027	-8.74361	-27.751545	43.929463	-0.555854	0.054299	0.01606	-0.829349	30.363224
	3.97359E+12	1.55218E+15	0	87	0	913	1638.1	31753	31958	45691	33036	33022	32709	31522	29156	36740	0	-0.884589	-0.677278	9.884565	-0.067097	0.013703	-0.023971	-8.576366	-27.705702	43.91948	-0.555841	0.054255	0.016028	-0.829361	30.385925
	3.97359E+12	1.55218E+15	0	49239	0	914	1638.5	31743	31986	45686	33050	33014	32710	31522	29172	36756	0	-0.892252	-0.655937	9.880884	-0.044189	0.000532	-0.022972	-8.402518	-27.691898	43.916456	-0.555829	0.054119	0.015951	-0.82938	30.476731
	3.97359E+12	1.55218E+15	0	87	0	915	1638.2	31735	32045	45744	33054	33014	32712	31506	29172	36772	0	-0.899226	-0.611865	9.924399	-0.037871	0.000457	-0.019919	-8.63056	-27.81517	43.9286	-0.55581	0.053996	0.015927	-0.829401	30.408627
	3.97359E+12	1.55218E+15	0	28759	0	916	1638.5	31754	32054	45847	33065	33008	32717	31506	29172	36788	0	-0.884664	-0.605189	10.001884	-0.020027	-0.009474	-0.012395	-8.454136	-27.975564	43.891764	-0.55577	0.053802	0.015866	-0.829442	30.476731
	3.97359E+12	1.55218E+15	0	16471	0	917	1638.2	31803	32042	45906	33063	33009	32715	31506	29156	36772	0	-0.847552	-0.614998	10.046199	-0.023322	-0.007803	-0.015506	-8.294343	-27.814891	44.073581	-0.555739	0.053621	0.015813	-0.829475	30.408627
	3.97359E+12	1.55218E+15	0	45143	0	918	1638.2	31822	32154	45855	33062	33008	32720	31522	29156	36788	0	-0.834626	-0.531408	10.007879	-0.025117	-0.009465	-0.007488	-8.458934	-27.683002	44.025275	-0.555682	0.053439	0.015767	-0.829526	30.408627
	3.97359E+12	1.55218E+15	0	36951	0	919	1638.1	31825	32156	45788	33059	33004	32721	31506	29188	36756	0	-0.832498	-0.53001	9.957507	-0.030037	-0.015921	-0.005823	-8.614091	-27.732639	44.100162	-0.555618	0.053247	0.015751	-0.829582	30.385925
	3.97359E+12	1.55218E+15	0	45143	0	920	1638.3	31857	32166	45800	33055	33008	32711	31506	29172	36772	0	-0.808238	-0.52281	9.966592	-0.036136	-0.009274	-0.02162	-8.488968	-27.598763	43.772588	-0.555604	0.053089	0.015744	-0.829601	30.431328
	3.97359E+12	1.55218E+15	0	28759	0	921	1638.1	31924	32169	45836	33048	33008	32717	31490	29156	36756	0	-0.75763	-0.52156	9.993656	-0.047794	-0.009245	-0.011772	-8.153362	-27.506215	43.593272	-0.555556	0.052956	0.015772	-0.829641	30.385925
	3.97359E+12	1.55218E+15	0	61527	0	922	1638	31973	32114	45812	33046	33017	32714	31506	29156	36772	0	-0.719895	-0.563423	9.975638	-0.051031	0.005408	-0.016397	-8.356568	-27.364487	43.916092	-0.555523	0.052878	0.01578	-0.829668	30.363224
	3.97359E+12	1.55218E+15	0	87	0	923	1638	31998	32219	45748	33036	33023	32713	31506	29156	36788	0	-0.702345	-0.48515	9.927554	-0.067281	0.015281	-0.017566	-8.477911	-27.357967	44.211628	-0.555491	0.052867	0.01582	-0.829689	30.363224
	3.97359E+12	1.55218E+15	0	61527	0	924	1638	32011	32220	45673	33027	33024	32711	31506	29156	36788	0	-0.692566	-0.484565	9.871199	-0.081839	0.017045	-0.020424	-8.483476	-27.474846	44.148452	-0.555466	0.052894	0.015903	-0.829703	30.363224
	3.97359E+12	1.55218E+15	0	57431	0	925	1638.1	32007	32082	45647	33019	33029	32716	31515	29189	36796	0	-0.693788	-0.58774	9.851685	-0.095008	0.025205	-0.012087	-8.317626	-27.664863	44.190436	-0.555411	0.052976	0.01601	-0.829732	30.385925
	3.97359E+12	1.55218E+15	0	13399	24	926	1638.2	32007	32032	45727	33013	33036	32710	31541	29144	36743	0	-0.693021	-0.625107	9.911832	-0.104553	0.036701	-0.021384	-8.327567	-27.357632	44.035496	-0.555385	0.053115	0.016124	-0.829739	30.408627
	3.97359E+12	1.55218E+15	0	45655	1607	927	1638.2	31994	32141	45818	33004	33043	32710	31508	29115	36750	0	-0.70419	-0.543357	9.980205	-0.11922	0.048171	-0.02098	-8.464692	-27.207362	43.885002	-0.555355	0.053323	0.016262	-0.829742	30.408627
	3.97359E+12	1.55218E+15	0	38743	16536	928	1638.2	31944	32135	45814	33006	33052	32709	31487	28990	36739	0	-0.741994	-0.547202	9.977161	-0.115993	0.062748	-0.022554	-8.595412	-27.520756	43.934272	-0.555333	0.053572	0.016357	-0.82974	30.408627
	3.97359E+12	1.55218E+15	0	18519	65535	929	1638.1	31925	32025	45759	33012	33051	32714	31518	29152	36766	0	-0.755094	-0.629353	9.935797	-0.106451	0.060992	-0.014791	-8.601019	-27.618376	43.863296	-0.555286	0.053794	0.016424	-0.829755	30.385925
	3.97359E+12	1.55218E+15	0	45143	0	930	1638.1	31898	32108	45682	33014	33056	32712	31518	29120	36766	0	-0.776665	-0.566874	9.877904	-0.103163	0.069094	-0.018007	-8.428302	-27.578557	44.200643	-0.555252	0.054036	0.016464	-0.829762	30.385925
	3.97359E+12	1.55218E+15	0	8279	0	931	1638	31824	32170	45656	33013	33052	32711	31518	29136	36766	0	-0.833603	-0.519574	9.858283	-0.104764	0.062633	-0.019611	-8.47257	-27.657233	44.278075	-0.555222	0.05426	0.016522	-0.829766	30.363224
	3.97359E+12	1.55218E+15	0	53335	0	932	1638	31805	32121	45636	33014	33051	32710	31518	29136	36782	0	-0.847387	-0.556004	9.84324	-0.103097	0.061009	-0.021257	-8.414224	-27.268719	44.436955	-0.555197	0.054475	0.01658	-0.829767	30.363224
	3.97359E+12	1.55218E+15	0	61527	0	933	1638.1	31776	32043	45622	33013	33043	32709	31502	29136	36782	0	-0.868303	-0.613948	9.832723	-0.104599	0.048062	-0.022906	-8.182702	-27.62421	43.969255	-0.555176	0.054651	0.016671	-0.829768	30.385925
	3.97359E+12	1.55218E+15	0	61527	0	934	1638.6	31738	32094	45655	33023	33038	32713	31502	29120	36734	0	-0.897373	-0.574967	9.857598	-0.088278	0.039776	-0.016934	-8.217501	-28.020516	43.576462	-0.555139	0.054766	0.016725	-0.829784	30.499432
	3.97359E+12	1.55218E+15	0	20567	0	935	1638.2	31702	32066	45639	33031	33034	32715	31502	29136	36782	0	-0.924573	-0.595714	9.845462	-0.075472	0.033162	-0.014069	-8.643112	-29.210452	43.687957	-0.555095	0.054831	0.016752	-0.829808	30.408627
	3.97359E+12	1.55218E+15	0	87	0	936	1638.2	31722	31950	45625	33044	33025	32717	31502	29136	36750	0	-0.907953	-0.682798	9.834963	-0.054364	0.018373	-0.011444	-8.515803	-28.882743	43.767045	-0.555045	0.054778	0.016669	-0.829847	30.408627
	3.97359E+12	1.55218E+15	0	16471	0	937	1638.6	31735	32062	45576	33049	33018	32718	31534	29120	36766	0	-0.899297	-0.598876	9.798227	-0.046084	0.006944	-0.010106	-8.227916	-27.651564	43.998557	-0.554991	0.05467	0.016583	-0.829892	30.499432
	3.97359E+12	1.55218E+15	0	45143	0	938	1638.4	31721	32119	45523	33060	33012	32712	31518	29120	36766	0	-0.910807	-0.556154	9.758339	-0.028036	-0.002867	-0.020161	-8.289579	-28.087118	43.92926	-0.554973	0.054491	0.016463	-0.829918	30.45403
	3.97359E+12	1.55218E+15	0	12375	0	939	1638.1	31745	32084	45554	33061	33010	32717	31502	29152	36782	0	-0.892361	-0.582855	9.781593	-0.026685	-0.006176	-0.012225	-8.252266	-27.848887	44.063836	-0.55493	0.054299	0.016344	-0.829962	30.385925
	3.97359E+12	1.55218E+15	0	20567	0	940	1638.5	31771	32184	45524	33064	33005	32712	31486	29168	36798	0	-0.87369	-0.508082	9.759147	-0.021456	-0.014271	-0.020383	-8.392724	-27.852103	44.323106	-0.554913	0.05407	0.016228	-0.829991	30.476731
	3.97359E+12	1.55218E+15	0	28759	0	941	1638.1	31823	32191	45467	33058	32999	32709	31518	29152	36766	0	-0.834704	-0.503768	9.716263	-0.031207	-0.023885	-0.025022	-8.53434	-28.016097	43.748347	-0.554909	0.05383	0.016165	-0.83001	30.385925
	3.97359E+12	1.55218E+15	0	45143	0	942	1638.1	31913	32047	45504	33048	32993	32710	31502	29152	36782	0	-0.764659	-0.612716	9.744147	-0.047451	-0.03349	-0.023124	-8.494154	-28.020505	43.819384	-0.554894	0.053595	0.016176	-0.830035	30.385925
	3.97359E+12	1.55218E+15	0	41047	0	943	1638	31960	32041	45565	33047	33001	32709	31502	29152	36782	0	-0.729	-0.617881	9.790005	-0.049129	-0.020494	-0.024599	-8.562492	-27.831609	44.025294	-0.554885	0.053406	0.016164	-0.830054	30.363224
	3.97359E+12	1.55218E+15	0	53335	0	944	1638.3	31951	32112	45527	33035	32999	32710	31518	29136	36782	0	-0.736548	-0.564428	9.761501	-0.068537	-0.023588	-0.022586	-8.257162	-27.993561	43.771532	-0.554865	0.053249	0.016222	-0.830076	30.431328
	3.97359E+12	1.55218E+15	0	41047	0	945	1638.1	31942	32022	45435	33028	32997	32714	31518	29152	36798	0	-0.742424	-0.631799	9.692315	-0.080112	-0.02678	-0.015957	-8.092678	-28.162712	43.977413	-0.554821	0.053108	0.016323	-0.830112	30.385925
	3.97359E+12	1.55218E+15	0	61527	0	946	1638	31960	31907	45402	33030	33002	32712	31502	29200	36782	0	-0.727414	-0.71817	9.667514	-0.07686	-0.018677	-0.019172	-8.392596	-27.901083	44.041506	-0.554789	0.052985	0.016397	-0.83014	30.363224
	3.97359E+12	1.55218E+15	0	32855	0	947	1638.5	32024	32025	45430	33029	33001	32709	31518	29152	36766	0	-0.680074	-0.630358	9.688707	-0.07819	-0.020255	-0.023945	-8.699598	-27.473368	44.411231	-0.554772	0.052861	0.01648	-0.830158	30.476731
	3.97359E+12	1.55218E+15	0	32855	0	948	1638.3	32034	32037	45451	33029	33004	32710	31502	29152	36766	0	-0.672772	-0.621633	9.704452	-0.078317	-0.015401	-0.022313	-8.510519	-27.531633	44.199552	-0.554749	0.052753	0.016553	-0.830178	30.431328
	3.97359E+12	1.55218E+15	0	32855	0	949	1638.1	32079	31974	45603	33025	33015	32711	31486	29152	36798	0	-0.6379	-0.669506	9.81868	-0.084995	0.002479	-0.020449	-8.340235	-27.69057	44.02552	-0.554721	0.052718	0.016608	-0.830199	30.385925
	3.97359E+12	1.55218E+15	0	33879	24	950	1638.1	32141	32118	45892	33021	33021	32713	31502	29184	36766	0	-0.592549	-0.562539	10.03591	-0.091602	0.012239	-0.017041	-8.569256	-27.622772	44.249028	-0.554682	0.052752	0.016735	-0.83022	30.385925
	3.97359E+12	1.55218E+15	0	41815	1638	951	1638.5	32123	32283	46146	33013	33031	32710	31486	29136	36766	0	-0.607825	-0.43856	10.226859	-0.104412	0.028593	-0.021439	-8.393687	-27.772546	44.170874	-0.554656	0.052866	0.016868	-0.830227	30.476731
	3.97359E+12	1.55218E+15	0	55127	16536	952	1638.1	32083	32220	46247	33000	33041	32709	31518	29152	36766	0	-0.637519	-0.485464	10.302652	-0.125707	0.044993	-0.022453	-8.224068	-27.863885	44.349787	-0.55463	0.053079	0.017035	-0.830228	30.385925
	3.97359E+12	1.55218E+15	0	43095	65535	953	1638.2	32045	32079	46139	32997	33043	32710	31518	29120	36766	0	-0.664521	-0.590442	10.221487	-0.130593	0.048265	-0.020724	-8.432691	-27.229338	44.371529	-0.554597	0.053314	0.017211	-0.830231	30.408627
	3.97359E+12	1.55218E+15	0	4183	0	954	1638.3	31998	32043	46059	32997	33047	32711	31534	29120	36782	0	-0.699659	-0.616713	10.161352	-0.130617	0.05474	-0.019083	-8.405866	-27.269876	44.056604	-0.55456	0.05357	0.017372	-0.830236	30.431328
	3.97359E+12	1.55218E+15	0	16471	0	955	1638.2	31981	32081	45981	33005	33048	32711	31502	29120	36766	0	-0.713149	-0.588109	10.102697	-0.117662	0.056254	-0.019364	-8.339143	-27.731051	43.877516	-0.554526	0.053803	0.017488	-0.830241	30.408627
	3.97359E+12	1.55218E+15	0	41047	0	956	1638.4	31971	32120	46046	33014	33052	32715	31518	29136	36750	0	-0.721036	-0.558664	10.151578	-0.103133	0.062576	-0.013256	-8.68737	-27.693624	44.263954	-0.554475	0.054025	0.017543	-0.830259	30.45403
	3.97359E+12	1.55218E+15	0	45143	0	957	1638.3	32043	32174	46138	33016	33050	32718	31486	29104	36766	0	-0.66718	-0.519244	10.22075	-0.100014	0.059274	-0.008555	-8.6179	-27.363015	44.252442	-0.55441	0.05423	0.017593	-0.830288	30.431328
	3.97359E+12	1.55218E+15	0	57431	0	958	1638.1	32056	32214	46148	33015	33054	32717	31502	29120	36750	0	-0.657971	-0.4896	10.228231	-0.101702	0.065784	-0.010073	-8.651901	-27.538354	43.897554	-0.55435	0.05446	0.017635	-0.830313	30.385925
	3.97359E+12	1.55218E+15	0	16471	0	959	1638.4	31956	32136	46063	33021	33056	32716	31502	29120	36766	0	-0.732591	-0.546495	10.164342	-0.091821	0.068957	-0.01187	-8.534402	-27.800829	43.977842	-0.554298	0.054679	0.017638	-0.830333	30.45403
	3.97359E+12	1.55218E+15	0	61527	0	960	1638.4	31884	32096	45992	33030	33055	32721	31502	29136	36782	0	-0.786678	-0.575502	10.110931	-0.077369	0.067161	-0.004217	-8.258954	-27.846994	43.925729	-0.554224	0.054861	0.017597	-0.830371	30.45403
	3.97359E+12	1.55218E+15	0	8279	0	961	1638.5	31827	32074	45942	33045	33055	32721	31518	29120	36750	0	-0.829547	-0.591167	10.073333	-0.052961	0.066959	-0.004765	-8.113753	-28.144263	44.101592	-0.554157	0.054989	0.017477	-0.83041	30.476731
	3.97359E+12	1.55218E+15	0	53335	0	962	1638.1	31746	32028	45887	33046	33051	32726	31502	29136	36750	0	-0.890636	-0.624804	10.031855	-0.051634	0.060406	0.003151	-8.282322	-28.119818	44.140369	-0.554064	0.055094	0.017366	-0.830467	30.385925
	3.97359E+12	1.55218E+15	0	87	0	963	1638.2	31753	32087	45955	33061	33046	32725	31502	29152	36782	0	-0.885966	-0.580673	10.082982	-0.02716	0.052109	0.00095	-8.393569	-27.949153	43.774892	-0.553983	0.055119	0.017193	-0.830523	30.408627
	3.97359E+12	1.55218E+15	0	57431	0	964	1638.3	31749	32084	45937	33067	33041	32725	31502	29152	36766	0	-0.888903	-0.582802	10.069473	-0.017343	0.043921	0.000677	-8.498061	-28.104046	43.849951	-0.553904	0.055096	0.017007	-0.830581	30.431328
	3.97359E+12	1.55218E+15	0	12375	0	965	1638.2	31719	32002	45879	33080	33040	32726	31486	29184	36782	0	-0.910696	-0.643852	10.025845	0.003712	0.042114	0.001791	-8.676985	-28.254751	43.855749	-0.553827	0.055022	0.016755	-0.830643	30.408627
	3.97359E+12	1.55218E+15	0	16471	0	966	1638.3	31762	32061	45896	33090	33036	32724	31502	29168	36782	0	-0.878793	-0.600183	10.038672	0.020092	0.035516	-0.001814	-8.469742	-28.100867	43.773073	-0.553763	0.054891	0.016466	-0.8307	30.431328
	3.97359E+12	1.55218E+15	0	28759	0	967	1638.2	31794	32319	45839	33084	33034	32722	31486	29168	36766	0	-0.857955	-0.407542	9.995823	0.01039	0.032375	-0.004813	-8.543497	-27.965373	44.165513	-0.553708	0.05477	0.016216	-0.83075	30.408627
	3.97359E+12	1.55218E+15	0	4183	0	968	1637.9	31728	32326	45575	33072	33035	32715	31502	29152	36750	0	-0.908448	-0.401629	9.797305	-0.008976	0.034234	-0.015552	-8.368724	-27.985762	43.989909	-0.553683	0.054697	0.016027	-0.830775	30.340522
	3.97359E+12	1.55218E+15	0	32855	0	969	1638.4	31721	32154	45216	33061	33028	32711	31502	29168	36798	0	-0.911487	-0.529938	9.527619	-0.026478	0.023074	-0.021623	-8.36938	-28.049441	43.602941	-0.553673	0.054625	0.01592	-0.830788	30.45403
	3.97359E+12	1.55218E+15	0	20567	0	970	1638.5	31761	32208	44912	33060	33015	32704	31518	29152	36766	0	-0.882036	-0.489953	9.299205	-0.027737	0.002084	-0.032916	-8.546385	-27.732223	44.000258	-0.553698	0.054486	0.015865	-0.830781	30.476731
	3.97359E+12	1.55218E+15	0	41047	0	971	1638.3	31786	32332	44790	33062	33006	32704	31502	29152	36782	0	-0.864909	-0.397582	9.207487	-0.024504	-0.012535	-0.033085	-8.478588	-27.688588	44.105928	-0.553724	0.054294	0.015831	-0.830777	30.431328
	3.97359E+12	1.55218E+15	0	41047	0	972	1638.7	31918	32378	44877	33062	33005	32702	31502	29152	36798	0	-0.76516	-0.364601	9.273057	-0.024279	-0.014136	-0.036294	-8.662911	-27.41886	44.040984	-0.55376	0.054095	0.015801	-0.830767	30.522134
	3.97359E+12	1.55218E+15	0	32855	0	973	1638.8	32088	32291	45180	33054	33005	32699	31502	29168	36782	0	-0.63497	-0.43187	9.500925	-0.037135	-0.013997	-0.040798	-8.629532	-27.283365	44.251419	-0.553808	0.053925	0.015813	-0.830746	30.544835
	3.97359E+12	1.55218E+15	0	58455	24	974	1638.4	32126	32291	45514	33039	33016	32696	31518	29152	36782	0	-0.606202	-0.432639	9.751876	-0.061617	0.004074	-0.044926	-8.628697	-27.439458	44.116506	-0.553865	0.053866	0.015867	-0.83071	30.45403
	3.97359E+12	1.55218E+15	0	343	1655	975	1638.3	32073	32286	45624	33017	33017	32691	31502	29136	36766	0	-0.646273	-0.435768	9.834482	-0.097227	0.006045	-0.052105	-8.655985	-27.575192	43.725097	-0.553939	0.05389	0.016033	-0.830657	30.431328
	3.97359E+12	1.55218E+15	0	55127	16536	976	1638.3	32049	32157	45586	33013	33019	32692	31502	29152	36782	0	-0.662837	-0.532013	9.805913	-0.103774	0.009331	-0.050339	-8.513968	-27.54688	44.115064	-0.554005	0.053938	0.016213	-0.830606	30.431328
	3.97359E+12	1.55218E+15	0	43095	65535	977	1638.4	32013	31904	45581	33015	33022	32693	31502	29136	36766	0	-0.686817	-0.720858	9.802164	-0.100542	0.014157	-0.048781	-8.379617	-27.518042	44.26227	-0.554067	0.053996	0.016371	-0.830558	30.45403
	3.97359E+12	1.55218E+15	0	12375	0	978	1638.1	31953	31830	45638	33025	33028	32696	31518	29136	36782	0	-0.731487	-0.775665	9.844895	-0.084549	0.02372	-0.044286	-8.373023	-27.682368	43.984756	-0.554119	0.05405	0.016457	-0.830518	30.385925
	3.97359E+12	1.55218E+15	0	41047	0	979	1638.5	31905	31899	45743	33029	33022	32700	31518	29152	36766	0	-0.768377	-0.723153	9.92385	-0.078006	0.013893	-0.038103	-8.534457	-27.670077	44.394253	-0.554151	0.054059	0.016541	-0.830494	30.476731
	3.97359E+12	1.55218E+15	0	20567	0	980	1638.3	31832	31925	45802	33030	33018	32701	31518	29152	36782	0	-0.824101	-0.702878	9.96809	-0.076465	0.007384	-0.036584	-8.536425	-27.524857	44.341893	-0.554178	0.054044	0.016633	-0.830475	30.431328
	3.97359E+12	1.55218E+15	0	16471	0	981	1638	31772	31923	45777	33029	33017	32707	31502	29136	36766	0	-0.869753	-0.703789	9.949192	-0.078404	0.005712	-0.026967	-8.375053	-27.496814	44.203407	-0.554174	0.054027	0.016734	-0.830477	30.363224
	3.97359E+12	1.55218E+15	0	57431	0	982	1638.4	31729	31873	45753	33030	33014	32716	31518	29120	36782	0	-0.901434	-0.740405	9.931211	-0.076931	0.000735	-0.012652	-8.371622	-27.821811	44.057866	-0.554123	0.053993	0.016838	-0.830511	30.45403
	3.97359E+12	1.55218E+15	0	8279	0	983	1638.4	31731	31818	45749	33041	33006	32722	31518	29136	36750	0	-0.89922	-0.781599	9.928209	-0.05922	-0.012449	-0.003549	-8.535032	-27.762308	44.089449	-0.554045	0.053878	0.016911	-0.830569	30.45403
	3.97359E+12	1.55218E+15	0	49239	0	984	1638.2	31717	31791	45765	33045	33004	32722	31518	29120	36782	0	-0.909606	-0.801754	9.940182	-0.052782	-0.015745	-0.003715	-8.529755	-27.736696	44.083005	-0.553969	0.053738	0.01697	-0.830628	30.408627
	3.97359E+12	1.55218E+15	0	61527	0	985	1638.1	31705	31851	45812	33066	32999	32724	31518	29168	36766	0	-0.919495	-0.756755	9.97547	-0.018738	-0.024155	-0.001337	-8.392701	-27.926393	44.08428	-0.553892	0.053498	0.016936	-0.830695	30.385925
	3.97359E+12	1.55218E+15	0	36951	0	986	1638.2	31735	31938	45898	33085	33002	32726	31534	29136	36782	0	-0.897744	-0.691964	10.04014	0.012078	-0.019568	0.001199	-8.259917	-27.768406	44.079728	-0.553813	0.053206	0.016792	-0.830769	30.408627
	3.97359E+12	1.55218E+15	0	4183	0	987	1638.4	31768	32037	45956	33093	32997	32725	31534	29152	36798	0	-0.873828	-0.618164	10.083791	0.025217	-0.027772	-0.000747	-8.256098	-27.622005	44.078048	-0.553743	0.052858	0.016624	-0.830842	30.45403
	3.97359E+12	1.55218E+15	0	20567	0	988	1638.2	31826	32111	45926	33094	32993	32725	31518	29152	36798	0	-0.830993	-0.563649	10.061243	0.026793	-0.03427	-0.000825	-8.417389	-27.746156	44.07597	-0.553673	0.052487	0.016464	-0.830915	30.408627
	3.97359E+12	1.55218E+15	0	53335	0	989	1638.3	31857	32102	45795	33084	33002	32726	31528	29185	36807	0	-0.807426	-0.570715	9.962838	0.01049	-0.019554	0.001234	-8.414264	-28.036647	44.116148	-0.553594	0.052198	0.016325	-0.830989	30.431328
	3.97359E+12	1.55218E+15	0	4183	0	990	1638.1	31927	32095	45787	33076	33006	32724	31524	29130	36782	0	-0.754451	-0.576985	9.956837	-0.002536	-0.012939	-0.001626	-8.247873	-27.973366	43.933439	-0.553522	0.051959	0.016215	-0.831054	30.385925
	3.97359E+12	1.55218E+15	0	61527	0	991	1638.5	32018	32221	45883	33074	33011	32722	31513	29120	36788	0	-0.686776	-0.483597	10.029131	-0.005599	-0.004785	-0.004699	-8.2751	-28.042183	43.933709	-0.553459	0.051753	0.016098	-0.831111	30.476731
	3.97359E+12	1.55218E+15	0	61527	0	992	1638.4	32063	32519	45939	33050	33024	32713	31522	29026	36745	0	-0.656513	-0.261189	10.071212	-0.044395	0.016714	-0.018068	-8.299321	-27.747082	44.121211	-0.553434	0.051699	0.016063	-0.831132	30.45403
	3.97359E+12	1.55218E+15	0	20567	0	993	1638	32036	32470	45970	33022	33046	32709	31522	29139	36754	0	-0.676591	-0.29778	10.094408	-0.090033	0.052805	-0.023201	-8.167547	-27.614305	44.014644	-0.553418	0.051861	0.016099	-0.831131	30.363224
	3.97359E+12	1.55218E+15	0	28759	0	994	1638.4	32059	32202	45942	32994	33055	32707	31490	29139	36770	0	-0.655497	-0.498416	10.073482	-0.135365	0.067795	-0.025282	-7.991402	-27.81027	44.360641	-0.553401	0.05217	0.016251	-0.831121	30.45403
	3.97359E+12	1.55218E+15	0	12375	0	995	1638.7	32073	32128	45899	32980	33058	32698	31490	29155	36770	0	-0.643776	-0.553793	10.041245	-0.157704	0.072945	-0.039125	-8.183402	-27.686908	44.4462	-0.553424	0.052543	0.016466	-0.831077	30.522134
	3.97359E+12	1.55218E+15	0	57431	0	996	1638.6	32030	32119	45845	32973	33072	32693	31506	29139	36754	0	-0.676344	-0.560035	10.00061	-0.169026	0.095793	-0.04671	-8.210959	-27.312263	44.560286	-0.553471	0.053014	0.016671	-0.831012	30.499432
	3.97359E+12	1.55218E+15	0	20567	0	997	1638.8	31948	32098	45792	32980	33077	32696	31506	29171	36770	0	-0.738099	-0.574564	9.96076	-0.157718	0.103774	-0.042117	-8.194177	-27.718664	44.354714	-0.553506	0.053487	0.016821	-0.830956	30.544835
	3.97359E+12	1.55218E+15	0	33879	24	998	1638.3	31899	32119	45719	32982	33080	32693	31522	29139	36754	0	-0.775883	-0.558528	9.905753	-0.154564	0.108644	-0.046952	-8.35658	-28.121335	44.24752	-0.553557	0.053968	0.016951	-0.830888	30.431328
	3.97359E+12	1.55218E+15	0	28759	0	999	1638.5	31862	32112	45666	32981	33079	32696	31474	29139	36738	0	-0.803727	-0.563159	9.865937	-0.156215	0.107004	-0.042131	-8.262693	-28.836826	44.004928	-0.553592	0.054448	0.017088	-0.83083	30.476731
	3.97359E+12	1.55218E+15	0	34647	16536	1000	1638.4	31848	32088	45584	32984	33075	32695	31506	29123	36754	0	-0.814157	-0.581001	9.804282	-0.151317	0.100488	-0.043882	-8.136304	-28.730947	43.629467	-0.553633	0.054897	0.017225	-0.830771	30.45403
	3.97359E+12	1.55218E+15	0	38999	65535	1001	1637.9	31813	32060	45526	32994	33066	32701	31490	29123	36754	0	-0.8407	-0.601823	9.76056	-0.135406	0.085696	-0.034752	-8.449642	-27.680207	43.918195	-0.553647	0.055263	0.01734	-0.830735	30.340522
	3.97359E+12	1.55218E+15	0	8279	0	1002	1637.8	31791	32001	45459	33006	33061	32701	31474	29139	36770	0	-0.856733	-0.64576	9.710173	-0.115914	0.077428	-0.035243	-8.75259	-27.718083	44.078471	-0.553666	0.05556	0.017409	-0.830701	30.317821
	3.97359E+12	1.55218E+15	0	49239	0	1003	1638	31788	31957	45393	33023	33049	32702	31506	29139	36738	0	-0.858357	-0.678524	9.660615	-0.08818	0.057732	-0.034395	-8.549912	-27.748369	43.865969	-0.553687	0.055734	0.017432	-0.830675	30.363224
	3.97359E+12	1.55218E+15	0	41047	0	1004	1637.9	31804	31939	45340	33035	33036	32704	31522	29123	36754	0	-0.846115	-0.692264	9.620776	-0.068708	0.036471	-0.031775	-8.468611	-27.593521	43.891226	-0.553702	0.055797	0.017436	-0.830661	30.340522
	3.97359E+12	1.55218E+15	0	8279	0	1005	1638.2	31799	31986	45371	33046	33030	32707	31522	29139	36786	0	-0.850274	-0.656832	9.644132	-0.050794	0.026562	-0.027447	-8.259274	-27.567368	43.952482	-0.553706	0.055789	0.017403	-0.830659	30.408627
	3.97359E+12	1.55218E+15	0	45143	0	1006	1638.3	31732	32159	45463	33055	33019	32708	31506	29123	36770	0	-0.903098	-0.526416	9.713232	-0.0361	0.008594	-0.026296	-8.593152	-27.869455	43.5978	-0.553708	0.055691	0.01736	-0.830665	30.431328
	3.97359E+12	1.55218E+15	0	28759	0	1007	1638.2	31712	32206	45379	33060	33001	32707	31522	29139	36770	0	-0.918981	-0.491037	9.650065	-0.027864	-0.020648	-0.028271	-8.739918	-27.929839	43.6447	-0.553717	0.05548	0.017355	-0.830673	30.408627
	3.97359E+12	1.55218E+15	0	41047	0	1008	1638.3	31761	32120	45335	33057	33000	32709	31506	29139	36786	0	-0.880729	-0.555975	9.617062	-0.032765	-0.022251	-0.024976	-8.468498	-28.098072	43.772951	-0.553714	0.055275	0.017368	-0.830689	30.431328
	3.97359E+12	1.55218E+15	0	87	0	1009	1638.2	31785	32042	45377	33055	33001	32709	31522	29139	36770	0	-0.86159	-0.614735	9.648627	-0.036058	-0.020602	-0.024891	-8.874556	-27.937038	43.95552	-0.55371	0.055082	0.017389	-0.830704	30.408627
	3.97359E+12	1.55218E+15	0	87	0	1010	1638.7	31785	32106	45450	33060	32990	32712	31522	29123	36754	0	-0.862009	-0.566515	9.703593	-0.027786	-0.03854	-0.0204	-8.723177	-27.783617	43.790807	-0.553692	0.054814	0.01742	-0.830733	30.522134
	3.97359E+12	1.55218E+15	0	32855	0	1011	1638.4	31831	32134	45521	33060	32992	32716	31538	29123	36770	0	-0.82767	-0.546347	9.75692	-0.02805	-0.035339	-0.013983	-8.285508	-27.982873	43.541437	-0.553653	0.054557	0.017444	-0.830775	30.45403
	3.97359E+12	1.55218E+15	0	24663	0	1012	1638.1	31845	31915	45460	33055	32992	32714	31522	29155	36786	0	-0.814522	-0.710638	9.711035	-0.036213	-0.035249	-0.016996	-8.170686	-27.933825	44.081349	-0.553621	0.054298	0.017428	-0.830814	30.385925
	3.97359E+12	1.55218E+15	0	24663	0	1013	1638.2	31872	31902	45461	33051	32991	32715	31522	29155	36754	0	-0.793833	-0.720654	9.71183	-0.042704	-0.036828	-0.015263	-8.36117	-27.930015	44.197775	-0.553581	0.054048	0.017435	-0.830856	30.408627
	3.97359E+12	1.55218E+15	0	4183	0	1014	1638.3	31995	32076	45662	33056	32994	32709	31522	29139	36770	0	-0.702654	-0.59195	9.862992	-0.034351	-0.031966	-0.025004	-8.323443	-27.967138	43.960819	-0.553576	0.053795	0.017408	-0.830877	30.431328
	3.97359E+12	1.55218E+15	0	32855	0	1015	1638.5	32033	32230	45823	33046	33001	32709	31522	29139	36770	0	-0.675573	-0.477051	9.984051	-0.05057	-0.020483	-0.024565	-8.325808	-27.803378	44.172012	-0.553567	0.053635	0.017475	-0.830892	30.476731
	3.97359E+12	1.55218E+15	0	41047	0	1016	1638.4	32000	32125	45865	33040	33009	32705	31522	29123	36770	0	-0.699269	-0.555285	10.015574	-0.060265	-0.007387	-0.030653	-8.353125	-27.80935	44.20056	-0.553578	0.053537	0.017547	-0.83089	30.45403
	3.97359E+12	1.55218E+15	0	32855	0	1017	1638.7	32025	31978	45918	33026	33018	32707	31522	29139	36770	0	-0.67821	-0.665453	10.055496	-0.083028	0.007371	-0.026849	-8.211979	-27.934371	43.849867	-0.553572	0.053537	0.01766	-0.830891	30.522134
	3.97359E+12	1.55218E+15	0	53335	0	1018	1638.4	32049	32041	45951	33019	33020	32708	31506	29139	36770	0	-0.661012	-0.618798	10.080248	-0.094559	0.010698	-0.024973	-8.075574	-28.120044	43.843905	-0.553558	0.053573	0.017803	-0.830895	30.45403
	3.97359E+12	1.55218E+15	0	16471	0	1019	1638.3	32014	32064	46004	33008	33027	32707	31522	29139	36770	0	-0.687847	-0.601197	10.120029	-0.112477	0.022207	-0.026094	-8.071559	-27.826245	44.22671	-0.553545	0.053685	0.01798	-0.830893	30.431328
	3.97359E+12	1.55218E+15	0	61527	0	1020	1638.3	32009	31907	46048	33014	33033	32709	31522	29155	36770	0	-0.689599	-0.718651	10.153102	-0.102838	0.031833	-0.023051	-8.244781	-27.544988	44.010982	-0.553524	0.053807	0.018104	-0.830896	30.431328
	3.97359E+12	1.55218E+15	0	12375	0	1021	1638	32041	31877	45990	33007	33034	32710	31522	29139	36770	0	-0.665223	-0.741705	10.109476	-0.114362	0.033539	-0.021185	-8.209357	-27.739098	43.840886	-0.553496	0.05396	0.018261	-0.830902	30.363224
	3.97359E+12	1.55218E+15	0	62551	24	1022	1638.2	32067	31920	45855	33004	33035	32712	31506	29139	36770	0	-0.646042	-0.709721	10.00808	-0.11924	0.035178	-0.017869	-8.213142	-27.823427	44.056484	-0.553455	0.054129	0.01843	-0.830914	30.408627
	3.97359E+12	1.55218E+15	0	21079	1607	1023	1638.2	32019	31834	45745	33015	33040	32714	31506	29155	36754	0	-0.681391	-0.773467	9.92538	-0.10147	0.043116	-0.01502	-8.21727	-27.957184	44.016197	-0.553409	0.054286	0.018523	-0.830932	30.408627
	3.97359E+12	1.55218E+15	0	26455	16536	1024	1638.6	32001	31922	45634	33016	33043	32716	31522	29107	36754	0	-0.69596	-0.707107	9.842027	-0.099789	0.047945	-0.011829	-8.18349	-27.963099	44.022926	-0.553354	0.054455	0.0186	-0.830956	30.499432
	3.97359E+12	1.55218E+15	0	18519	65535	1025	1638.5	31885	32070	45617	33026	33040	32714	31538	29155	36754	0	-0.785805	-0.594891	9.829133	-0.083489	0.042968	-0.015422	-8.353932	-27.79731	44.022555	-0.553314	0.054572	0.018635	-0.830974	30.476731
	3.97359E+12	1.55218E+15	0	87	0	1026	1638.4	31803	32059	45620	33028	33033	32720	31522	29139	36738	0	-0.847849	-0.602129	9.831304	-0.080443	0.031526	-0.00598	-8.352583	-27.860532	44.023495	-0.553242	0.054647	0.018683	-0.831016	30.45403
	3.97359E+12	1.55218E+15	0	53335	0	1027	1638.3	31833	32092	45588	33023	33032	32723	31522	29155	36754	0	-0.825637	-0.577878	9.807254	-0.088702	0.02994	-0.001012	-8.191778	-27.698573	44.019038	-0.553153	0.054734	0.018761	-0.831068	30.431328
	3.97359E+12	1.55218E+15	0	4183	0	1028	1638.4	31748	32127	45516	33027	33024	32718	31538	29139	36754	0	-0.890461	-0.550514	9.753099	-0.081939	0.016968	-0.009237	-8.198063	-27.692322	44.013076	-0.553091	0.054764	0.018846	-0.831105	30.45403
	3.97359E+12	1.55218E+15	0	32855	0	1029	1638.4	31719	32079	45521	33038	33024	32719	31522	29107	36754	0	-0.911813	-0.586069	9.756837	-0.064103	0.01681	-0.00804	-8.324607	-27.892318	44.048008	-0.553029	0.054755	0.018874	-0.831147	30.45403
	3.97359E+12	1.55218E+15	0	57431	0	1030	1638.6	31783	31994	45518	33053	33012	32725	31522	29139	36754	0	-0.862112	-0.650392	9.75468	-0.039794	-0.002914	0.000872	-8.491096	-27.635866	43.898202	-0.552941	0.05463	0.018863	-0.831213	30.499432
	3.97359E+12	1.55218E+15	0	8279	0	1031	1638.2	31780	31911	45558	33061	33008	32724	31522	29139	36770	0	-0.863569	-0.712735	9.784657	-0.026882	-0.009495	-0.001058	-8.352544	-27.99481	43.74563	-0.552862	0.054456	0.018825	-0.831278	30.408627
	3.97359E+12	1.55218E+15	0	12375	0	1032	1638.2	31806	32112	45662	33064	33012	32717	31538	29139	36754	0	-0.846358	-0.562627	9.862824	-0.021787	-0.002974	-0.012313	-8.049813	-27.989422	43.806299	-0.552821	0.054291	0.018759	-0.831318	30.408627
	3.97359E+12	1.55218E+15	0	36951	0	1033	1638.3	31834	32350	45767	33069	33010	32711	31522	29123	36738	0	-0.828034	-0.384786	9.941763	-0.013403	-0.006219	-0.022109	-8.075646	-27.676554	43.616939	-0.552814	0.054097	0.018675	-0.831337	30.431328
	3.97359E+12	1.55218E+15	0	16471	0	1034	1638.4	31848	32294	45856	33061	33009	32709	31554	29123	36770	0	-0.816578	-0.426824	10.008684	-0.026287	-0.007712	-0.025025	-8.271146	-27.755522	43.621914	-0.552813	0.053926	0.018637	-0.83135	30.45403
	3.97359E+12	1.55218E+15	0	4183	0	1035	1638.5	31890	32209	45890	33051	33019	32711	31538	29107	36770	0	-0.783583	-0.490927	10.034294	-0.042631	0.008615	-0.021356	-8.070318	-27.645924	43.795439	-0.552798	0.053843	0.018615	-0.831366	30.476731
	3.97359E+12	1.55218E+15	0	61527	0	1036	1638.1	31935	32347	45883	33042	33022	32699	31506	29139	36770	0	-0.751532	-0.388472	10.028976	-0.056997	0.013731	-0.040175	-8.071274	-28.12759	43.773547	-0.552841	0.053806	0.018633	-0.831339	30.385925
	3.97359E+12	1.55218E+15	0	57431	0	1037	1638.1	31962	32428	45829	33032	33027	32692	31522	29139	36770	0	-0.732153	-0.328188	9.988409	-0.073029	0.022048	-0.050945	-8.233434	-28.094239	43.747041	-0.552917	0.053831	0.018688	-0.831286	30.385925
	3.97359E+12	1.55218E+15	0	24663	0	1038	1638.3	32020	32302	45845	33016	33038	32687	31506	29123	36754	0	-0.686459	-0.42312	10.000528	-0.098845	0.040152	-0.058236	-8.23774	-27.785071	43.913666	-0.553012	0.053969	0.018789	-0.831211	30.431328
	3.97359E+12	1.55218E+15	0	4183	0	1039	1638.6	32101	32170	45879	33011	33042	32677	31490	29139	36770	0	-0.623183	-0.522779	10.026213	-0.106532	0.046813	-0.073993	-8.063123	-27.821325	43.953169	-0.553157	0.054145	0.018903	-0.8311	30.499432
	3.97359E+12	1.55218E+15	0	16471	0	1040	1638.8	32093	32143	45937	33004	33052	32680	31506	29123	36754	0	-0.628719	-0.542761	10.069839	-0.118001	0.063089	-0.068835	-8.122929	-27.956641	43.568248	-0.553285	0.054398	0.019019	-0.830997	30.544835
	3.97359E+12	1.55218E+15	0	57431	0	1041	1638.2	32104	32157	45953	32993	33053	32677	31522	29139	36770	0	-0.620962	-0.532809	10.081744	-0.135993	0.064891	-0.073219	-7.992571	-28.049149	43.752565	-0.553422	0.054696	0.01919	-0.830881	30.408627
	3.97359E+12	1.55218E+15	0	12375	0	1042	1638.3	32106	32046	45849	32981	33053	32678	31490	29123	36754	0	-0.618041	-0.615849	10.003614	-0.155488	0.065041	-0.071183	-7.753177	-28.200847	44.073291	-0.553549	0.055037	0.019424	-0.830769	30.431328
	3.97359E+12	1.55218E+15	0	12375	0	1043	1638.3	32093	31872	45712	32984	33052	32678	31522	29139	36770	0	-0.625774	-0.745914	9.900656	-0.150607	0.063379	-0.071303	-8.271394	-28.077607	44.008186	-0.553677	0.055361	0.019645	-0.830657	30.431328
	3.97359E+12	1.55218E+15	0	20567	0	1044	1638.1	32058	31786	45614	32993	33048	32684	31522	29139	36754	0	-0.651402	-0.809954	9.826941	-0.136244	0.056708	-0.062084	-8.353781	-27.753328	44.053553	-0.553777	0.055634	0.019833	-0.830567	30.385925
	3.97359E+12	1.55218E+15	0	87	0	1045	1638.4	32003	31743	45509	33001	33048	32692	31538	29123	36738	0	-0.692393	-0.841235	9.748056	-0.123419	0.056514	-0.049589	-8.269203	-27.980342	43.868788	-0.55384	0.05588	0.019976	-0.830506	30.45403
	3.97359E+12	1.55218E+15	0	21591	24	1046	1638.7	31953	31706	45457	33013	33036	32694	31522	29123	36786	0	-0.729633	-0.868095	9.709005	-0.103807	0.036873	-0.046959	-8.610348	-27.933376	43.910017	-0.553897	0.056019	0.020098	-0.830455	30.522134
	3.97359E+12	1.55218E+15	0	62295	1637	1047	1638.4	31871	31692	45474	33029	33028	32706	31506	29123	36754	0	-0.791765	-0.877703	9.721654	-0.078293	0.023557	-0.028448	-8.6159	-27.940369	43.903636	-0.553898	0.056061	0.020162	-0.83045	30.45403
	3.97359E+12	1.55218E+15	0	5975	16536	1048	1638.4	31785	31698	45487	33047	33024	32712	31538	29123	36770	0	-0.856981	-0.872103	9.731358	-0.049234	0.016765	-0.019557	-8.245944	-27.943464	43.898302	-0.553876	0.05602	0.020144	-0.830468	30.45403
	3.97359E+12	1.55218E+15	0	43095	65535	1049	1638	31737	31749	45511	33060	33011	32722	31538	29107	36754	0	-0.894249	-0.83356	9.749269	-0.028529	-0.004595	-0.004185	-8.476193	-27.935156	43.903122	-0.553808	0.055865	0.020102	-0.830525	30.363224
	3.97359E+12	1.55218E+15	0	24663	0	1050	1638.2	31721	31787	45548	33074	33002	32726	31538	29123	36770	0	-0.90669	-0.804787	9.777104	-0.005794	-0.01942	0.0016	-8.491479	-27.972787	43.889568	-0.553724	0.055614	0.020017	-0.8306	30.408627
	3.97359E+12	1.55218E+15	0	57431	0	1051	1638.1	31674	31824	45577	33078	32999	32726	31538	29139	36786	0	-0.942813	-0.77655	9.798839	0.000687	-0.024338	0.001423	-8.18475	-27.783125	43.967103	-0.553642	0.055332	0.019922	-0.830676	30.385925
	3.97359E+12	1.55218E+15	0	24663	0	1052	1638.6	31654	31838	45572	33086	32994	32732	31554	29139	36754	0	-0.957804	-0.765499	9.795172	0.01369	-0.032619	0.010663	-8.090507	-27.958334	43.531329	-0.55353	0.054978	0.019735	-0.830778	30.499432
	3.97359E+12	1.55218E+15	0	57431	0	1053	1638.5	31729	31755	45643	33092	32988	32737	31565	29175	36763	0	-0.899943	-0.828661	9.848571	0.023263	-0.042482	0.018372	-8.03593	-28.074426	43.933313	-0.553395	0.054572	0.019536	-0.8309	30.476731
	3.97359E+12	1.55218E+15	0	12375	0	1054	1638.5	31804	31794	45703	33105	32990	32740	31557	29068	36757	0	-0.84358	-0.800441	9.893718	0.044266	-0.039446	0.022715	-8.401771	-28.04806	44.074891	-0.553252	0.054149	0.019328	-0.831028	30.476731
	3.97359E+12	1.55218E+15	0	28759	0	1055	1638.2	31846	31955	45825	33104	32994	32729	31561	29032	36718	0	-0.813929	-0.680669	9.985363	0.042893	-0.032826	0.005215	-8.228764	-28.028773	43.862902	-0.553165	0.053749	0.019113	-0.831116	30.408627
	3.97359E+12	1.55218E+15	0	53335	0	1056	1638.5	31912	32155	45994	33093	33003	32724	31551	28924	36725	0	-0.766149	-0.531637	10.112473	0.025251	-0.018033	-0.002282	-7.924694	-28.182208	43.915855	-0.553101	0.053435	0.018926	-0.831184	30.476731
	3.97359E+12	1.55218E+15	0	53335	0	1057	1638.5	31978	32203	46041	33075	33018	32722	31566	29090	36767	0	-0.716728	-0.496563	10.147842	-0.004019	0.006552	-0.00466	-7.980588	-28.211328	43.831476	-0.553039	0.053263	0.01878	-0.831239	30.476731
	3.97359E+12	1.55218E+15	0	61527	0	1058	1638.7	32049	32221	46030	33050	33027	32717	31518	29090	36735	0	-0.663044	-0.483878	10.139671	-0.044445	0.021534	-0.011644	-7.995073	-27.895791	44.225802	-0.552993	0.053227	0.018735	-0.831273	30.522134
	3.97359E+12	1.55218E+15	0	16471	0	1059	1638.7	32103	32255	45987	33027	33044	32711	31518	29106	36751	0	-0.622603	-0.459123	10.107395	-0.08171	0.049473	-0.020212	-7.880346	-27.903275	44.018928	-0.552969	0.053362	0.018753	-0.831279	30.522134
	3.97359E+12	1.55218E+15	0	57431	0	1060	1638.8	32088	32227	45995	33009	33060	32706	31518	29106	36751	0	-0.633534	-0.479824	10.113418	-0.110845	0.075712	-0.027375	-7.62559	-27.420596	43.777179	-0.552965	0.053645	0.01881	-0.831263	30.544835
	3.97359E+12	1.55218E+15	0	24663	0	1061	1638.1	32096	32181	45968	32987	33067	32702	31518	29106	36735	0	-0.627385	-0.514807	10.092988	-0.146747	0.087401	-0.032888	-7.702791	-28.26111	43.901816	-0.552971	0.054042	0.01896	-0.83123	30.385925
	3.97359E+12	1.55218E+15	0	41047	0	1062	1638.5	32108	32059	45884	32980	33078	32695	31502	29106	36751	0	-0.616529	-0.606019	10.029961	-0.157798	0.105406	-0.043704	-7.71397	-29.247679	43.493847	-0.553011	0.054521	0.019108	-0.831168	30.476731
	3.97359E+12	1.55218E+15	0	28759	0	1063	1638.6	32080	31995	45798	32976	33080	32693	31502	29090	36751	0	-0.636921	-0.653494	9.965333	-0.164203	0.108725	-0.046733	-7.705591	-30.221851	43.202745	-0.55306	0.055024	0.019271	-0.831099	30.499432
	3.97359E+12	1.55218E+15	0	20567	0	1064	1638.4	32033	31965	45708	32978	33076	32698	31502	29106	36735	0	-0.672348	-0.675464	9.897619	-0.161177	0.102158	-0.038857	-7.606795	-29.789824	43.745143	-0.553083	0.0555	0.019437	-0.831048	30.45403
	3.97359E+12	1.55218E+15	0	36951	0	1065	1638.5	31987	31992	45703	32981	33081	32698	31502	29106	36751	0	-0.707475	-0.654597	9.893846	-0.156298	0.110225	-0.038913	-7.897913	-28.295648	43.749223	-0.553108	0.055992	0.01957	-0.830995	30.476731
	3.97359E+12	1.55218E+15	0	36951	0	1066	1638.2	32015	31990	45765	32982	33080	32704	31470	29122	36783	0	-0.686396	-0.656649	9.940399	-0.154988	0.108525	-0.029369	-8.34622	-28.46846	43.532279	-0.553102	0.056476	0.0197	-0.830963	30.408627
	3.97359E+12	1.55218E+15	0	4183	0	1067	1638.5	31991	31951	45683	32983	33080	32705	31502	29138	36735	0	-0.703937	-0.685337	9.878821	-0.153289	0.108501	-0.027808	-8.263642	-28.273527	43.787357	-0.553091	0.056957	0.019824	-0.830935	30.476731
	3.97359E+12	1.55218E+15	0	53335	0	1068	1638.7	31864	31959	45498	32982	33071	32707	31502	29170	36751	0	-0.800251	-0.677571	9.739735	-0.154854	0.093899	-0.024673	-8.253226	-28.316587	43.5661	-0.553069	0.057393	0.019984	-0.830916	30.522134
	3.97359E+12	1.55218E+15	0	87	0	1069	1638.4	31773	31912	45357	32995	33063	32710	31502	29138	36767	0	-0.8689	-0.711758	9.633638	-0.133897	0.080721	-0.020437	-8.392309	-28.27853	43.568382	-0.553036	0.057742	0.020103	-0.830911	30.45403
	3.97359E+12	1.55218E+15	0	13399	24	1070	1638.8	31758	31726	45370	33014	33051	32719	31502	29138	36751	0	-0.877607	-0.850539	9.643494	-0.103122	0.060911	-0.006876	-8.528836	-28.431326	43.785952	-0.552964	0.057962	0.020163	-0.830942	30.544835
	3.97359E+12	1.55218E+15	0	12631	1644	1071	1638.8	31789	31697	45454	33030	33039	32726	31502	29122	36751	0	-0.853689	-0.872652	9.706647	-0.077296	0.041162	0.003599	-8.513882	-28.431592	43.584615	-0.552863	0.058062	0.020179	-0.831002	30.544835
	3.97359E+12	1.55218E+15	0	59223	16536	1072	1638.6	31815	31775	45470	33045	33035	32725	31502	29122	36767	0	-0.835113	-0.814728	9.718644	-0.052938	0.034487	0.001412	-8.45404	-28.297947	43.509992	-0.552773	0.058088	0.020131	-0.831061	30.499432
	3.97359E+12	1.55218E+15	0	34903	65535	1073	1638.5	31753	31841	45375	33063	33026	32728	31534	29122	36751	0	-0.883063	-0.764583	9.647176	-0.023778	0.01962	0.005454	-8.78941	-28.195923	44.085621	-0.552677	0.058003	0.020019	-0.831134	30.476731
	3.97359E+12	1.55218E+15	0	36951	0	1074	1638.5	31690	31905	45364	33075	33016	32733	31518	29106	36735	0	-0.931613	-0.715863	9.638857	-0.004394	0.00319	0.012901	-8.792648	-27.994965	43.874331	-0.552558	0.057823	0.019878	-0.831228	30.476731
	3.97359E+12	1.55218E+15	0	24663	0	1075	1638.7	31684	32078	45401	33078	33005	32735	31502	29106	36735	0	-0.938201	-0.586167	9.666692	0.000553	-0.014709	0.015867	-8.462297	-27.585714	43.47542	-0.552431	0.057574	0.019759	-0.831333	30.522134
	3.97359E+12	1.55218E+15	0	16471	0	1076	1638.5	31682	32134	45460	33074	33001	32738	31502	29138	36751	0	-0.940522	-0.544355	9.710984	-0.006099	-0.021173	0.020767	-8.527883	-27.601122	43.905225	-0.552285	0.05732	0.019675	-0.83145	30.476731
	3.97359E+12	1.55218E+15	0	8279	0	1077	1638.4	31736	31958	45516	33069	32999	32743	31486	29090	36751	0	-0.897395	-0.676858	9.7531	-0.014423	-0.024402	0.028921	-8.513301	-27.887261	43.866952	-0.55211	0.057073	0.019623	-0.831584	30.45403
	3.97359E+12	1.55218E+15	0	36951	0	1078	1638.4	31774	31840	45477	33064	33002	32738	31502	29122	36751	0	-0.867133	-0.765671	9.723826	-0.02239	-0.019417	0.021144	-8.502508	-27.960831	43.661438	-0.551958	0.056842	0.019523	-0.831703	30.45403
	3.97359E+12	1.55218E+15	0	16471	0	1079	1638.3	31786	32099	45537	33065	33001	32734	31502	29138	36735	0	-0.861369	-0.572028	9.76889	-0.020655	-0.021008	0.014704	-8.561157	-28.103862	43.872848	-0.551827	0.056601	0.019423	-0.831809	30.431328
	3.97359E+12	1.55218E+15	0	8279	0	1080	1638.5	31862	32236	45643	33061	33005	32725	31534	29106	36767	0	-0.805326	-0.470341	9.848645	-0.026788	-0.014372	0.000505	-8.258568	-28.053181	43.889834	-0.551741	0.056394	0.019332	-0.831882	30.476731
	3.97359E+12	1.55218E+15	0	61527	0	1081	1638.2	31944	32274	45678	33053	33015	32724	31534	29090	36735	0	-0.743871	-0.443152	9.874945	-0.039925	0.001962	-0.000691	-8.089137	-28.187207	43.567444	-0.551657	0.056268	0.019249	-0.831948	30.408627
	3.97359E+12	1.55218E+15	0	61527	0	1082	1638.3	31946	32369	45651	33025	33024	32715	31502	29106	36751	0	-0.74352	-0.372003	9.854671	-0.08512	0.017028	-0.013959	-8.430191	-28.388516	43.432785	-0.551608	0.056287	0.019283	-0.831979	30.431328
	3.97359E+12	1.55218E+15	0	57431	0	1083	1637.8	31920	32237	45640	33011	33030	32702	31502	29106	36751	0	-0.761882	-0.470792	9.846285	-0.107629	0.027086	-0.034162	-8.501619	-28.004992	43.601193	-0.55162	0.056387	0.019374	-0.831962	30.317821
	3.97359E+12	1.55218E+15	0	61527	0	1084	1638.8	31927	32079	45629	32992	33036	32703	31486	29122	36751	0	-0.753889	-0.588506	9.838247	-0.138206	0.037057	-0.031809	-8.64716	-28.18375	43.742933	-0.551619	0.056584	0.019541	-0.831945	30.544835
	3.97359E+12	1.55218E+15	0	61527	0	1085	1638.3	31866	31992	45655	32991	33040	32697	31486	29106	36767	0	-0.799311	-0.653159	9.857638	-0.139827	0.043622	-0.041318	-8.638224	-28.403657	43.759896	-0.551648	0.056806	0.019703	-0.831907	30.431328
	3.97359E+12	1.55218E+15	0	20567	0	1086	1638.2	31799	31898	45705	32995	33037	32698	31502	29138	36767	0	-0.848898	-0.72272	9.895147	-0.133381	0.038693	-0.039898	-8.531482	-27.878281	43.534706	-0.551676	0.057016	0.019916	-0.831869	30.408627
	3.97359E+12	1.55218E+15	0	53335	0	1087	1638.6	31786	31920	45690	33001	33032	32702	31502	29138	36767	0	-0.858764	-0.705831	9.883948	-0.123596	0.030462	-0.033778	-8.29288	-28.044736	43.747628	-0.551683	0.057161	0.020052	-0.831851	30.499432
	3.97359E+12	1.55218E+15	0	57431	0	1088	1638.9	31778	31927	45676	33013	33028	32703	31502	29138	36751	0	-0.864719	-0.700298	9.873485	-0.103999	0.023803	-0.032661	-7.943924	-28.483808	43.748657	-0.551691	0.057242	0.020137	-0.831838	30.567537
	3.97359E+12	1.55218E+15	0	36951	0	1089	1638.4	31795	31921	45652	33023	33023	32708	31502	29122	36767	0	-0.852125	-0.705323	9.855354	-0.08808	0.015509	-0.025086	-8.288457	-28.423456	43.537845	-0.551677	0.057263	0.020187	-0.831845	30.45403
	3.97359E+12	1.55218E+15	0	61527	0	1090	1638.1	31802	31919	45670	33036	33019	32714	31470	29154	36767	0	-0.846988	-0.707101	9.868823	-0.067254	0.008784	-0.016011	-8.531062	-28.301634	43.767328	-0.551637	0.057217	0.020182	-0.831874	30.385925
	3.97359E+12	1.55218E+15	0	87	0	1091	1638.6	31791	31938	45689	33045	33017	32719	31502	29154	36751	0	-0.855207	-0.692422	9.883199	-0.052612	0.005365	-0.008372	-8.612747	-28.164678	43.693729	-0.551576	0.05713	0.020136	-0.831922	30.499432
	3.97359E+12	1.55218E+15	0	20567	0	1092	1638.5	31805	31940	45664	33048	33009	32717	31502	29122	36767	0	-0.844714	-0.691168	9.864401	-0.047653	-0.007625	-0.011764	-8.791286	-28.206245	43.854258	-0.551526	0.056989	0.020101	-0.831966	30.476731
	3.97359E+12	1.55218E+15	0	20567	0	1093	1638.2	31846	31934	45601	33060	33002	32725	31486	29154	36783	0	-0.813831	-0.696374	9.817022	-0.028504	-0.019221	0.000512	-8.622529	-28.098872	43.991916	-0.551439	0.05677	0.020027	-0.83204	30.408627
	3.97359E+12	1.55218E+15	0	29783	24	1094	1638.3	31880	31972	45624	33065	33002	32726	31502	29154	36767	0	-0.788474	-0.668308	9.834352	-0.020379	-0.0193	0.001927	-8.490168	-27.811196	43.991367	-0.55135	0.056534	0.019927	-0.832118	30.431328
	3.97359E+12	1.55218E+15	0	49239	0	1095	1638.2	31875	32065	45683	33072	33001	32725	31518	29122	36767	0	-0.793471	-0.598699	9.878662	-0.009001	-0.021004	0.000064	-8.530362	-27.836643	43.81993	-0.551269	0.056268	0.019793	-0.832193	30.408627
	3.97359E+12	1.55218E+15	0	59223	16536	1096	1638.3	31875	32121	45671	33066	33000	32725	31502	29122	36735	0	-0.794127	-0.556718	9.869662	-0.018706	-0.022545	0.000271	-8.45529	-28.009667	43.814159	-0.551185	0.056017	0.019695	-0.832268	30.431328
	3.97359E+12	1.55218E+15	0	14423	65535	1097	1638.3	31917	32089	45671	33064	33002	32726	31534	29106	36767	0	-0.761901	-0.581213	9.869696	-0.022004	-0.019286	0.001964	-8.792864	-27.882635	44.031946	-0.551095	0.055785	0.0196	-0.832345	30.431328
	3.97359E+12	1.55218E+15	0	24663	0	1098	1638.5	31965	31992	45717	33059	33003	32728	31502	29090	36751	0	-0.72413	-0.654314	9.904351	-0.030131	-0.01762	0.005352	-8.804092	-27.534654	43.81855	-0.550994	0.055593	0.01959	-0.832425	30.476731
	3.97359E+12	1.55218E+15	0	32855	0	1099	1638.3	31961	32043	45809	33050	33007	32722	31502	29090	36735	0	-0.727878	-0.61622	9.973443	-0.044641	-0.010948	-0.003865	-8.42966	-27.911436	43.788986	-0.55092	0.055453	0.019615	-0.832483	30.431328
	3.97359E+12	1.55218E+15	0	24663	0	1100	1638.4	31965	32215	45937	33044	33013	32713	31518	29106	36751	0	-0.726876	-0.487472	10.069652	-0.054073	-0.001042	-0.017968	-8.658048	-27.900291	44.151228	-0.550891	0.055364	0.019652	-0.832507	30.45403
	3.97359E+12	1.55218E+15	0	49239	0	1101	1638.3	31968	32199	45976	33031	33029	32703	31486	29074	36735	0	-0.724438	-0.499553	10.098944	-0.074981	0.025185	-0.033305	-8.68519	-27.533052	44.097117	-0.550909	0.055405	0.019704	-0.832491	30.431328
	3.97359E+12	1.55218E+15	0	8279	0	1102	1638.6	31948	32105	45988	33025	33038	32704	31502	29090	36735	0	-0.738176	-0.569464	10.108015	-0.084712	0.039847	-0.031392	-8.333394	-27.869761	43.996297	-0.550919	0.055514	0.019756	-0.832476	30.499432
	3.97359E+12	1.55218E+15	0	41047	0	1103	1638.5	31956	32154	45942	33005	33044	32697	31502	29106	36751	0	-0.732844	-0.532951	10.073427	-0.117034	0.04992	-0.041786	-8.432733	-28.107576	43.673259	-0.550958	0.055725	0.019893	-0.832433	30.476731
	3.97359E+12	1.55218E+15	0	61527	0	1104	1638.3	31930	32183	45827	32995	33046	32693	31518	29090	36735	0	-0.753134	-0.51103	9.986938	-0.133226	0.05334	-0.047793	-8.257974	-28.16293	43.687959	-0.551012	0.055981	0.020077	-0.832375	30.431328
	3.97359E+12	1.55218E+15	0	4183	0	1105	1638	31923	32123	45795	32992	33058	32688	31486	29090	36751	0	-0.757901	-0.55604	9.962824	-0.13811	0.072892	-0.055546	-8.213981	-28.424918	43.937154	-0.551093	0.056311	0.020237	-0.832296	30.363224
	3.97359E+12	1.55218E+15	0	12375	0	1106	1638	31896	32036	45867	32995	33057	32693	31502	29106	36767	0	-0.77719	-0.620815	10.016918	-0.133406	0.071177	-0.047674	-8.596525	-28.57322	43.53975	-0.551148	0.056626	0.020383	-0.832234	30.363224
	3.97359E+12	1.55218E+15	0	12375	0	1107	1638.6	31881	32058	45848	32993	33059	32694	31518	29090	36735	0	-0.788438	-0.603771	10.002754	-0.136484	0.074435	-0.045982	-8.328812	-28.363554	43.604458	-0.551197	0.056958	0.020532	-0.832175	30.499432
	3.97359E+12	1.55218E+15	0	20567	0	1108	1638.5	31850	32028	45734	33000	33052	32693	31486	29106	36767	0	-0.811694	-0.625883	9.917037	-0.125068	0.063002	-0.047911	-8.508154	-28.518291	43.638947	-0.551255	0.057229	0.020669	-0.832115	30.476731
	3.97359E+12	1.55218E+15	0	87	0	1109	1638.3	31802	31905	45610	33010	33041	32696	31486	29122	36767	0	-0.846718	-0.71745	9.823775	-0.108929	0.045	-0.043599	-8.667101	-28.711401	43.423626	-0.5513	0.057406	0.020791	-0.83207	30.431328
	3.97359E+12	1.55218E+15	0	28759	0	1110	1638.7	31828	31888	45558	33020	33034	32703	31502	29122	36767	0	-0.826571	-0.730255	9.784803	-0.092738	0.033439	-0.032851	-8.508375	-28.360261	43.636548	-0.551313	0.057512	0.020883	-0.832052	30.522134
	3.97359E+12	1.55218E+15	0	16471	0	1111	1638.5	31812	31878	45560	33036	33033	32706	31502	29138	36767	0	-0.838699	-0.73766	9.786251	-0.066915	0.03157	-0.02865	-8.346425	-28.393936	43.605205	-0.551318	0.057556	0.020894	-0.832045	30.476731
	3.97359E+12	1.55218E+15	0	49239	0	1112	1638.4	31801	31895	45560	33047	33020	32708	31486	29122	36767	0	-0.847318	-0.724856	9.78622	-0.049068	0.010323	-0.025994	-8.499316	-28.57823	43.538253	-0.551317	0.057493	0.020892	-0.83205	30.45403
	3.97359E+12	1.55218E+15	0	20567	0	1113	1638.3	31816	31917	45498	33058	33009	32708	31502	29138	36751	0	-0.836351	-0.708642	9.739614	-0.031162	-0.007661	-0.026513	-8.708606	-28.372813	43.94437	-0.55132	0.057333	0.020871	-0.83206	30.431328
	3.97359E+12	1.55218E+15	0	53335	0	1114	1637.8	31815	31913	45456	33072	33002	32709	31502	29122	36767	0	-0.837431	-0.711936	9.707942	-0.008591	-0.019207	-0.025499	-8.311087	-28.408972	43.69317	-0.551323	0.057087	0.020802	-0.832076	30.317821
	3.97359E+12	1.55218E+15	0	8279	0	1115	1638	31847	31907	45464	33078	33000	32718	31518	29138	36767	0	-0.81297	-0.716715	9.714022	0.000926	-0.022629	-0.011354	-8.485128	-28.460749	43.67351	-0.551283	0.056811	0.020705	-0.832124	30.363224
	3.97359E+12	1.55218E+15	0	87	0	1116	1638.3	31898	31880	45515	33078	33000	32714	31550	29138	36799	0	-0.773747	-0.737397	9.752455	0.001178	-0.022587	-0.017749	-8.817092	-28.148363	44.037598	-0.551263	0.056533	0.020609	-0.832159	30.431328
	3.97359E+12	1.55218E+15	0	32855	0	1117	1638.4	31919	31945	45531	33074	33001	32713	31561	29172	36809	0	-0.758587	-0.688952	9.764513	-0.005255	-0.020901	-0.019192	-8.622818	-28.084327	43.961858	-0.551246	0.056258	0.020468	-0.832193	30.45403
	3.97359E+12	1.55218E+15	0	25687	24	1118	1638.3	31887	31982	45508	33063	32999	32715	31557	29101	36763	0	-0.783386	-0.660906	9.74718	-0.023222	-0.024018	-0.015615	-8.46232	-27.942216	43.963676	-0.551212	0.056011	0.020391	-0.832233	30.431328
	3.97359E+12	1.55218E+15	0	49751	1607	1119	1638.2	31895	31915	45492	33061	32997	32720	31531	29053	36755	0	-0.776552	-0.711222	9.735144	-0.026671	-0.027288	-0.007571	-8.657784	-27.967148	44.001812	-0.551151	0.055762	0.02033	-0.832292	30.408627
	3.97359E+12	1.55218E+15	0	38743	16536	1120	1638	31918	31849	45534	33063	33003	32713	31523	28975	36744	0	-0.758391	-0.761048	9.766687	-0.023287	-0.017509	-0.018767	-8.648374	-27.966863	43.821384	-0.551129	0.055536	0.02024	-0.832324	30.363224
	3.97359E+12	1.55218E+15	0	14423	65535	1121	1638	31899	31929	45617	33053	33000	32709	31538	29123	36754	0	-0.773742	-0.700928	9.829044	-0.039374	-0.022196	-0.024828	-8.497773	-27.963749	43.830458	-0.551122	0.055329	0.020214	-0.832343	30.363224
	3.97359E+12	1.55218E+15	0	16471	0	1122	1638.5	31894	31903	45671	33044	33006	32710	31538	29139	36754	0	-0.776815	-0.720012	9.869732	-0.053886	-0.01236	-0.022839	-8.442161	-27.978619	43.95472	-0.551106	0.055186	0.020213	-0.832363	30.476731
	3.97359E+12	1.55218E+15	0	36951	0	1123	1638.3	31923	31743	45666	33035	33011	32711	31522	29107	36754	0	-0.752946	-0.840274	9.865963	-0.068649	-0.004142	-0.020858	-8.039602	-27.901336	44.172954	-0.551081	0.055101	0.020242	-0.832384	30.431328
	3.97359E+12	1.55218E+15	0	32855	0	1124	1638.4	31919	31844	45696	33031	33010	32709	31522	29107	36738	0	-0.757173	-0.764562	9.888521	-0.075034	-0.005688	-0.02392	-7.670329	-27.482136	44.648886	-0.551065	0.055025	0.020296	-0.832399	30.45403
	3.97359E+12	1.55218E+15	0	49239	0	1125	1638.6	31879	31869	45712	33027	33010	32710	31522	29107	36738	0	-0.787645	-0.745208	9.900556	-0.081495	-0.005646	-0.022177	-7.740931	-28.000433	44.234361	-0.551043	0.05498	0.020434	-0.832413	30.499432
	3.97359E+12	1.55218E+15	0	28759	0	1126	1638.6	31917	31834	45744	33030	33013	32708	31522	29123	36738	0	-0.758388	-0.771898	9.924636	-0.07657	-0.0008	-0.02545	-7.982904	-28.857264	43.783314	-0.551033	0.05494	0.020545	-0.832419	30.499432
	3.97359E+12	1.55218E+15	0	8279	0	1127	1638.5	31925	31967	45810	33033	33020	32707	31522	29107	36722	0	-0.754042	-0.672516	9.974213	-0.071741	0.010521	-0.027082	-8.152625	-29.712928	43.754554	-0.551031	0.054927	0.020617	-0.83242	30.476731
	3.97359E+12	1.55218E+15	0	28759	0	1128	1638.7	31942	31982	45903	33029	33023	32709	31522	29091	36754	0	-0.741148	-0.661386	10.04416	-0.078257	0.015417	-0.023708	-8.084677	-29.193964	43.710573	-0.551016	0.054943	0.020699	-0.832427	30.522134
	3.97359E+12	1.55218E+15	0	24663	0	1129	1638.7	31996	31909	45927	33028	33028	32710	31538	29107	36754	0	-0.699291	-0.716727	10.062242	-0.079948	0.023527	-0.022019	-7.935866	-27.692371	43.773971	-0.550996	0.05499	0.020768	-0.832435	30.522134
	3.97359E+12	1.55218E+15	0	36951	0	1130	1638.2	32024	31880	45843	33017	33031	32711	31522	29123	36738	0	-0.678115	-0.739106	9.999031	-0.098058	0.028529	-0.019985	-8.099445	-28.086196	43.793797	-0.550967	0.055092	0.020886	-0.832445	30.408627
	3.97359E+12	1.55218E+15	0	53335	0	1131	1638.7	32011	31882	45790	33026	33034	32709	31522	29123	36738	0	-0.687688	-0.737123	9.959296	-0.083201	0.033293	-0.02348	-8.231966	-28.322219	43.654304	-0.550952	0.055178	0.020945	-0.832448	30.522134
	3.97359E+12	1.55218E+15	0	57431	0	1132	1638.7	32003	31893	45736	33027	33032	32710	31506	29107	36786	0	-0.693929	-0.728783	9.918707	-0.081599	0.030026	-0.02194	-8.205228	-28.304231	43.496897	-0.550932	0.055249	0.021006	-0.832455	30.522134
	3.97359E+12	1.55218E+15	0	45143	0	1133	1638.7	31994	31856	45680	33029	33031	32709	31490	29107	36754	0	-0.700318	-0.756358	9.876617	-0.078308	0.028389	-0.023622	-8.212904	-28.161281	43.566468	-0.550918	0.055308	0.02106	-0.832458	30.522134
	3.97359E+12	1.55218E+15	0	41047	0	1134	1638.3	31973	31842	45615	33043	33032	32714	31490	29139	36738	0	-0.71637	-0.766814	9.827667	-0.055891	0.029769	-0.016128	-8.207268	-28.134374	43.351713	-0.550885	0.055324	0.021037	-0.83248	30.431328
	3.97359E+12	1.55218E+15	0	61527	0	1135	1638.7	31989	31959	45636	33046	33030	32715	31538	29139	36786	0	-0.705453	-0.679193	9.843541	-0.050892	0.026474	-0.014663	-8.236648	-28.441433	43.50071	-0.550847	0.055318	0.021004	-0.832506	30.522134
	3.97359E+12	1.55218E+15	0	12375	0	1136	1638.4	31988	31945	45745	33045	33030	32721	31506	29123	36786	0	-0.706154	-0.689856	9.925393	-0.052839	0.026423	-0.005034	-8.066511	-28.42843	43.854036	-0.550778	0.055318	0.020975	-0.832552	30.45403
	3.97359E+12	1.55218E+15	0	61527	0	1137	1638.5	31967	31992	45847	33046	33029	32727	31490	29139	36754	0	-0.722516	-0.654347	10.002051	-0.051382	0.024723	0.004508	-8.07564	-28.154447	43.654277	-0.550679	0.055309	0.020944	-0.83262	30.476731
	3.97359E+12	1.55218E+15	0	45143	0	1138	1638.7	31955	32048	45796	33036	33025	32722	31522	29139	36786	0	-0.732223	-0.612145	9.963753	-0.067354	0.018425	-0.003164	-8.223959	-28.033067	43.417313	-0.5506	0.055314	0.020979	-0.83267	30.522134
	3.97359E+12	1.55218E+15	0	12375	0	1139	1638.3	31952	31917	45644	33027	33024	32724	31538	29123	36770	0	-0.733213	-0.710407	9.849441	-0.082188	0.016904	0.000354	-8.300736	-28.161319	43.948651	-0.550506	0.055346	0.021065	-0.832728	30.431328
	3.97359E+12	1.55218E+15	0	61527	0	1140	1638.2	31925	31753	45576	33038	33022	32728	31538	29123	36770	0	-0.751695	-0.832872	9.798305	-0.064481	0.01347	0.006326	-8.566788	-28.333555	44.146567	-0.550397	0.055329	0.0211	-0.832801	30.408627
	3.97359E+12	1.55218E+15	0	4183	0	1141	1638.7	31918	31847	45616	33048	33021	32728	31506	29155	36754	0	-0.757825	-0.76211	9.828462	-0.048044	0.011713	0.005946	-8.778969	-28.063528	43.521039	-0.550292	0.055271	0.021085	-0.832874	30.522134
	3.97359E+12	1.55218E+15	0	46167	24	1142	1638.1	31883	31947	45624	33060	33020	32729	31506	29155	36754	0	-0.786019	-0.687186	9.834313	-0.028797	0.009922	0.007101	-8.288399	-27.769145	43.871475	-0.550187	0.055166	0.021012	-0.832952	30.385925
	3.97359E+12	1.55218E+15	0	37719	1639	1143	1638.5	31870	32038	45637	33066	33018	32728	31506	29155	36770	0	-0.796745	-0.618651	9.844154	-0.018853	0.006608	0.005259	-8.109965	-27.967295	44.407539	-0.55009	0.055028	0.020913	-0.833028	30.476731
	3.97359E+12	1.55218E+15	0	55127	16536	1144	1638.4	31837	32032	45470	33070	33017	32730	31538	29155	36754	0	-0.821862	-0.62277	9.718603	-0.012455	0.004911	0.0083	-8.666809	-27.968447	43.958222	-0.549984	0.054854	0.020734	-0.833114	30.45403
	3.97359E+12	1.55218E+15	0	51287	65535	1145	1638.6	31841	31694	45422	33094	33013	32729	31554	29123	36770	0	-0.81442	-0.875691	9.682595	0.026672	-0.001886	0.005781	-8.482469	-27.786594	44.001437	-0.549893	0.054574	0.020443	-0.8332	30.499432
	3.97359E+12	1.55218E+15	0	87	0	1146	1638.4	31945	31956	45564	33096	33016	32727	31522	29107	36754	0	-0.739006	-0.681056	9.789333	0.029899	0.002974	0.002545	-8.05496	-27.938079	44.197919	-0.549814	0.054302	0.020132	-0.833277	30.45403
	3.97359E+12	1.55218E+15	0	8279	0	1147	1638.6	31940	32056	45775	33107	33016	32724	31506	29139	36754	0	-0.743773	-0.606026	9.947938	0.047951	0.002858	-0.002653	-7.917538	-28.122436	44.006899	-0.549756	0.054008	0.019826	-0.833341	30.499432
	3.97359E+12	1.55218E+15	0	49239	0	1148	1638.6	31923	32261	45936	33102	33023	32729	31522	29107	36754	0	-0.759144	-0.452369	10.068908	0.039606	0.014221	0.005597	-8.219545	-27.833129	43.907753	-0.549671	0.05377	0.019521	-0.83342	30.499432
	3.97359E+12	1.55218E+15	0	12375	0	1149	1638.4	31956	32425	46003	33071	33027	32720	31522	29123	36770	0	-0.736323	-0.330171	10.119234	-0.010542	0.021221	-0.007613	-8.488962	-27.576345	43.715393	-0.549619	0.053661	0.019366	-0.833465	30.45403
	3.97359E+12	1.55218E+15	0	41047	0	1150	1638.5	31922	32351	45892	33037	33034	32712	31538	29123	36770	0	-0.761152	-0.385051	10.035814	-0.065508	0.033114	-0.019085	-8.481276	-27.633312	43.932216	-0.549594	0.053708	0.019368	-0.833479	30.476731
	3.97359E+12	1.55218E+15	0	12375	0	1151	1638.8	31950	32157	45844	33017	33034	32710	31538	29107	36754	0	-0.737297	-0.53043	9.999837	-0.097822	0.033403	-0.021554	-8.251368	-27.579388	43.885895	-0.54957	0.053825	0.019475	-0.833485	30.544835
	3.97359E+12	1.55218E+15	0	12375	0	1152	1638.3	31954	32112	45815	33009	33036	32709	31506	29123	36770	0	-0.734056	-0.564483	9.977942	-0.11098	0.036765	-0.022837	-7.776432	-27.809874	43.88232	-0.549547	0.053982	0.019618	-0.833486	30.431328
	3.97359E+12	1.55218E+15	0	8279	0	1153	1638.3	31918	32001	45843	33001	33044	32710	31522	29123	36722	0	-0.75989	-0.647105	9.998964	-0.124064	0.049833	-0.02086	-7.933488	-28.266522	43.927009	-0.549516	0.054209	0.019774	-0.833488	30.431328
	3.97359E+12	1.55218E+15	0	36951	0	1154	1638.5	31898	31973	45749	33002	33044	32709	31506	29123	36754	0	-0.774619	-0.667672	9.928349	-0.122331	0.04983	-0.022496	-8.403613	-28.02461	43.75128	-0.549491	0.054432	0.019926	-0.833486	30.476731
	3.97359E+12	1.55218E+15	0	45143	0	1155	1638.6	31899	31839	45618	33015	33035	32710	31522	29123	36738	0	-0.772183	-0.767916	9.82993	-0.101151	0.035052	-0.021469	-8.337243	-28.034992	43.75755	-0.549466	0.054562	0.02004	-0.833492	30.499432
	3.97359E+12	1.55218E+15	0	87	0	1156	1638.8	31915	31793	45583	33027	33038	32709	31522	29139	36754	0	-0.759365	-0.802427	9.803684	-0.081565	0.039765	-0.023474	-8.204698	-28.227176	43.894382	-0.549452	0.054664	0.020081	-0.833493	30.544835
	3.97359E+12	1.55218E+15	0	49239	0	1157	1638.3	31948	31877	45559	33034	33032	32710	31506	29139	36754	0	-0.735798	-0.74029	9.785561	-0.070372	0.029933	-0.022193	-8.110835	-27.99638	44.076809	-0.549435	0.054711	0.020106	-0.833501	30.431328
	3.97359E+12	1.55218E+15	0	16471	0	1158	1637.9	31901	31890	45561	33046	33026	32712	31506	29139	36802	0	-0.77184	-0.730205	9.786941	-0.051055	0.020023	-0.019496	-7.90034	-28.199649	43.848475	-0.549413	0.054685	0.020088	-0.833517	30.340522
	3.97359E+12	1.55218E+15	0	28759	0	1159	1638.2	31868	31889	45559	33046	33026	32712	31522	29155	36770	0	-0.796623	-0.730338	9.785477	-0.050945	0.020022	-0.019498	-8.243653	-28.187803	43.961894	-0.549391	0.054658	0.020071	-0.833534	30.408627
	3.97359E+12	1.55218E+15	0	45143	0	1160	1638.3	31901	31999	45563	33053	33020	32724	31538	29155	36770	0	-0.772956	-0.648366	9.788524	-0.03992	0.010069	-0.000638	-8.347775	-28.038098	43.625853	-0.549309	0.054576	0.020035	-0.833594	30.431328
	3.97359E+12	1.55218E+15	0	36951	0	1161	1638.4	31897	31998	45594	33059	33009	32726	31522	29171	36770	0	-0.775881	-0.649001	9.81184	-0.030135	-0.007869	0.002221	-8.319889	-28.068285	43.47665	-0.549219	0.054415	0.020005	-0.833665	30.45403
	3.97359E+12	1.55218E+15	0	36951	0	1162	1638.1	31894	31991	45661	33062	33008	32731	31506	29171	36770	0	-0.778219	-0.654396	9.862126	-0.025541	-0.009584	0.010095	-8.363822	-28.083274	43.691235	-0.549102	0.054223	0.0199	-0.833757	30.385925
	3.97359E+12	1.55218E+15	0	12375	0	1163	1638.7	31875	32042	45707	33063	33002	32736	31522	29139	36786	0	-0.792818	-0.615598	9.896807	-0.023834	-0.019383	0.01798	-8.162948	-27.955778	43.626968	-0.548959	0.053995	0.019809	-0.833868	30.522134
	3.97359E+12	1.55218E+15	0	12375	0	1164	1638.1	31853	32060	45689	33076	33001	32733	31506	29155	36770	0	-0.810137	-0.602222	9.883133	-0.002821	-0.021144	0.012706	-8.333885	-27.81517	43.718951	-0.548838	0.053715	0.019654	-0.833969	30.385925
	3.97359E+12	1.55218E+15	0	12375	0	1165	1638.5	31903	32072	45663	33077	33003	32733	31522	29171	36770	0	-0.77216	-0.593629	9.863716	-0.001062	-0.017916	0.012687	-8.487677	-27.855701	44.192344	-0.548718	0.053443	0.019487	-0.83407	30.476731
	3.97359E+12	1.55218E+15	0	13399	24	1166	1638.3	31948	32144	45721	33078	33007	32736	31538	29187	36786	0	-0.739081	-0.540448	9.907292	0.000358	-0.011475	0.017491	-8.354155	-27.710824	44.343767	-0.548582	0.053189	0.0193	-0.83418	30.431328
	3.97359E+12	1.55218E+15	0	49495	1644	1167	1638.7	32015	32302	45886	33073	33014	32731	31522	29155	36770	0	-0.689943	-0.4228	10.031421	-0.007487	-0.000005	0.009753	-8.059809	-27.616834	43.948407	-0.548472	0.053006	0.019178	-0.834267	30.522134
	3.97359E+12	1.55218E+15	0	63319	16536	1168	1638.2	32045	32441	45983	33057	33023	32727	31506	29107	36770	0	-0.669257	-0.319473	10.104228	-0.033583	0.014847	0.004045	-8.05392	-27.520566	44.031014	-0.548377	0.052926	0.01911	-0.834336	30.408627
	3.97359E+12	1.55218E+15	0	47191	65535	1169	1638.5	32093	32432	46048	33036	33029	32714	31554	29123	36754	0	-0.632526	-0.326638	10.153178	-0.067171	0.024998	-0.015906	-8.39389	-27.324543	43.983962	-0.54834	0.052951	0.019134	-0.834358	30.476731
	3.97359E+12	1.55218E+15	0	45143	0	1170	1638.5	32125	32437	46064	33013	33046	32710	31506	29107	36754	0	-0.608336	-0.32331	10.165226	-0.104507	0.052915	-0.021277	-8.323227	-27.632651	44.167166	-0.548315	0.053145	0.019222	-0.83436	30.476731
	3.97359E+12	1.55218E+15	0	87	0	1171	1638.5	32137	32447	46010	32994	33056	32704	31522	29123	36754	0	-0.599414	-0.315976	10.124653	-0.135229	0.069449	-0.030067	-8.321408	-27.778926	44.175938	-0.548314	0.053459	0.019375	-0.834337	30.476731
	3.97359E+12	1.55218E+15	0	45143	0	1172	1638.2	32124	32287	45942	32982	33059	32693	31474	29107	36722	0	-0.607477	-0.435761	10.073485	-0.154466	0.074594	-0.047178	-8.391803	-27.503279	43.958023	-0.548364	0.05383	0.019584	-0.834275	30.408627
	3.97359E+12	1.55218E+15	0	8279	0	1173	1638.3	32109	32296	45926	32971	33074	32681	31506	29107	36738	0	-0.618899	-0.428765	10.06147	-0.171975	0.099193	-0.065796	-8.058598	-27.238017	44.164066	-0.548474	0.054317	0.019801	-0.834167	30.431328
	3.97359E+12	1.55218E+15	0	24663	0	1174	1638.5	32105	32311	45939	32960	33078	32677	31490	29091	36738	0	-0.621975	-0.417357	10.071278	-0.189658	0.10587	-0.071745	-8.045446	-27.305299	44.152331	-0.548599	0.054862	0.020063	-0.834042	30.476731
	3.97359E+12	1.55218E+15	0	45143	0	1175	1638.2	32152	32291	45986	32950	33084	32676	31506	29091	36754	0	-0.586284	-0.433131	10.106573	-0.206017	0.115743	-0.072915	-8.441421	-28.017773	44.020976	-0.548725	0.055475	0.020357	-0.833912	30.408627
	3.97359E+12	1.55218E+15	0	32855	0	1176	1638.3	32170	32156	45944	32940	33091	32671	31490	29107	36754	0	-0.570889	-0.534345	10.075052	-0.222096	0.127282	-0.080467	-8.034313	-28.197744	43.90494	-0.548873	0.05616	0.020681	-0.833761	30.431328
	3.97359E+12	1.55218E+15	0	61527	0	1177	1638.2	32145	31992	45802	32934	33097	32672	31506	29091	36722	0	-0.587912	-0.656833	9.968304	-0.231954	0.13708	-0.078585	-8.059507	-28.165274	43.73652	-0.549013	0.056898	0.021015	-0.83361	30.408627
	3.97359E+12	1.55218E+15	0	28759	0	1178	1637.9	32085	31970	45632	32938	33098	32670	31490	29091	36738	0	-0.633418	-0.672706	9.840436	-0.2255	0.138669	-0.081918	-8.332948	-28.174837	43.837196	-0.549165	0.057626	0.021325	-0.833452	30.340522
	3.97359E+12	1.55218E+15	0	57431	0	1179	1638.3	31947	31944	45458	32944	33094	32671	31538	29075	36754	0	-0.737487	-0.690121	9.709652	-0.215617	0.132092	-0.08058	-8.575836	-28.152954	43.505955	-0.549314	0.058312	0.021617	-0.833299	30.431328
	3.97359E+12	1.55218E+15	0	32855	0	1180	1638.3	31824	31794	45351	32961	33089	32677	31522	29123	36722	0	-0.828833	-0.800804	9.629153	-0.188176	0.123692	-0.071663	-8.727352	-28.293168	43.367908	-0.549439	0.058913	0.021836	-0.833168	30.431328
	3.97359E+12	1.55218E+15	0	49239	0	1181	1638.3	31732	31719	45246	32982	33080	32683	31533	29159	36732	0	-0.89765	-0.855748	9.550177	-0.154212	0.108752	-0.062936	-8.52795	-28.384221	43.546335	-0.549542	0.059393	0.021974	-0.833063	30.431328
	3.97359E+12	1.55218E+15	0	41047	0	1182	1638.4	31638	31639	45151	33001	33059	32691	31517	29089	36735	0	-0.967842	-0.914347	9.478737	-0.123454	0.07436	-0.051068	-8.564849	-28.550714	43.64435	-0.54961	0.059695	0.022083	-0.832993	30.45403
	3.97359E+12	1.55218E+15	0	87	0	1183	1638	31613	31617	45118	33029	33037	32700	31509	29083	36751	0	-0.9868	-0.930738	9.453831	-0.078285	0.038216	-0.03794	-8.560757	-28.359944	43.862823	-0.549643	0.059785	0.02212	-0.832964	30.363224
	3.97359E+12	1.55218E+15	0	4183	0	1184	1638.3	31634	31638	45133	33059	33015	32709	31502	28973	36725	0	-0.970942	-0.915105	9.465184	-0.029611	0.002044	-0.024887	-8.55115	-28.380686	43.511455	-0.549642	0.059653	0.022073	-0.832975	30.431328
	3.97359E+12	1.55218E+15	0	57431	0	1185	1638.3	31662	31675	45169	33085	33002	32715	31503	29119	36749	0	-0.950175	-0.887774	9.492258	0.012503	-0.019449	-0.016385	-8.606321	-28.501269	43.328793	-0.549621	0.059362	0.021933	-0.833014	30.431328
	3.97359E+12	1.55218E+15	0	24663	0	1186	1638.3	31722	31842	45191	33103	32984	32726	31519	29151	36781	0	-0.906836	-0.763549	9.508828	0.041474	-0.048995	0.000347	-8.323281	-28.657717	43.747335	-0.54955	0.058913	0.021758	-0.833097	30.431328
	3.97359E+12	1.55218E+15	0	20567	0	1187	1638.4	31766	31877	45217	33111	32975	32725	31503	29135	36749	0	-0.873863	-0.737858	9.528421	0.054602	-0.063685	-0.001641	-8.042186	-28.496721	43.531067	-0.549487	0.058389	0.021573	-0.83318	30.45403
	3.97359E+12	1.55218E+15	0	12375	0	1188	1638.4	31761	31778	45256	33110	32970	32726	31487	29135	36765	0	-0.876358	-0.811898	9.557733	0.052974	-0.07179	-0.00006	-8.127481	-27.62787	43.29369	-0.549417	0.057842	0.02141	-0.833269	30.45403
	3.97359E+12	1.55218E+15	0	20567	0	1189	1638.5	31772	31789	45241	33106	32963	32727	31503	29135	36749	0	-0.868108	-0.803743	9.546489	0.046521	-0.083098	0.001608	-8.2684	-28.214904	43.427814	-0.54934	0.057272	0.021291	-0.833362	30.476731
	3.97359E+12	1.55218E+15	0	9303	24	1190	1638.4	31846	31903	45256	33099	32964	32725	31519	29151	36765	0	-0.813561	-0.719431	9.557791	0.035175	-0.08136	-0.001322	-8.490141	-28.649433	43.634557	-0.549269	0.056731	0.021207	-0.833448	30.45403
	3.97359E+12	1.55218E+15	0	20567	0	1191	1638.1	31888	32028	45372	33094	32967	32724	31519	29119	36733	0	-0.783456	-0.626607	9.644927	0.026957	-0.076416	-0.002703	-8.395567	-29.503616	43.541654	-0.549202	0.056225	0.021139	-0.833528	30.385925
	3.97359E+12	1.55218E+15	0	55127	16536	1192	1638.6	31931	32109	45582	33080	32981	32715	31519	29087	36733	0	-0.751413	-0.566227	9.802884	0.004624	-0.053433	-0.016431	-8.515169	-29.31842	43.422378	-0.549176	0.055839	0.021098	-0.833572	30.499432
	3.97359E+12	1.55218E+15	0	59479	65535	1193	1638.5	31978	32259	45764	33055	32992	32709	31519	29103	36749	0	-0.717653	-0.45463	9.939667	-0.03589	-0.035197	-0.02499	-8.365593	-27.633239	44.036148	-0.54917	0.0556	0.021151	-0.833591	30.476731
	3.97359E+12	1.55218E+15	0	24663	0	1194	1638.6	31976	32273	45842	33030	33001	32698	31535	29071	36749	0	-0.719219	-0.444065	9.998305	-0.076141	-0.020149	-0.041563	-8.331668	-27.779763	43.946605	-0.549211	0.055494	0.021307	-0.833567	30.499432
	3.97359E+12	1.55218E+15	0	87	0	1195	1638.7	31999	32131	45775	33006	33016	32693	31519	29103	36733	0	-0.699966	-0.550584	9.948	-0.115017	0.004548	-0.048518	-8.662019	-27.9075	43.791929	-0.549269	0.055552	0.021537	-0.833519	30.522134
	3.97359E+12	1.55218E+15	0	49239	0	1196	1638	31992	32046	45733	32991	33029	32684	31535	29119	36749	0	-0.704695	-0.614561	9.916286	-0.139409	0.025928	-0.062216	-8.656226	-27.910648	43.820814	-0.549367	0.05573	0.021804	-0.833435	30.363224
	3.97359E+12	1.55218E+15	0	49239	0	1197	1638.1	31960	32005	45761	32981	33035	32680	31519	29119	36749	0	-0.728323	-0.644775	9.937328	-0.155516	0.035834	-0.068181	-8.355635	-27.745834	43.829519	-0.549482	0.055975	0.022104	-0.833335	30.385925
	3.97359E+12	1.55218E+15	0	4183	0	1198	1638.4	31956	32003	45850	32984	33039	32682	31519	29087	36749	0	-0.731056	-0.646035	10.004275	-0.150629	0.042257	-0.06505	-8.248444	-27.821442	43.72272	-0.549588	0.05623	0.022373	-0.833241	30.45403
	3.97359E+12	1.55218E+15	0	16471	0	1199	1638.4	31952	31935	45954	32983	33040	32682	31535	29087	36733	0	-0.733139	-0.696888	10.082434	-0.15226	0.043892	-0.065002	-8.258126	-28.421227	43.367925	-0.549694	0.056494	0.022645	-0.833146	30.45403
	3.97359E+12	1.55218E+15	0	49239	0	1200	1638.3	31929	31828	45957	32984	33039	32687	31535	29087	36765	0	-0.749264	-0.776745	10.084656	-0.150842	0.042203	-0.057058	-8.286494	-28.427002	43.577367	-0.549774	0.056751	0.022913	-0.833068	30.431328
	3.97359E+12	1.55218E+15	0	12375	0	1201	1638.2	31897	31768	45936	32997	33041	32693	31519	29071	36749	0	-0.772824	-0.821304	10.068832	-0.129981	0.045207	-0.04792	-8.110184	-28.561803	43.749038	-0.549829	0.056973	0.023105	-0.833011	30.408627
	3.97359E+12	1.55218E+15	0	4183	0	1202	1638.1	31893	31807	45969	33009	33033	32696	31503	29071	36733	0	-0.776395	-0.792125	10.093606	-0.110576	0.032042	-0.043648	-8.143826	-28.627612	43.542907	-0.549874	0.057111	0.023261	-0.832968	30.385925
	3.97359E+12	1.55218E+15	0	16471	0	1203	1638	31867	31794	46014	33028	33032	32703	31535	29119	36749	0	-0.79596	-0.801585	10.127385	-0.079984	0.03009	-0.033162	-8.149821	-28.183846	43.542832	-0.54989	0.057177	0.023319	-0.832951	30.363224
	3.97359E+12	1.55218E+15	0	45143	0	1204	1638.1	31854	31804	45949	33041	33018	32711	31519	29135	36765	0	-0.805917	-0.793866	10.078546	-0.059019	0.007129	-0.021	-8.11142	-28.059403	43.711575	-0.54987	0.057126	0.023356	-0.832967	30.385925
	3.97359E+12	1.55218E+15	0	49239	0	1205	1638.3	31857	31849	45858	33060	33010	32722	31519	29135	36765	0	-0.80415	-0.760091	10.010199	-0.028413	-0.006218	-0.004198	-8.310096	-28.335145	43.725562	-0.549801	0.056966	0.023318	-0.833024	30.431328
	3.97359E+12	1.55218E+15	0	45143	0	1206	1638.2	31871	31858	45888	33063	33011	32725	31519	29135	36765	0	-0.793705	-0.7536	10.032734	-0.023687	-0.004669	0.0005	-8.13799	-28.606079	43.51922	-0.549718	0.056802	0.023261	-0.833092	30.408627
	3.97359E+12	1.55218E+15	0	28759	0	1207	1638.5	31900	32000	45956	33072	33004	32726	31535	29135	36749	0	-0.773291	-0.6475	10.083915	-0.008945	-0.016151	0.001692	-7.982873	-28.526356	43.687362	-0.549633	0.056569	0.02318	-0.833166	30.476731
	3.97359E+12	1.55218E+15	0	32855	0	1208	1638.3	31917	32108	45941	33077	33002	32725	31519	29135	36749	0	-0.761939	-0.567007	10.072607	-0.000847	-0.01945	-0.000109	-8.108562	-28.647071	43.905487	-0.549555	0.056308	0.02308	-0.833238	30.431328
	3.97359E+12	1.55218E+15	0	16471	0	1209	1638.1	31922	32031	45800	33077	33002	32725	31503	29119	36749	0	-0.757412	-0.624825	9.966607	-0.000921	-0.019449	-0.000107	-8.444218	-28.858007	43.526182	-0.549477	0.056046	0.02298	-0.83331	30.385925
	3.97359E+12	1.55218E+15	0	12375	0	1210	1638.4	31919	31938	45692	33065	33001	32726	31519	29135	36765	0	-0.758376	-0.694201	9.885509	-0.020336	-0.020921	0.001916	-8.253106	-28.464238	43.529645	-0.549389	0.055822	0.022946	-0.833384	30.45403
	3.97359E+12	1.55218E+15	0	36951	0	1211	1638.5	31952	31938	45682	33056	33005	32725	31519	29119	36765	0	-0.733316	-0.694564	9.878041	-0.034912	-0.014304	0.000688	-8.096177	-27.936271	43.840761	-0.549301	0.055651	0.022946	-0.833453	30.476731
	3.97359E+12	1.55218E+15	0	8279	0	1212	1638.3	31986	31960	45762	33048	33016	32722	31503	29135	36765	0	-0.707916	-0.678667	9.938145	-0.047947	0.003672	-0.003695	-8.291808	-27.878796	43.951094	-0.549227	0.055565	0.02295	-0.833508	30.431328
	3.97359E+12	1.55218E+15	0	12375	0	1213	1638.1	31983	32077	45887	33046	33024	32713	31519	29119	36749	0	-0.711723	-0.591187	10.032034	-0.051004	0.016768	-0.017921	-8.284903	-27.888692	43.95771	-0.5492	0.055528	0.022939	-0.833529	30.385925
	3.97359E+12	1.55218E+15	0	5207	24	1214	1638.4	32009	32251	45971	33045	33031	32708	31503	29103	36765	0	-0.693978	-0.461095	10.095236	-0.052387	0.028185	-0.025802	-8.129894	-27.895644	43.810846	-0.549199	0.05553	0.022911	-0.83353	30.45403
	3.97359E+12	1.55218E+15	0	12887	1607	1215	1638.2	31965	32324	45930	33034	33040	32702	31503	29087	36733	0	-0.728409	-0.406013	10.064343	-0.070178	0.042991	-0.034894	-8.096515	-27.867803	43.666032	-0.549224	0.055617	0.02291	-0.833507	30.408627
	3.97359E+12	1.55218E+15	0	30551	16536	1216	1638.3	31916	32282	45851	33009	33050	32700	31551	29103	36749	0	-0.764984	-0.436748	10.004958	-0.110752	0.059563	-0.037071	-8.430774	-28.028827	43.673892	-0.54925	0.055845	0.023006	-0.833472	30.431328
	3.97359E+12	1.55218E+15	0	63575	65535	1217	1638.5	31883	32329	45748	32997	33056	32695	31519	29071	36749	0	-0.790525	-0.401007	9.927566	-0.130038	0.069506	-0.044561	-8.403181	-27.993432	43.816758	-0.549297	0.056147	0.023145	-0.833417	30.476731
	3.97359E+12	1.55218E+15	0	24663	0	1218	1638.3	31854	32149	45747	32986	33059	32694	31519	29087	36733	0	-0.810334	-0.535493	9.92676	-0.147966	0.074529	-0.045726	-8.206143	-27.996349	43.956855	-0.549344	0.056503	0.023333	-0.833357	30.431328
	3.97359E+12	1.55218E+15	0	45143	0	1219	1638.3	31846	31991	45775	32983	33062	32690	31503	29103	36749	0	-0.814358	-0.653656	9.947806	-0.152719	0.079477	-0.051978	-8.413143	-28.004432	43.967515	-0.54941	0.056885	0.023526	-0.833282	30.431328
	3.97359E+12	1.55218E+15	0	8279	0	1220	1638.5	31838	31953	45739	32997	33065	32690	31503	29087	36701	0	-0.819824	-0.681867	9.920789	-0.129919	0.084154	-0.052456	-8.381883	-27.956515	43.78065	-0.549484	0.057233	0.023635	-0.833207	30.476731
	3.97359E+12	1.55218E+15	0	87	0	1221	1638.3	31825	31922	45671	33001	33056	32692	31503	29087	36733	0	-0.829465	-0.705026	9.869635	-0.123506	0.069485	-0.049502	-8.33295	-28.218195	43.848882	-0.549548	0.057519	0.023754	-0.833141	30.431328
	3.97359E+12	1.55218E+15	0	20567	0	1222	1638.4	31832	31927	45643	33016	33054	32694	31519	29087	36733	0	-0.824179	-0.701309	9.848619	-0.099157	0.066019	-0.046874	-8.599633	-28.488201	43.708704	-0.549608	0.057743	0.023801	-0.833085	30.45403
	3.97359E+12	1.55218E+15	0	4183	0	1223	1638.4	31829	31941	45633	33027	33050	32693	31503	29071	36733	0	-0.826638	-0.69079	9.8411	-0.081224	0.059397	-0.048917	-8.089218	-28.419193	43.507793	-0.549679	0.057906	0.023804	-0.833027	30.45403
	3.97359E+12	1.55218E+15	0	12375	0	1224	1638.1	31825	31916	45584	33031	33045	32694	31519	29103	36749	0	-0.829591	-0.709638	9.80421	-0.074839	0.051226	-0.047518	-7.958203	-28.54478	43.760691	-0.549745	0.058029	0.023804	-0.832974	30.385925
	3.97359E+12	1.55218E+15	0	53335	0	1225	1638.6	31810	31818	45498	33041	33040	32697	31519	29071	36749	0	-0.839428	-0.782479	9.73968	-0.058482	0.042951	-0.043142	-8.292906	-28.742157	43.528548	-0.549801	0.05809	0.023767	-0.832935	30.499432
	3.97359E+12	1.55218E+15	0	12375	0	1226	1638.2	31835	31781	45451	33047	33031	32702	31535	29103	36749	0	-0.820326	-0.810745	9.704293	-0.049	0.028224	-0.035465	-8.364752	-28.390721	43.633016	-0.549832	0.058084	0.023729	-0.832915	30.408627
	3.97359E+12	1.55218E+15	0	16471	0	1227	1638.4	31830	31726	45455	33057	33024	32702	31519	29103	36749	0	-0.823273	-0.851723	9.707342	-0.032635	0.016739	-0.035906	-8.51253	-28.434317	43.307199	-0.549867	0.058005	0.023662	-0.8329	30.45403
	3.97359E+12	1.55218E+15	0	57431	0	1228	1638.5	31795	31760	45488	33068	33015	32705	31503	29119	36765	0	-0.850127	-0.825761	9.732135	-0.014774	0.001966	-0.031609	-8.516264	-28.59681	43.124101	-0.549891	0.05784	0.023569	-0.832898	30.476731
	3.97359E+12	1.55218E+15	0	12375	0	1229	1638.3	31788	31940	45491	33078	33003	32711	31535	29119	36749	0	-0.857861	-0.691065	9.734331	0.001264	-0.01769	-0.022512	-8.347326	-28.519514	43.520683	-0.549887	0.057578	0.023463	-0.832922	30.431328
	3.97359E+12	1.55218E+15	0	36951	0	1230	1637.9	31869	31862	45493	33078	33002	32713	31503	29119	36765	0	-0.795776	-0.750746	9.735814	0.001053	-0.019332	-0.019324	-8.373287	-28.723695	43.416169	-0.549872	0.057311	0.023361	-0.832953	30.340522
	3.97359E+12	1.55218E+15	0	20567	0	1231	1638.1	31921	31751	45554	33083	32999	32715	31503	29135	36749	0	-0.754785	-0.834379	9.781747	0.009198	-0.024285	-0.016343	-8.397014	-28.524108	43.576492	-0.549848	0.056992	0.02318	-0.832996	30.385925
	3.97359E+12	1.55218E+15	0	12375	0	1232	1638.3	31910	31862	45537	33077	32996	32713	31519	29119	36749	0	-0.76441	-0.751026	9.768999	-0.000386	-0.029048	-0.019355	-8.255258	-28.548606	43.721953	-0.549831	0.056678	0.02304	-0.833032	30.431328
	3.97359E+12	1.55218E+15	0	24663	0	1233	1638.2	31938	31831	45564	33077	33001	32715	31519	29119	36765	0	-0.742851	-0.774656	9.789292	-0.000526	-0.020962	-0.016103	-8.127286	-28.602922	43.697442	-0.549804	0.05639	0.022884	-0.833074	30.408627
	3.97359E+12	1.55218E+15	0	20567	0	1234	1638.3	32013	31837	45677	33078	33004	32717	31503	29119	36765	0	-0.685957	-0.771077	9.874293	0.001046	-0.016134	-0.012911	-8.084451	-28.303227	43.66174	-0.549768	0.056115	0.022711	-0.833121	30.431328
	3.97359E+12	1.55218E+15	0	45143	0	1235	1638.3	32043	31985	45818	33066	33009	32711	31503	29135	36749	0	-0.665012	-0.660693	9.980272	-0.01827	-0.0078	-0.02201	-8.461356	-28.228711	43.851729	-0.549759	0.055927	0.022647	-0.833141	30.431328
	3.97359E+12	1.55218E+15	0	28759	0	1236	1638.4	32084	32101	45857	33045	33019	32706	31519	29087	36733	0	-0.635335	-0.574334	10.009628	-0.05224	0.00875	-0.029129	-8.233705	-28.082386	43.810008	-0.549767	0.055865	0.02266	-0.83314	30.45403
	3.97359E+12	1.55218E+15	0	87	0	1237	1638.4	32096	32039	45843	33030	33030	32698	31519	29119	36765	0	-0.625464	-0.620896	9.999119	-0.076399	0.026873	-0.04125	-8.205485	-28.141657	43.809843	-0.549811	0.055912	0.022715	-0.833106	30.45403
	3.97359E+12	1.55218E+15	0	5207	24	1238	1638.2	32124	31962	45902	33018	33045	32695	31487	29135	36749	0	-0.603362	-0.679023	10.043443	-0.095959	0.051389	-0.045445	-8.576729	-27.974227	43.855086	-0.549866	0.056081	0.022782	-0.833057	30.408627
	3.97359E+12	1.55218E+15	0	9047	1639	1239	1638.6	32132	32008	45984	33007	33050	32695	31503	29103	36733	0	-0.597553	-0.644446	10.105156	-0.113716	0.059643	-0.044991	-8.374769	-27.982204	43.637075	-0.549917	0.056315	0.022889	-0.833004	30.499432
	3.97359E+12	1.55218E+15	0	38743	16536	1240	1638.2	32120	32002	45940	32997	33057	32693	31535	29071	36765	0	-0.606873	-0.649033	10.071995	-0.130083	0.07115	-0.047747	-8.216825	-28.130315	43.817041	-0.549974	0.056622	0.023025	-0.832942	30.408627
	3.97359E+12	1.55218E+15	0	22615	65535	1241	1638.6	32102	31888	45821	32989	33059	32693	31519	29103	36765	0	-0.618872	-0.733871	9.982642	-0.142948	0.0745	-0.047434	-8.377781	-28.136569	43.985031	-0.550027	0.056967	0.023196	-0.832879	30.499432
	3.97359E+12	1.55218E+15	0	61527	0	1242	1638	32089	31764	45695	32984	33064	32695	31519	29087	36749	0	-0.627644	-0.826888	9.887819	-0.151392	0.082653	-0.044	-8.542544	-27.923581	43.848403	-0.550068	0.057356	0.023376	-0.83282	30.363224
	3.97359E+12	1.55218E+15	0	4183	0	1243	1638.2	32064	31740	45628	32998	33061	32701	31535	29071	36749	0	-0.646191	-0.8444	9.837491	-0.128766	0.077535	-0.034953	-8.383919	-28.24275	43.493193	-0.550084	0.057682	0.023491	-0.832784	30.408627
	3.97359E+12	1.55218E+15	0	8279	0	1244	1638.5	32034	31756	45672	33011	33059	32701	31567	29103	36749	0	-0.668883	-0.831852	9.870599	-0.107522	0.074118	-0.035449	-8.185509	-28.433375	43.693979	-0.550106	0.05795	0.023545	-0.832749	30.476731
	3.97359E+12	1.55218E+15	0	28759	0	1245	1638.5	31987	31844	45717	33014	33058	32710	31578	29140	36759	0	-0.705576	-0.765378	9.904376	-0.102959	0.072359	-0.021184	-8.515634	-27.904976	43.906151	-0.550082	0.058205	0.023584	-0.832746	30.476731
	3.97359E+12	1.55218E+15	0	12375	0	1246	1638.3	31914	31884	45634	33017	33050	32713	31574	29098	36757	0	-0.761587	-0.734616	9.841899	-0.098213	0.059314	-0.016584	-8.711884	-28.050518	43.489002	-0.550044	0.058407	0.023635	-0.832756	30.431328
	3.97359E+12	1.55218E+15	0	28759	0	1247	1638.5	31851	31763	45498	33027	33043	32715	31532	29053	36740	0	-0.807735	-0.824239	9.739693	-0.081918	0.047808	-0.013828	-8.199788	-28.648687	43.675438	-0.549999	0.058537	0.023657	-0.832776	30.476731
	3.97359E+12	1.55218E+15	0	87	0	1248	1638.1	31796	31799	45481	33041	33034	32724	31522	28928	36730	0	-0.850146	-0.796832	9.726787	-0.059579	0.032931	-0.000047	-8.094015	-28.564212	44.02336	-0.549913	0.058571	0.023635	-0.832831	30.385925
	3.97359E+12	1.55218E+15	0	32855	0	1249	1638.7	31759	31834	45499	33057	33029	32726	31507	29107	36738	0	-0.878197	-0.769781	9.740413	-0.033402	0.024586	0.002507	-8.304289	-28.358695	43.80899	-0.549823	0.058523	0.023546	-0.832895	30.522134
	3.97359E+12	1.55218E+15	0	12375	0	1250	1638.5	31735	31866	45480	33070	33022	32726	31523	29075	36738	0	-0.896938	-0.745643	9.726071	-0.012309	0.013062	0.001959	-8.172217	-28.727146	43.679852	-0.54974	0.058392	0.023412	-0.832964	30.476731
	3.97359E+12	1.55218E+15	0	4183	0	1251	1638.4	31723	31943	45495	33077	33011	32725	31507	29139	36754	0	-0.907068	-0.687917	9.737309	-0.000868	-0.004857	-0.000012	-7.789682	-28.640234	43.680272	-0.549662	0.058158	0.023218	-0.833037	30.45403
	3.97359E+12	1.55218E+15	0	49239	0	1252	1638.4	31721	32070	45539	33079	33006	32725	31539	29123	36754	0	-0.91017	-0.592832	9.770367	0.002413	-0.012991	-0.000139	-7.393147	-27.958949	43.758702	-0.549585	0.057891	0.02303	-0.833111	30.45403
	3.97359E+12	1.55218E+15	0	4183	0	1253	1638.9	31725	32152	45638	33076	33010	32726	31507	29107	36738	0	-0.907768	-0.531192	9.844873	-0.002337	-0.006478	0.001607	-7.60402	-28.241544	43.839416	-0.549502	0.057655	0.022844	-0.833188	30.567537
	3.97359E+12	1.55218E+15	0	8279	0	1254	1637.9	31709	32162	45736	33062	33008	32722	31507	29107	36738	0	-0.920627	-0.524146	9.918296	-0.025298	-0.009486	-0.004289	-8.00281	-28.737426	43.673162	-0.549433	0.057478	0.022803	-0.833246	30.340522
	3.97359E+12	1.55218E+15	0	61527	0	1255	1638.6	31711	32094	45678	33051	33009	32713	31507	29123	36754	0	-0.917809	-0.574619	9.874862	-0.042601	-0.007622	-0.018268	-8.077574	-30.151199	43.471437	-0.549405	0.057323	0.022754	-0.833277	30.499432
	3.97359E+12	1.55218E+15	0	87	0	1256	1638.4	31687	31925	45551	33041	33009	32708	31491	29107	36754	0	-0.934068	-0.700928	9.779367	-0.058746	-0.007433	-0.025894	-8.32766	-29.616804	43.483788	-0.549399	0.057203	0.022759	-0.833289	30.45403
	3.97359E+12	1.55218E+15	0	61527	0	1257	1638.6	31705	31973	45501	33046	33014	32707	31507	29123	36770	0	-0.920945	-0.665103	9.741845	-0.050545	0.000618	-0.027622	-8.30332	-28.323011	43.521032	-0.5494	0.05709	0.022721	-0.833297	30.499432
	3.97359E+12	1.55218E+15	0	45143	0	1258	1638.4	31775	31993	45631	33046	33013	32703	31507	29107	36738	0	-0.86821	-0.65117	9.839553	-0.050471	-0.00096	-0.034025	-8.341732	-28.368742	43.647795	-0.549422	0.056972	0.022687	-0.833291	30.45403
	3.97359E+12	1.55218E+15	0	12375	0	1259	1638.4	31844	31974	45792	33041	33023	32699	31507	29107	36770	0	-0.815575	-0.666292	9.960602	-0.058518	0.015365	-0.040128	-8.185037	-27.829261	43.81882	-0.549465	0.056944	0.022708	-0.833264	30.45403
	3.97359E+12	1.55218E+15	0	28759	0	1260	1638.3	31883	32029	45891	33023	33032	32691	31507	29091	36722	0	-0.786725	-0.625697	10.035009	-0.087575	0.030286	-0.052162	-8.146096	-28.213237	43.650643	-0.549542	0.057025	0.022794	-0.833206	30.431328
	3.97359E+12	1.55218E+15	0	28759	0	1261	1638.3	31909	32011	45889	33015	33034	32687	31523	29123	36722	0	-0.766801	-0.639506	10.033527	-0.100444	0.03368	-0.058242	-8.494488	-28.329865	43.484364	-0.549637	0.057145	0.022917	-0.833132	30.431328
	3.97359E+12	1.55218E+15	0	37975	24	1262	1638.4	31925	31912	45830	33000	33037	32686	31491	29107	36754	0	-0.753394	-0.713748	9.989226	-0.124762	0.038756	-0.059261	-8.394473	-28.143456	43.66554	-0.549729	0.057333	0.023107	-0.833053	30.45403
	3.97359E+12	1.55218E+15	0	20823	1642	1263	1638	31956	31792	45778	32997	33037	32692	31491	29107	36754	0	-0.728692	-0.804218	9.950092	-0.129993	0.038732	-0.049561	-8.574481	-28.17585	43.769192	-0.549789	0.057533	0.023313	-0.832994	30.363224
	3.97359E+12	1.55218E+15	0	14167	16536	1264	1638.4	31979	31716	45729	32998	33039	32693	31523	29091	36738	0	-0.710063	-0.861148	9.913375	-0.128271	0.04195	-0.047978	-8.572689	-28.170106	43.962501	-0.549844	0.05774	0.023506	-0.832938	30.45403
	3.97359E+12	1.55218E+15	0	14423	65535	1265	1638.3	31963	31700	45716	32998	33043	32694	31539	29075	36754	0	-0.722057	-0.872979	9.903572	-0.128368	0.048425	-0.046336	-8.405903	-28.151593	43.738688	-0.549895	0.057968	0.023685	-0.832883	30.431328
	3.97359E+12	1.55218E+15	0	45143	0	1266	1638.1	31956	31670	45662	33011	33038	32701	31523	29091	36770	0	-0.727155	-0.895466	9.862943	-0.107535	0.040068	-0.035675	-8.431079	-28.276403	43.798851	-0.549914	0.058125	0.023812	-0.832856	30.385925
	3.97359E+12	1.55218E+15	0	45143	0	1267	1638.4	31951	31671	45601	33015	33033	32711	31539	29075	36754	0	-0.730797	-0.894462	9.817161	-0.101247	0.031798	-0.019891	-8.462501	-28.435365	43.730156	-0.549883	0.058244	0.023932	-0.832865	30.45403
	3.97359E+12	1.55218E+15	0	12375	0	1268	1638.4	31873	31638	45572	33028	33028	32718	31523	29091	36754	0	-0.789487	-0.918154	9.795309	-0.08034	0.023441	-0.009231	-8.271575	-28.298231	43.146043	-0.549821	0.058291	0.024	-0.8329	30.45403
	3.97359E+12	1.55218E+15	0	16471	0	1269	1638.4	31815	31682	45573	33039	33021	32725	31539	29091	36754	0	-0.833985	-0.884471	9.796013	-0.06267	0.011867	0.001481	-8.401816	-28.133744	43.540174	-0.549727	0.058264	0.024032	-0.832963	30.45403
	3.97359E+12	1.55218E+15	0	4183	0	1270	1638.3	31779	31742	45602	33061	33010	32736	31523	29107	36754	0	-0.862068	-0.83916	9.817755	-0.027281	-0.006383	0.018144	-8.757395	-28.292239	43.862841	-0.549586	0.058103	0.023985	-0.833069	30.431328
	3.97359E+12	1.55218E+15	0	16471	0	1271	1638.4	31755	31796	45680	33076	33005	32741	31523	29091	36754	0	-0.880811	-0.798372	9.876374	-0.003018	-0.014746	0.025534	-8.449217	-28.362545	43.628588	-0.549425	0.057863	0.023876	-0.833195	30.45403
	3.97359E+12	1.55218E+15	0	20567	0	1272	1638.4	31737	31902	45773	33084	33003	32744	31507	29107	36738	0	-0.895728	-0.718803	9.946246	0.009887	-0.018128	0.030015	-8.002083	-28.66875	43.602132	-0.549252	0.057585	0.02373	-0.833333	30.45403
	3.97359E+12	1.55218E+15	0	57431	0	1273	1637.8	31742	32033	45803	33093	32999	32744	31539	29107	36738	0	-0.893999	-0.621195	9.96866	0.024313	-0.024733	0.029652	-8.090837	-28.600879	43.959424	-0.549082	0.057254	0.023552	-0.833472	30.317821
	3.97359E+12	1.55218E+15	0	57431	0	1274	1638.4	31742	32123	45835	33088	32999	32743	31539	29107	36754	0	-0.894713	-0.55345	9.992831	0.016446	-0.024657	0.028228	-8.073473	-28.607697	43.923436	-0.548916	0.056941	0.023399	-0.833608	30.45403
	3.97359E+12	1.55218E+15	0	24663	0	1275	1638.5	31789	32153	45816	33078	33003	32742	31539	29123	36754	0	-0.859437	-0.531536	9.978608	0.000246	-0.018027	0.027036	-8.074896	-28.637126	43.751432	-0.54875	0.056683	0.023286	-0.833737	30.476731
	3.97359E+12	1.55218E+15	0	8279	0	1276	1638.1	31825	32080	45782	33068	33006	32737	31539	29139	36754	0	-0.831533	-0.586895	9.953002	-0.015992	-0.012973	0.019446	-8.082005	-28.504508	43.78534	-0.548606	0.056477	0.023216	-0.833848	30.385925
	3.97359E+12	1.55218E+15	0	53335	0	1277	1638.3	31859	32048	45804	33060	33017	32731	31507	29123	36754	0	-0.805215	-0.611161	9.969607	-0.028774	0.005035	0.010264	-8.05616	-28.373876	43.770389	-0.548491	0.056355	0.023151	-0.833934	30.431328
	3.97359E+12	1.55218E+15	0	20567	0	1278	1638.8	31899	32130	45879	33051	33024	32724	31507	29107	36754	0	-0.775561	-0.549984	10.026103	-0.043011	0.01658	-0.000526	-8.191116	-28.392552	43.802701	-0.548408	0.0563	0.02311	-0.833993	30.544835
	3.97359E+12	1.55218E+15	0	24663	0	1279	1638.6	31941	32221	46005	33039	33037	32719	31507	29123	36754	0	-0.744946	-0.482546	10.120779	-0.062488	0.037875	-0.007938	-8.353502	-28.422069	43.662536	-0.548348	0.056356	0.023088	-0.83403	30.499432
	3.97359E+12	1.55218E+15	0	16471	0	1280	1638.3	31960	32269	46047	33020	33051	32709	31491	29107	36754	0	-0.731338	-0.447058	10.152292	-0.093204	0.060939	-0.023076	-8.22201	-28.259484	43.478882	-0.548332	0.056552	0.023121	-0.834026	30.431328
	3.97359E+12	1.55218E+15	0	53335	0	1281	1638.1	31987	32123	46013	32999	33061	32705	31507	29107	36738	0	-0.709184	-0.556815	10.126727	-0.127319	0.077479	-0.028595	-7.910263	-28.310445	43.653663	-0.548327	0.056874	0.02323	-0.834004	30.385925
	3.97359E+12	1.55218E+15	0	49239	0	1282	1638.1	32027	31910	45874	32983	33066	32703	31491	29107	36754	0	-0.67627	-0.716754	10.022308	-0.153275	0.085822	-0.031154	-7.984064	-28.199928	43.796419	-0.548326	0.057278	0.023407	-0.833972	30.385925
	3.97359E+12	1.55218E+15	0	53335	0	1283	1638.2	31984	31803	45796	32984	33069	32701	31507	29091	36754	0	-0.70747	-0.796221	9.963683	-0.151563	0.090695	-0.034356	-7.9197	-27.9178	43.761853	-0.548337	0.057695	0.023569	-0.833932	30.408627
	3.97359E+12	1.55218E+15	0	45143	0	1284	1638.7	31929	31849	45856	32995	33078	32696	31523	29091	36722	0	-0.749335	-0.760769	10.008836	-0.13339	0.105194	-0.042653	-8.201026	-27.909485	43.77225	-0.548379	0.058118	0.023641	-0.833873	30.522134
	3.97359E+12	1.55218E+15	0	16471	0	1285	1638.2	31885	31960	45839	33000	33079	32699	31491	29123	36738	0	-0.784438	-0.67743	9.995914	-0.125561	0.106716	-0.038028	-8.484036	-28.223163	43.781602	-0.548409	0.058531	0.023685	-0.833823	30.408627
	3.97359E+12	1.55218E+15	0	13399	24	1286	1638.3	31843	31871	45708	33006	33067	32698	31491	29107	36738	0	-0.815151	-0.743434	9.897458	-0.115664	0.087189	-0.039975	-8.394365	-28.16667	43.772714	-0.548444	0.058858	0.023738	-0.833775	30.431328
	3.97359E+12	1.55218E+15	0	61527	0	1287	1637.9	31820	31790	45493	33011	33063	32701	31475	29107	36738	0	-0.831978	-0.804005	9.735781	-0.107767	0.080604	-0.035404	-8.580338	-28.143169	43.811178	-0.548467	0.059148	0.023778	-0.833739	30.340522
	3.97359E+12	1.55218E+15	0	30551	16536	1288	1638.5	31798	31793	45432	33017	33055	32708	31491	29123	36738	0	-0.848318	-0.801096	9.69005	-0.097995	0.067476	-0.024523	-8.544625	-28.315803	43.63539	-0.548454	0.059375	0.023812	-0.83373	30.476731
	3.97359E+12	1.55218E+15	0	10327	65535	1289	1637.9	31819	31690	45396	33034	33049	32711	31507	29107	36722	0	-0.831533	-0.878836	9.662887	-0.070663	0.057487	-0.020409	-8.538612	-28.258751	43.62188	-0.548434	0.059511	0.023778	-0.833734	30.340522
	3.97359E+12	1.55218E+15	0	28759	0	1290	1637.8	31796	31686	45357	33045	33036	32715	31507	29107	36738	0	-0.849004	-0.881593	9.633539	-0.052886	0.036218	-0.014556	-8.609209	-28.378654	43.869551	-0.548397	0.05954	0.02373	-0.833758	30.317821
	3.97359E+12	1.55218E+15	0	53335	0	1291	1638.5	31741	31800	45330	33061	33022	32724	31523	29123	36738	0	-0.891665	-0.795114	9.613351	-0.026861	0.013204	-0.000909	-8.236456	-28.579702	43.502501	-0.548319	0.05944	0.023643	-0.833819	30.476731
	3.97359E+12	1.55218E+15	0	57431	0	1292	1638.6	31749	31886	45331	33078	33016	32725	31507	29091	36738	0	-0.886632	-0.730782	9.614125	0.000799	0.003236	0.000003	-8.42161	-28.26608	43.358095	-0.548244	0.059248	0.023488	-0.833886	30.499432
	3.97359E+12	1.55218E+15	0	45143	0	1293	1638.4	31755	31907	45311	33081	33001	32726	31539	29107	36754	0	-0.882507	-0.715266	9.599055	0.005659	-0.021136	0.001332	-8.691995	-28.126519	43.569245	-0.548164	0.058967	0.023368	-0.833963	30.45403
	3.97359E+12	1.55218E+15	0	36951	0	1294	1638.8	31749	31963	45270	33086	33003	32732	31523	29107	36738	0	-0.887524	-0.673016	9.568321	0.013707	-0.018027	0.010758	-8.791141	-28.342292	43.525775	-0.548054	0.058679	0.023213	-0.834059	30.544835
	3.97359E+12	1.55218E+15	0	36951	0	1295	1638.3	31786	31988	45303	33081	32998	32729	31507	29091	36754	0	-0.860131	-0.655099	9.59304	0.005536	-0.026033	0.006096	-8.833825	-28.146527	43.566486	-0.547957	0.058382	0.023103	-0.834146	30.431328
	3.97359E+12	1.55218E+15	0	87	0	1296	1638.6	31819	32090	45380	33077	32997	32727	31507	29091	36738	0	-0.83617	-0.578991	9.650991	-0.000775	-0.02758	0.003032	-8.518332	-28.153531	43.381823	-0.547869	0.058094	0.023018	-0.834227	30.499432
	3.97359E+12	1.55218E+15	0	4183	0	1297	1638.2	31830	32107	45454	33067	32990	32723	31523	29123	36754	0	-0.828271	-0.566667	9.706525	-0.016984	-0.038751	-0.00307	-8.444104	-28.349072	43.382986	-0.547796	0.057803	0.023011	-0.834296	30.408627
	3.97359E+12	1.55218E+15	0	49239	0	1298	1638.2	31879	32044	45481	33058	32996	32720	31539	29107	36754	0	-0.790327	-0.614458	9.726858	-0.031539	-0.028869	-0.007472	-8.287849	-28.124649	43.562674	-0.547735	0.057575	0.023031	-0.834351	30.408627
	3.97359E+12	1.55218E+15	0	41047	0	1299	1638.1	31929	32032	45496	33046	33002	32716	31523	29123	36754	0	-0.752353	-0.62415	9.738148	-0.05097	-0.018936	-0.013363	-8.342231	-28.289238	43.493827	-0.547689	0.05742	0.023094	-0.83439	30.385925
	3.97359E+12	1.55218E+15	0	24663	0	1300	1638.6	31949	32039	45537	33043	33004	32715	31507	29107	36754	0	-0.736919	-0.618853	9.769083	-0.055638	-0.015644	-0.014833	-8.205414	-28.448492	43.686241	-0.547647	0.057286	0.023166	-0.834424	30.499432
	3.97359E+12	1.55218E+15	0	32855	0	1301	1638.4	31995	32004	45596	33034	33009	32712	31539	29123	36754	0	-0.701717	-0.645775	9.813417	-0.070259	-0.007382	-0.019245	-8.006645	-28.236162	43.642766	-0.547616	0.05719	0.023205	-0.83445	30.45403
	3.97359E+12	1.55218E+15	0	49239	0	1302	1638.3	32063	31956	45643	33029	33016	32709	31507	29139	36754	0	-0.649624	-0.682648	9.848772	-0.078359	0.004068	-0.023782	-8.342674	-28.391221	43.656533	-0.5476	0.057148	0.023246	-0.834463	30.431328
	3.97359E+12	1.55218E+15	0	28759	0	1303	1638.5	32087	31938	45682	33030	33021	32710	31523	29123	36754	0	-0.631047	-0.696307	9.878144	-0.076728	0.01215	-0.022167	-8.46276	-28.573897	43.667223	-0.547578	0.057129	0.023264	-0.834478	30.476731
	3.97359E+12	1.55218E+15	0	4183	0	1304	1638	32074	31962	45715	33030	33022	32709	31523	29139	36754	0	-0.641518	-0.678493	9.902826	-0.076882	0.013784	-0.023752	-8.338278	-28.2545	43.623931	-0.547563	0.057115	0.023279	-0.834489	30.363224
	3.97359E+12	1.55218E+15	0	8279	0	1305	1638.5	32057	32023	45829	33026	33029	32712	31491	29123	36754	0	-0.654746	-0.632304	9.98859	-0.083348	0.025154	-0.018738	-8.041832	-28.158217	43.803297	-0.547531	0.057173	0.023355	-0.834503	30.476731
	3.97359E+12	1.55218E+15	0	41047	0	1306	1638.4	32057	31964	45963	33017	33026	32720	31507	29123	36770	0	-0.65396	-0.676538	10.089277	-0.09827	0.020324	-0.005654	-8.02875	-28.180279	43.767001	-0.547454	0.057248	0.023486	-0.834545	30.45403
	3.97359E+12	1.55218E+15	0	12375	0	1307	1638.2	32033	31768	45859	33013	33027	32719	31555	29123	36802	0	-0.669856	-0.823055	10.011069	-0.104813	0.02201	-0.007095	-8.400028	-28.160658	43.779291	-0.547379	0.057342	0.023636	-0.834583	30.408627
	3.97359E+12	1.55218E+15	0	41047	0	1308	1638.7	31954	31701	45714	33023	33032	32723	31539	29139	36802	0	-0.728616	-0.871865	9.902148	-0.088556	0.029939	-0.001016	-8.164018	-28.227481	43.775878	-0.547289	0.057429	0.023714	-0.834634	30.522134
	3.97359E+12	1.55218E+15	0	8279	0	1309	1638.5	31885	31866	45647	33051	33025	32724	31551	29175	36813	0	-0.783179	-0.74759	9.85169	-0.043128	0.018203	-0.000512	-8.173081	-27.899737	43.77104	-0.547207	0.057379	0.02367	-0.834693	30.476731
	3.97359E+12	1.55218E+15	0	5207	24	1310	1638.5	31819	32016	45638	33060	33023	32726	31533	29108	36760	0	-0.835098	-0.63446	9.844867	-0.028563	0.014817	0.002335	-8.385634	-27.961714	43.774815	-0.547118	0.057288	0.023584	-0.83476	30.476731
	3.97359E+12	1.55218E+15	0	41559	1607	1311	1638.5	31793	32087	45647	33068	33019	32725	31510	29067	36735	0	-0.855693	-0.58098	9.851607	-0.015504	0.008235	0.000401	-8.117361	-27.958049	43.775166	-0.547038	0.057147	0.02347	-0.834825	30.476731
	3.97359E+12	1.55218E+15	0	55127	16536	1312	1638.4	31849	32152	45778	33072	33021	32726	31517	28941	36725	0	-0.814069	-0.533121	9.950074	-0.00909	0.011414	0.001876	-8.449598	-27.925159	43.762139	-0.546955	0.057004	0.023328	-0.834893	30.45403
	3.97359E+12	1.55218E+15	0	2135	65535	1313	1638.5	31855	32240	45963	33061	33018	32724	31534	29121	36767	0	-0.810437	-0.467276	10.089127	-0.026836	0.006718	-0.000953	-8.671178	-28.080922	43.857225	-0.546876	0.056882	0.023255	-0.834955	30.476731
	3.97359E+12	1.55218E+15	0	24663	0	1314	1638.5	31789	32251	45916	33046	33013	32718	31534	29105	36751	0	-0.860611	-0.458187	10.053754	-0.050963	-0.001123	-0.01005	-8.019453	-28.054582	44.299972	-0.546821	0.056785	0.023279	-0.834997	30.476731
	3.97359E+12	1.55218E+15	0	57431	0	1315	1638.4	31768	32255	45773	33039	33016	32712	31550	29089	36751	0	-0.876748	-0.454978	9.946249	-0.062181	0.003901	-0.019352	-7.810171	-28.014374	44.524423	-0.546795	0.056728	0.023331	-0.835017	30.45403
	3.97359E+12	1.55218E+15	0	20567	0	1316	1638.2	31761	32146	45678	33035	33015	32710	31550	29105	36751	0	-0.880869	-0.536598	9.874812	-0.068676	0.002355	-0.022413	-7.873783	-27.429064	44.660678	-0.546777	0.05668	0.023408	-0.83503	30.408627
	3.97359E+12	1.55218E+15	0	20567	0	1317	1638.6	31778	32182	45530	33042	33008	32701	31550	29105	36767	0	-0.868289	-0.509606	9.763683	-0.056794	-0.008993	-0.037131	-7.998124	-27.944765	44.272548	-0.546808	0.056568	0.023474	-0.835015	30.499432
	3.97359E+12	1.55218E+15	0	32855	0	1318	1638.1	31784	32183	45488	33042	33007	32694	31534	29105	36767	0	-0.86413	-0.509253	9.732016	-0.056725	-0.010537	-0.048329	-8.380214	-28.626964	43.606441	-0.546876	0.056449	0.023545	-0.834976	30.385925
	3.97359E+12	1.55218E+15	0	24663	0	1319	1638.3	31836	32203	45457	33042	33006	32694	31534	29089	36735	0	-0.824879	-0.494824	9.7088	-0.056645	-0.012159	-0.04834	-8.315678	-29.918334	43.393991	-0.546944	0.056325	0.02362	-0.834938	30.431328
	3.97359E+12	1.55218E+15	0	16471	0	1320	1638.3	31923	32219	45498	33025	33003	32692	31534	29121	36751	0	-0.759146	-0.483974	9.739679	-0.084176	-0.016773	-0.050949	-8.113466	-29.468205	43.699616	-0.547014	0.056245	0.023795	-0.834893	30.431328
	3.97359E+12	1.55218E+15	0	49239	0	1321	1638.1	32028	32091	45671	33022	33006	32691	31534	29089	36751	0	-0.677976	-0.581276	9.869738	-0.089107	-0.011857	-0.052406	-8.044917	-27.899716	43.912859	-0.547088	0.056191	0.023975	-0.834843	30.385925
	3.97359E+12	1.55218E+15	0	8279	0	1322	1637.9	32040	31982	45877	33005	33016	32688	31534	29089	36735	0	-0.667475	-0.663157	10.024526	-0.116758	0.004618	-0.056473	-7.920096	-28.528378	43.699347	-0.54717	0.05625	0.024212	-0.834778	30.340522
	3.97359E+12	1.55218E+15	0	41047	0	1323	1638	32096	32048	45886	32998	33011	32683	31534	29105	36751	0	-0.625819	-0.614416	10.03135	-0.127886	-0.003341	-0.064264	-7.781477	-28.439691	43.712284	-0.547275	0.056305	0.024503	-0.834697	30.363224
	3.97359E+12	1.55218E+15	0	53335	0	1324	1638.5	32118	32080	45718	32986	33015	32687	31518	29105	36735	0	-0.609348	-0.59042	9.905214	-0.147366	0.003261	-0.05739	-7.783293	-28.296085	43.839304	-0.547354	0.056424	0.024842	-0.834628	30.476731
	3.97359E+12	1.55218E+15	0	49239	0	1325	1638.3	32108	31846	45589	32981	33017	32694	31518	29105	36751	0	-0.614172	-0.765562	9.808231	-0.155822	0.006495	-0.045997	-7.917381	-28.282859	44.056746	-0.547393	0.056573	0.0252	-0.834581	30.431328
	3.97359E+12	1.55218E+15	0	45143	0	1326	1638.7	32140	31721	45574	32992	33025	32693	31502	29121	36767	0	-0.588075	-0.859288	9.797076	-0.13782	0.019329	-0.04791	-8.057201	-28.479439	43.704503	-0.547445	0.056726	0.025472	-0.834528	30.522134
	3.97359E+12	1.55218E+15	0	49239	0	1327	1638.4	32150	31722	45631	33000	33024	32698	31518	29089	36751	0	-0.580673	-0.858859	9.839856	-0.125102	0.017547	-0.040221	-8.031891	-28.299988	43.551545	-0.547473	0.056846	0.025704	-0.834494	30.45403
	3.97359E+12	1.55218E+15	0	57431	0	1328	1638.2	32112	31701	45700	33011	33026	32708	31502	29121	36767	0	-0.609276	-0.874216	9.89164	-0.107668	0.020535	-0.024615	-8.036487	-28.262417	43.795753	-0.547455	0.05694	0.025869	-0.834495	30.408627
	3.97359E+12	1.55218E+15	0	16471	0	1329	1638.3	32073	31579	45768	33019	33026	32714	31518	29105	36751	0	-0.637144	-0.964972	9.942743	-0.094846	0.020362	-0.015317	-8.038035	-28.615575	43.57374	-0.54741	0.057007	0.025992	-0.834516	30.431328
	3.97359E+12	1.55218E+15	0	87	0	1330	1638.6	32007	31610	45677	33028	33024	32724	31502	29105	36751	0	-0.687402	-0.940725	9.874366	-0.080453	0.016889	0.000315	-8.01164	-28.419868	43.612724	-0.547316	0.057033	0.026071	-0.834573	30.499432
	3.97359E+12	1.55218E+15	0	41047	0	1331	1638.3	31894	31640	45566	33046	33020	32725	31518	29105	36767	0	-0.773677	-0.91699	9.790794	-0.051328	0.010152	0.001216	-8.15971	-28.292056	43.619146	-0.547226	0.056975	0.026069	-0.834637	30.431328
	3.97359E+12	1.55218E+15	0	20567	0	1332	1638.3	31852	31692	45583	33062	33014	32726	31486	29121	36767	0	-0.806144	-0.877527	9.803535	-0.02533	0.000198	0.002166	-8.265274	-28.356129	43.5496	-0.547136	0.056808	0.025938	-0.834711	30.431328
	3.97359E+12	1.55218E+15	0	36951	0	1333	1638.3	31818	31784	45648	33079	33012	32731	31518	29137	36767	0	-0.833025	-0.808228	9.852352	0.002127	-0.003327	0.009517	-8.413011	-28.145188	43.920043	-0.547027	0.056572	0.025723	-0.834805	30.431328
	3.97359E+12	1.55218E+15	0	29783	24	1334	1638.3	31753	31862	45707	33088	33012	32732	31518	29121	36783	0	-0.883216	-0.749009	9.896638	0.016714	-0.003459	0.010787	-8.382279	-28.337368	43.850239	-0.546919	0.056325	0.025526	-0.834898	30.431328
	3.97359E+12	1.55218E+15	0	17239	1638	1335	1638.4	31737	31896	45703	33086	33008	32727	31518	29121	36751	0	-0.895705	-0.72329	9.893639	0.013703	-0.009864	0.002824	-8.387873	-28.337177	43.856295	-0.546835	0.056063	0.025355	-0.834976	30.45403
	3.97359E+12	1.55218E+15	0	18263	16536	1336	1638	31749	31973	45720	33085	33005	32725	31534	29105	36751	0	-0.887857	-0.666064	9.906334	0.01202	-0.014692	-0.000366	-8.388908	-28.147074	43.89459	-0.546761	0.055788	0.0252	-0.835048	30.363224
	3.97359E+12	1.55218E+15	0	6231	65535	1337	1638.4	31769	32057	45798	33086	33010	32726	31534	29105	36751	0	-0.873445	-0.603198	9.965049	0.013726	-0.00661	0.001247	-8.393488	-28.342963	43.682171	-0.546683	0.055537	0.025022	-0.835121	30.45403
	3.97359E+12	1.55218E+15	0	61527	0	1338	1638.2	31805	32049	45858	33077	33012	32719	31534	29089	36767	0	-0.846163	-0.609782	10.010126	-0.000737	-0.00317	-0.009591	-8.35996	-28.321349	43.866321	-0.546637	0.055326	0.024886	-0.835169	30.408627
	3.97359E+12	1.55218E+15	0	87	0	1339	1638.4	31872	32132	45803	33076	33011	32717	31518	29121	36751	0	-0.796371	-0.54839	9.968881	-0.002211	-0.004757	-0.012763	-8.522835	-28.222609	44.017276	-0.546601	0.055113	0.024759	-0.835211	30.45403
	3.97359E+12	1.55218E+15	0	16471	0	1340	1638.4	31942	32206	45744	33064	33012	32707	31534	29105	36751	0	-0.744332	-0.4939	9.924591	-0.021361	-0.002866	-0.028299	-8.561477	-27.933209	43.942488	-0.546612	0.054946	0.024693	-0.835216	30.45403
	3.97359E+12	1.55218E+15	0	57431	0	1341	1638.6	32035	32201	45782	33052	33016	32704	31534	29073	36751	0	-0.673651	-0.498717	9.953263	-0.040704	0.003812	-0.032614	-8.211713	-27.962552	44.152135	-0.546633	0.054841	0.024678	-0.83521	30.499432
	3.97359E+12	1.55218E+15	0	49239	0	1342	1638.4	32120	32211	45844	33039	33025	32705	31550	29121	36735	0	-0.609476	-0.492461	9.999879	-0.061991	0.01857	-0.030443	-8.306692	-28.091282	44.005202	-0.546645	0.05483	0.0247	-0.835203	30.45403
	3.97359E+12	1.55218E+15	0	28759	0	1343	1638.2	32148	32190	45836	33020	33031	32698	31534	29089	36767	0	-0.588139	-0.50867	9.993847	-0.092726	0.028629	-0.040874	-8.153177	-28.207329	43.682795	-0.546684	0.054916	0.024802	-0.835168	30.408627
	3.97359E+12	1.55218E+15	0	87	0	1344	1638.1	32213	32092	45834	33004	33039	32699	31534	29073	36751	0	-0.537718	-0.582926	9.992378	-0.118843	0.041805	-0.038606	-8.018828	-28.30782	43.711991	-0.546712	0.055101	0.024962	-0.835133	30.385925
	3.97359E+12	1.55218E+15	0	53335	0	1345	1638.5	32265	32024	45786	32988	33044	32698	31534	29073	36735	0	-0.497222	-0.634239	9.956434	-0.144689	0.050137	-0.039567	-8.010662	-28.46554	43.880764	-0.546738	0.055369	0.025188	-0.835091	30.476731
	3.97359E+12	1.55218E+15	0	8279	0	1346	1638.2	32208	31960	45770	32991	33052	32703	31534	29089	36751	0	-0.539803	-0.681597	9.944306	-0.140152	0.063015	-0.031598	-8.175762	-28.323494	43.883104	-0.54674	0.05567	0.02537	-0.835064	30.408627
	3.97359E+12	1.55218E+15	0	4183	0	1347	1638.6	32143	31941	45773	32992	33057	32704	31518	29105	36767	0	-0.588526	-0.694726	9.946597	-0.138448	0.071097	-0.029983	-8.173583	-28.099903	43.693429	-0.546739	0.055993	0.025529	-0.835039	30.499432
	3.97359E+12	1.55218E+15	0	87	0	1348	1638.4	32114	31913	45742	32997	33051	32709	31534	29137	36767	0	-0.610297	-0.715435	9.923236	-0.130536	0.061247	-0.022238	-8.031926	-28.641228	43.777567	-0.546712	0.056269	0.025681	-0.835033	30.45403
	3.97359E+12	1.55218E+15	0	28759	0	1349	1638.2	32023	31904	45687	32998	33051	32709	31502	29121	36767	0	-0.679297	-0.72112	9.881791	-0.128984	0.061234	-0.022273	-7.900599	-28.43117	43.551414	-0.546686	0.056541	0.025829	-0.835027	30.408627
	3.97359E+12	1.55218E+15	0	41047	0	1350	1638.3	31948	31930	45614	33013	33043	32711	31502	29121	36751	0	-0.736432	-0.700623	9.826892	-0.104596	0.04804	-0.01971	-7.896324	-28.223189	43.721266	-0.546656	0.056718	0.025924	-0.835032	30.431328
	3.97359E+12	1.55218E+15	0	87	0	1351	1638.3	31946	31950	45617	33021	33043	32716	31502	29121	36751	0	-0.7382	-0.685627	9.829143	-0.091775	0.047878	-0.01201	-8.058132	-28.695994	43.945331	-0.546603	0.056868	0.025976	-0.835055	30.431328
	3.97359E+12	1.55218E+15	0	87	0	1352	1638.4	31929	31847	45620	33027	33040	32711	31518	29121	36767	0	-0.749694	-0.762441	9.831412	-0.081795	0.042987	-0.020254	-8.030921	-28.7899	43.558371	-0.546579	0.056979	0.026008	-0.835062	30.45403
	3.97359E+12	1.55218E+15	0	24663	0	1353	1638.3	31874	31932	45627	33030	33034	32713	31502	29121	36767	0	-0.792506	-0.698171	9.836605	-0.07699	0.033197	-0.01723	-8.003839	-28.659209	43.568491	-0.546545	0.057049	0.026045	-0.835078	30.431328
	3.97359E+12	1.55218E+15	0	41047	0	1354	1638.7	31794	32018	45598	33036	33029	32713	31518	29121	36767	0	-0.853956	-0.63251	9.81483	-0.067063	0.025008	-0.017505	-8.18429	-28.448656	43.889896	-0.546513	0.057071	0.026066	-0.835097	30.522134
	3.97359E+12	1.55218E+15	0	49239	0	1355	1638	31766	31958	45561	33045	33027	32711	31502	29137	36751	0	-0.874908	-0.677501	9.786855	-0.052614	0.021668	-0.021048	-8.132637	-28.050864	43.99105	-0.546495	0.057029	0.025982	-0.835114	30.363224
	3.97359E+12	1.55218E+15	0	36951	0	1356	1638.2	31802	31906	45528	33042	33022	32712	31518	29105	36735	0	-0.846862	-0.71676	9.762128	-0.057418	0.01359	-0.019395	-8.246829	-27.939139	43.997168	-0.546469	0.056971	0.025929	-0.835137	30.408627
	3.97359E+12	1.55218E+15	0	36951	0	1357	1638.2	31833	31949	45571	33046	33012	32708	31534	29121	36767	0	-0.823894	-0.684977	9.794465	-0.050715	-0.002635	-0.026043	-8.553293	-28.119539	43.866991	-0.546465	0.056845	0.025891	-0.835149	30.408627
	3.97359E+12	1.55218E+15	0	13399	24	1358	1638.3	31856	32075	45664	33055	33015	32706	31518	29121	36767	0	-0.807938	-0.590904	9.864389	-0.036004	0.00213	-0.029536	-8.526281	-28.087781	43.686409	-0.546476	0.056703	0.025796	-0.835155	30.431328
	3.97359E+12	1.55218E+15	0	45399	1655	1359	1638.4	31876	32079	45659	33056	33015	32699	31518	29137	36751	0	-0.792774	-0.588104	9.860668	-0.034096	0.002192	-0.040762	-8.362777	-28.091685	43.863483	-0.546524	0.056555	0.025696	-0.835136	30.45403
	3.97359E+12	1.55218E+15	0	18263	16536	1360	1638.4	31927	32038	45674	33044	33015	32696	31550	29089	36735	0	-0.753605	-0.619452	9.871982	-0.053487	0.002386	-0.045119	-8.395503	-28.08119	44.001736	-0.546582	0.056449	0.02566	-0.835106	30.45403
	3.97359E+12	1.55218E+15	0	2135	65535	1361	1638.3	31985	32075	45668	33039	33017	32693	31550	29089	36751	0	-0.710212	-0.59257	9.867494	-0.061554	0.005728	-0.04971	-8.390025	-28.118806	43.995641	-0.546654	0.05637	0.025643	-0.835065	30.431328
	3.97359E+12	1.55218E+15	0	57431	0	1362	1638.4	31993	32022	45644	33028	33022	32694	31550	29089	36751	0	-0.703425	-0.632279	9.849488	-0.079456	0.013972	-0.047657	-8.380898	-27.931706	43.891185	-0.546716	0.056357	0.025667	-0.835025	30.45403
	3.97359E+12	1.55218E+15	0	45143	0	1363	1638.3	32036	31861	45633	33021	33026	32693	31518	29073	36751	0	-0.668873	-0.753407	9.841242	-0.090856	0.020563	-0.048957	-8.448112	-28.09838	43.536703	-0.54678	0.056389	0.025714	-0.834979	30.431328
	3.97359E+12	1.55218E+15	0	16471	0	1364	1638.6	32084	31754	45625	33025	33025	32693	31518	29089	36751	0	-0.630948	-0.833929	9.835337	-0.084241	0.018887	-0.049114	-8.103781	-28.248217	43.7071	-0.546846	0.056402	0.025743	-0.834934	30.499432
	3.97359E+12	1.55218E+15	0	8279	0	1365	1638.7	32097	31813	45634	33029	33027	32695	31550	29089	36735	0	-0.621777	-0.789872	9.842129	-0.077789	0.022054	-0.046042	-8.127444	-28.092155	44.050669	-0.546904	0.056411	0.025743	-0.834896	30.522134
	3.97359E+12	1.55218E+15	0	4183	0	1366	1638.2	32099	31816	45620	33030	33028	32703	31550	29089	36735	0	-0.620652	-0.787965	9.831502	-0.076636	0.023577	-0.033279	-8.348554	-27.921324	43.873207	-0.54692	0.056424	0.025733	-0.834885	30.408627
	3.97359E+12	1.55218E+15	0	12375	0	1367	1638.3	32110	31736	45574	33029	33026	32707	31534	29073	36751	0	-0.611265	-0.847923	9.796966	-0.078352	0.020304	-0.026871	-8.031521	-28.188137	43.556415	-0.546915	0.05643	0.025734	-0.834888	30.431328
	3.97359E+12	1.55218E+15	0	8279	0	1368	1638.3	32097	31739	45543	33030	33027	32710	31550	29073	36735	0	-0.621175	-0.845508	9.773658	-0.076839	0.021879	-0.022101	-7.762886	-28.617455	43.587219	-0.546895	0.056439	0.025725	-0.8349	30.431328
	3.97359E+12	1.55218E+15	0	32855	0	1369	1638.1	32062	31731	45525	33029	33028	32711	31550	29105	36751	0	-0.647737	-0.851168	9.760062	-0.078579	0.023504	-0.020454	-7.76429	-28.497349	43.759109	-0.546869	0.056457	0.025718	-0.834916	30.385925
	3.97359E+12	1.55218E+15	0	36951	0	1370	1638.2	32029	31734	45534	33030	33023	32717	31550	29089	36751	0	-0.6727	-0.848434	9.766821	-0.077097	0.015318	-0.010955	-8.020536	-28.670561	43.724722	-0.546812	0.056445	0.025722	-0.834955	30.408627
	3.97359E+12	1.55218E+15	0	57431	0	1371	1638.5	31947	31802	45550	33027	33023	32716	31566	29105	36767	0	-0.735469	-0.79629	9.778844	-0.081826	0.015368	-0.012446	-8.357856	-28.664707	43.765904	-0.546758	0.056444	0.025741	-0.834989	30.476731
	3.97359E+12	1.55218E+15	0	20567	0	1372	1638.3	31903	31808	45622	33029	33016	32723	31550	29121	36783	0	-0.768959	-0.79136	9.832876	-0.078852	0.003916	-0.001404	-8.029563	-28.518175	43.615119	-0.546669	0.0564	0.025772	-0.83505	30.431328
	3.97359E+12	1.55218E+15	0	41047	0	1373	1638.5	31844	31680	45585	33029	33011	32726	31562	29157	36794	0	-0.811913	-0.886281	9.805075	-0.078852	-0.004224	0.003336	-7.726959	-28.531558	43.424793	-0.546562	0.056329	0.02582	-0.835123	30.476731
	3.97359E+12	1.55218E+15	0	49239	0	1374	1638.6	31783	31672	45596	33041	33007	32725	31558	29077	36794	0	-0.857944	-0.89142	9.813317	-0.059258	-0.010861	0.001256	-7.948234	-28.639307	43.644877	-0.546467	0.056195	0.025818	-0.835195	30.499432
	3.97359E+12	1.55218E+15	0	61527	0	1375	1638.3	31729	31841	45661	33052	33002	32726	31532	29069	36755	0	-0.901164	-0.764415	9.862051	-0.0415	-0.019125	0.002401	-7.935362	-28.831006	43.611165	-0.54637	0.055996	0.025775	-0.835272	30.431328
	3.97359E+12	1.55218E+15	0	49239	0	1376	1638.6	31709	31855	45707	33063	33001	32729	31539	28960	36744	0	-0.916253	-0.753492	9.896669	-0.023617	-0.020928	0.006782	-7.765918	-28.512221	43.5797	-0.546264	0.055777	0.025746	-0.835357	30.499432
	3.97359E+12	1.55218E+15	0	57431	0	1377	1638.6	31722	31788	45748	33076	33002	32726	31553	29107	36737	0	-0.905519	-0.803813	9.927495	-0.002397	-0.019448	0.001524	-7.834458	-28.403627	43.739907	-0.54618	0.055517	0.025646	-0.835433	30.499432
	3.97359E+12	1.55218E+15	0	20567	0	1378	1638.5	31781	31946	45879	33078	33006	32726	31537	29139	36753	0	-0.862809	-0.686379	10.02596	0.00079	-0.012989	0.001495	-7.654035	-28.465991	43.824951	-0.546097	0.055271	0.025522	-0.835507	30.476731
	3.97359E+12	1.55218E+15	0	32855	0	1379	1638.3	31858	32098	46097	33077	33011	32723	31521	29107	36737	0	-0.806388	-0.573739	10.1898	-0.000834	-0.004835	-0.003208	-7.681274	-28.253585	44.107288	-0.546031	0.055054	0.025387	-0.835569	30.431328
	3.97359E+12	1.55218E+15	0	28759	0	1380	1638.1	31897	32106	46314	33071	33013	32716	31521	29123	36753	0	-0.776917	-0.568395	10.352869	-0.010422	-0.001435	-0.014156	-7.733912	-27.66756	44.311634	-0.545998	0.054868	0.025278	-0.835606	30.385925
	3.97359E+12	1.55218E+15	0	4183	0	1381	1638.4	31989	32235	46337	33049	33025	32706	31521	29091	36737	0	-0.708646	-0.472835	10.370279	-0.04578	0.018425	-0.02921	-7.654713	-28.312136	44.41121	-0.546008	0.054821	0.025246	-0.835603	30.45403
	3.97359E+12	1.55218E+15	0	9303	24	1382	1638.3	32089	32360	46132	33029	33036	32701	31521	29091	36753	0	-0.63471	-0.380614	10.216265	-0.078204	0.036583	-0.036353	-7.949284	-28.858391	44.072859	-0.546037	0.054902	0.025282	-0.835578	30.431328
	3.97359E+12	1.55218E+15	0	53335	0	1383	1638.9	32127	32105	45970	33014	33043	32699	31521	29107	36769	0	-0.602384	-0.571582	10.094688	-0.102329	0.048155	-0.038929	-8.049488	-29.663139	43.706661	-0.54607	0.055071	0.025372	-0.835542	30.567537
	3.97359E+12	1.55218E+15	0	26455	16536	1384	1638.5	32148	31892	45957	32999	33061	32695	31553	29091	36737	0	-0.584041	-0.731542	10.084863	-0.12682	0.077587	-0.04458	-7.815145	-29.496772	43.549006	-0.546119	0.055389	0.025481	-0.835486	30.476731
	3.97359E+12	1.55218E+15	0	10327	65535	1385	1638.2	32163	31985	45907	32997	33061	32693	31521	29075	36737	0	-0.574107	-0.662311	10.047229	-0.130109	0.077635	-0.047704	-7.83669	-27.78555	43.642031	-0.546178	0.055713	0.025601	-0.835422	30.408627
	3.97359E+12	1.55218E+15	0	12375	0	1386	1638.5	32142	32005	45810	32998	33067	32694	31521	29075	36721	0	-0.59014	-0.646874	9.974377	-0.128448	0.08734	-0.046077	-8.136443	-28.096374	43.627386	-0.546232	0.056065	0.025695	-0.83536	30.476731
	3.97359E+12	1.55218E+15	0	32855	0	1387	1638.4	32140	31911	45698	32998	33072	32692	31521	29091	36753	0	-0.590609	-0.717265	9.890189	-0.128446	0.095469	-0.04922	-8.242804	-28.176097	43.633102	-0.546298	0.056444	0.025772	-0.83529	30.45403
	3.97359E+12	1.55218E+15	0	36951	0	1388	1638.6	32129	31888	45569	32997	33070	32693	31521	29075	36721	0	-0.59861	-0.734205	9.793278	-0.13002	0.092228	-0.047607	-8.221145	-28.243513	43.647236	-0.546357	0.056815	0.025861	-0.835223	30.499432
	3.97359E+12	1.55218E+15	0	53335	0	1389	1638.1	32103	31891	45472	32999	33066	32694	31521	29091	36721	0	-0.618759	-0.731934	9.720253	-0.126963	0.085705	-0.046124	-8.209998	-28.577899	43.573943	-0.546412	0.057159	0.025953	-0.835161	30.385925
	3.97359E+12	1.55218E+15	0	28759	0	1390	1638.5	32074	31822	45437	33012	33065	32704	31521	29107	36753	0	-0.639601	-0.782953	9.694017	-0.106042	0.083801	-0.030626	-8.278047	-28.355976	43.966803	-0.54642	0.057454	0.025978	-0.835134	30.476731
	3.97359E+12	1.55218E+15	0	87	0	1391	1638.5	32009	31753	45457	33013	33054	32705	31521	29075	36737	0	-0.687946	-0.833762	9.709002	-0.104382	0.06594	-0.029183	-7.942042	-28.348743	43.768437	-0.546422	0.057687	0.026035	-0.835115	30.476731
	3.97359E+12	1.55218E+15	0	61527	0	1392	1638.6	31937	31756	45484	33018	33051	32708	31521	29107	36753	0	-0.742439	-0.830526	9.72926	-0.096308	0.060976	-0.024603	-7.93952	-28.638354	43.494112	-0.546411	0.057886	0.026075	-0.835108	30.499432
	3.97359E+12	1.55218E+15	0	12375	0	1393	1638.4	31888	31800	45463	33031	33042	32715	31537	29091	36753	0	-0.780273	-0.797083	9.713394	-0.07545	0.046133	-0.013984	-8.27527	-28.771532	43.345785	-0.546368	0.057995	0.026077	-0.835128	30.45403
	3.97359E+12	1.55218E+15	0	41047	0	1394	1638.3	31812	31832	45392	33044	33031	32721	31521	29075	36753	0	-0.838377	-0.772208	9.659954	-0.054507	0.028058	-0.004986	-8.209487	-28.584067	43.537	-0.546298	0.058	0.026047	-0.835174	30.431328
	3.97359E+12	1.55218E+15	0	20567	0	1395	1638.4	31744	31852	45358	33046	33018	32724	31537	29107	36737	0	-0.890103	-0.756295	9.634371	-0.051243	0.00692	-0.000405	-8.221409	-28.607637	43.581157	-0.546212	0.05793	0.02605	-0.835235	30.45403
	3.97359E+12	1.55218E+15	0	49239	0	1396	1638.2	31736	31833	45382	33061	33011	32726	31505	29091	36769	0	-0.896039	-0.77054	9.652359	-0.026972	-0.004653	0.002171	-8.220946	-28.681812	43.151943	-0.546123	0.05777	0.025998	-0.835306	30.408627
	3.97359E+12	1.55218E+15	0	53335	0	1397	1638.1	31723	31866	45460	33061	33008	32725	31537	29123	36753	0	-0.906318	-0.745739	9.710945	-0.026955	-0.009506	0.000541	-8.224538	-28.313201	43.552857	-0.546037	0.057595	0.025957	-0.835376	30.385925
	3.97359E+12	1.55218E+15	0	57431	0	1398	1637.9	31721	31897	45544	33062	33005	32725	31521	29123	36753	0	-0.908301	-0.722641	9.774027	-0.025384	-0.014383	0.000474	-8.215274	-28.531947	43.662247	-0.545952	0.0574	0.025921	-0.835446	30.340522
	3.97359E+12	1.55218E+15	0	28759	0	1399	1637.9	31730	31914	45577	33061	33002	32721	31505	29107	36753	0	-0.901675	-0.710034	9.798833	-0.026849	-0.01919	-0.005916	-8.249721	-28.533596	43.604972	-0.545887	0.057192	0.025901	-0.835503	30.340522
	3.97359E+12	1.55218E+15	0	28759	0	1400	1637.9	31746	31943	45587	33061	32996	32715	31537	29123	36737	0	-0.889917	-0.688535	9.806359	-0.026599	-0.028854	-0.015572	-8.076694	-28.304091	43.782484	-0.545853	0.05695	0.025903	-0.835542	30.340522
	3.97359E+12	1.55218E+15	0	87	0	1401	1638	31773	31907	45598	33055	32994	32709	31521	29107	36737	0	-0.868927	-0.715767	9.81467	-0.036086	-0.031952	-0.024966	-8.11238	-28.689811	43.794287	-0.545847	0.056718	0.025945	-0.83556	30.363224
	3.97359E+12	1.55218E+15	0	20567	0	1402	1638.6	31812	31813	45574	33045	32994	32712	31537	29091	36769	0	-0.837791	-0.786252	9.796798	-0.052219	-0.031853	-0.019809	-8.075753	-28.488651	43.582349	-0.54582	0.056522	0.026039	-0.835588	30.499432
	3.97359E+12	1.55218E+15	0	36951	0	1403	1638.5	31872	31783	45556	33046	33004	32707	31505	29107	36753	0	-0.792038	-0.809544	9.783296	-0.050518	-0.015597	-0.027729	-8.244216	-28.383365	43.761919	-0.54582	0.056349	0.026024	-0.8356	30.476731
	3.97359E+12	1.55218E+15	0	28759	0	1404	1638.4	31938	31836	45644	33045	33005	32702	31537	29107	36769	0	-0.742717	-0.770792	9.849457	-0.05201	-0.013907	-0.035673	-8.257391	-28.310424	43.940684	-0.545846	0.056185	0.026011	-0.835595	30.45403
	3.97359E+12	1.55218E+15	0	41047	0	1405	1638.1	31975	31898	45678	33042	33012	32696	31537	29091	36753	0	-0.715658	-0.725053	9.874969	-0.056827	-0.002451	-0.045078	-8.01968	-27.984836	43.711053	-0.545903	0.056067	0.025992	-0.835566	30.385925
	3.97359E+12	1.55218E+15	0	5207	24	1406	1638.1	31947	31856	45747	33036	33017	32693	31537	29107	36721	0	-0.736281	-0.756133	9.926805	-0.066502	0.005769	-0.049601	-8.427687	-28.201463	43.791965	-0.545974	0.056021	0.026059	-0.83552	30.385925
	3.97359E+12	1.55218E+15	0	45655	1605	1407	1638.5	31962	31901	45744	33017	33024	32694	31521	29091	36737	0	-0.725221	-0.722392	9.924645	-0.097304	0.017362	-0.047234	-8.21294	-28.175147	43.644237	-0.546033	0.056078	0.0262	-0.835474	30.476731
	3.97359E+12	1.55218E+15	0	26455	16536	1408	1638.3	31990	31949	45622	33013	33020	32698	31537	29091	36737	0	-0.704852	-0.686944	9.832935	-0.103992	0.010887	-0.040738	-8.093152	-28.124489	43.426664	-0.546066	0.056105	0.026305	-0.835447	30.431328
	3.97359E+12	1.55218E+15	0	30807	65535	1409	1638.5	31959	31817	45559	33000	33020	32702	31537	29075	36753	0	-0.726563	-0.785217	9.785616	-0.125181	0.011018	-0.033871	-8.081786	-28.43654	43.795908	-0.546073	0.056178	0.026478	-0.835432	30.476731
	3.97359E+12	1.55218E+15	0	20567	0	1410	1638.4	31943	31651	45585	33005	33022	32700	31553	29075	36737	0	-0.736614	-0.909328	9.805131	-0.117036	0.014215	-0.037228	-8.238359	-28.406254	43.906632	-0.546092	0.056244	0.026618	-0.835411	30.45403
	3.97359E+12	1.55218E+15	0	61527	0	1411	1638.3	31926	31728	45659	33014	33023	32708	31553	29075	36737	0	-0.750487	-0.85154	9.860705	-0.102739	0.01563	-0.024758	-8.275022	-28.222591	43.862654	-0.546075	0.056285	0.026706	-0.835417	30.431328
	3.97359E+12	1.55218E+15	0	41047	0	1412	1638.5	31911	31765	45738	33029	33018	32710	31537	29075	36737	0	-0.762126	-0.823531	9.920105	-0.078333	0.007299	-0.022163	-7.935427	-28.417209	43.967547	-0.546054	0.056271	0.026801	-0.835428	30.476731
	3.97359E+12	1.55218E+15	0	49239	0	1413	1638.2	31910	31716	45815	33043	33021	32717	31537	29107	36737	0	-0.762405	-0.860387	9.97791	-0.055963	0.011901	-0.01145	-7.97184	-28.396697	43.452713	-0.546004	0.056226	0.026811	-0.835464	30.408627
	3.97359E+12	1.55218E+15	0	45143	0	1414	1638.6	31914	31781	45937	33057	33020	32725	31553	29091	36753	0	-0.759838	-0.811543	10.069681	-0.033346	0.010004	0.000812	-8.129075	-28.377415	43.348752	-0.545918	0.056128	0.026749	-0.835528	30.499432
	3.97359E+12	1.55218E+15	0	20567	0	1415	1638.4	31903	31783	45989	33055	33018	32726	31521	29091	36737	0	-0.768293	-0.810032	10.108709	-0.036691	0.006777	0.002464	-8.122358	-28.510397	43.517173	-0.545826	0.056026	0.026704	-0.835597	30.45403
	3.97359E+12	1.55218E+15	0	57431	0	1416	1638.4	31921	31887	45987	33055	33015	32726	31521	29091	36721	0	-0.755986	-0.732419	10.107214	-0.036672	0.001913	0.002431	-7.979742	-28.607804	43.654228	-0.545734	0.055909	0.026669	-0.835666	30.45403
	3.97359E+12	1.55218E+15	0	4183	0	1417	1638.2	31973	31956	45983	33057	33023	32729	31537	29091	36753	0	-0.717613	-0.681569	10.104201	-0.033653	0.014826	0.007242	-7.876964	-28.747065	43.661868	-0.545628	0.055828	0.026596	-0.835743	30.408627
	3.97359E+12	1.55218E+15	0	16471	0	1418	1638.5	32025	31883	45990	33045	33026	32729	31553	29091	36769	0	-0.677079	-0.736693	10.109569	-0.053058	0.01985	0.007709	-7.704009	-28.714936	43.478309	-0.545516	0.055804	0.026576	-0.835818	30.476731
	3.97359E+12	1.55218E+15	0	45143	0	1419	1638.4	32056	31914	45984	33046	33036	32730	31521	29091	36753	0	-0.654064	-0.713952	10.105061	-0.051569	0.036041	0.00938	-7.865323	-28.775765	43.524234	-0.545401	0.055831	0.026516	-0.835893	30.45403
	3.97359E+12	1.55218E+15	0	57431	0	1420	1638.4	32065	31985	45936	33046	33038	32727	31537	29123	36737	0	-0.648188	-0.660921	10.068991	-0.051476	0.039316	0.004606	-8.043063	-28.485026	43.480911	-0.545302	0.055867	0.026449	-0.835957	30.45403
	3.97359E+12	1.55218E+15	0	12375	0	1421	1638.2	32072	31962	45836	33034	33044	32725	31521	29107	36737	0	-0.642804	-0.678348	9.993802	-0.071014	0.049228	0.001914	-7.820676	-28.351028	43.647747	-0.545209	0.055977	0.026426	-0.836012	30.408627
	3.97359E+12	1.55218E+15	0	53335	0	1422	1638.2	32054	31951	45742	33027	33052	32726	31521	29091	36753	0	-0.656371	-0.686343	9.923146	-0.082473	0.062282	0.003854	-7.959197	-28.533233	43.693931	-0.545108	0.056155	0.026412	-0.836066	30.408627
	3.97359E+12	1.55218E+15	0	61527	0	1423	1638.4	32016	31948	45573	33030	33047	32725	31521	29075	36737	0	-0.685112	-0.687962	9.796152	-0.077459	0.054146	0.00209	-8.290459	-28.502811	43.317462	-0.545013	0.056294	0.0264	-0.836119	30.45403
	3.97359E+12	1.55218E+15	0	32855	0	1424	1638.5	32029	31856	45454	33043	33044	32726	31553	29091	36753	0	-0.674112	-0.756923	9.706757	-0.056317	0.049096	0.003181	-8.127623	-28.507969	43.464723	-0.544919	0.056373	0.026328	-0.836177	30.476731
	3.97359E+12	1.55218E+15	0	8279	0	1425	1638.9	32066	31890	45388	33038	33045	32726	31521	29091	36769	0	-0.646294	-0.731695	9.657269	-0.0643	0.050784	0.003371	-7.794851	-28.487173	43.953789	-0.544822	0.056474	0.02628	-0.836235	30.567537
	3.97359E+12	1.55218E+15	0	36951	0	1426	1638.7	32072	31980	45418	33038	33038	32724	31521	29107	36753	0	-0.64301	-0.664533	9.679771	-0.064258	0.039456	0.0001	-7.995229	-28.543763	43.922083	-0.544735	0.056537	0.026256	-0.836288	30.522134
	3.97359E+12	1.55218E+15	0	41047	0	1427	1638.6	32051	32124	45501	33035	33041	32723	31537	29107	36753	0	-0.660761	-0.556543	9.742101	-0.069153	0.044371	-0.001355	-8.134517	-28.265089	43.610961	-0.544652	0.056627	0.026237	-0.836337	30.499432
	3.97359E+12	1.55218E+15	0	36951	0	1428	1638.7	31986	32100	45414	33020	33037	32722	31521	29107	36737	0	-0.709693	-0.5736	9.676692	-0.093426	0.038097	-0.002451	-8.076864	-28.117008	43.456738	-0.544567	0.056748	0.026312	-0.836382	30.522134
	3.97359E+12	1.55218E+15	0	28759	0	1429	1638.7	31929	31931	45375	33016	33033	32718	31537	29123	36737	0	-0.750747	-0.699362	9.647349	-0.099759	0.031708	-0.008741	-8.240513	-28.395055	43.671292	-0.5445	0.056861	0.026422	-0.836414	30.522134
	3.97359E+12	1.55218E+15	0	58455	24	1430	1638.9	31895	31954	45467	33024	33028	32722	31521	29075	36737	0	-0.77659	-0.681586	9.716505	-0.086797	0.02345	-0.002695	-8.270039	-28.648883	43.647007	-0.544415	0.05692	0.026507	-0.836462	30.567537
	3.97359E+12	1.55218E+15	0	9047	1638	1431	1638.7	31844	31963	45589	33015	33023	32719	31521	29107	36753	0	-0.815384	-0.674324	9.808108	-0.101355	0.015496	-0.007214	-7.940488	-28.627966	43.57631	-0.544342	0.056983	0.026656	-0.836501	30.522134
	3.97359E+12	1.55218E+15	0	34647	16536	1432	1638.9	31765	31939	45685	33027	33023	32717	31537	29075	36721	0	-0.874714	-0.691148	9.880238	-0.081715	0.015356	-0.01085	-7.934044	-28.492227	43.938823	-0.544284	0.057004	0.026743	-0.836535	30.567537
	3.97359E+12	1.55218E+15	0	55383	65535	1433	1638.5	31724	31969	45716	33031	33015	32717	31553	29075	36721	0	-0.906406	-0.668418	9.903416	-0.075311	0.002332	-0.011079	-8.306517	-28.390037	43.900912	-0.544227	0.056969	0.026836	-0.836571	30.476731
	3.97359E+12	1.55218E+15	0	49239	0	1434	1638.2	31722	32000	45695	33045	33007	32715	31537	29091	36753	0	-0.908538	-0.645377	9.887567	-0.052554	-0.010805	-0.014871	-8.066798	-28.251131	43.752285	-0.544186	0.056841	0.026884	-0.836605	30.408627
	3.97359E+12	1.55218E+15	0	28759	0	1435	1638.7	31747	31936	45719	33046	33011	32710	31553	29075	36769	0	-0.888422	-0.69329	9.905733	-0.050595	-0.00428	-0.022859	-8.112387	-28.323616	43.639507	-0.544172	0.056731	0.026914	-0.83662	30.522134
	3.97359E+12	1.55218E+15	0	24663	0	1436	1638.9	31800	31838	45718	33045	33009	32704	31585	29107	36737	0	-0.846886	-0.767204	9.90507	-0.051922	-0.007445	-0.032435	-8.115113	-28.099609	43.487543	-0.54419	0.056611	0.026956	-0.836616	30.567537
	3.97359E+12	1.55218E+15	0	24663	0	1437	1638.6	31871	31882	45747	33047	33007	32702	31597	29145	36748	0	-0.793845	-0.735376	9.926852	-0.0487	-0.010692	-0.035725	-8.072411	-28.427373	43.480509	-0.544218	0.056474	0.026996	-0.836606	30.499432
	3.97359E+12	1.55218E+15	0	24663	0	1438	1638.6	31907	31899	45786	33057	33010	32705	31590	29060	36736	0	-0.766761	-0.723118	9.956188	-0.032577	-0.005994	-0.031263	-8.266916	-28.526742	43.686877	-0.544235	0.056318	0.026972	-0.836605	30.499432
	3.97359E+12	1.55218E+15	0	8279	0	1439	1638.7	31947	31901	45799	33050	33015	32701	31581	29033	36752	0	-0.736406	-0.722075	9.96601	-0.043805	0.00225	-0.037347	-8.128138	-28.441146	43.546055	-0.544271	0.056213	0.026968	-0.836589	30.522134
	3.97359E+12	1.55218E+15	0	4183	0	1440	1638.5	31995	31926	45760	33045	33018	32696	31520	28892	36726	0	-0.700529	-0.704106	9.936693	-0.051845	0.007236	-0.045124	-7.8179	-28.818055	43.166004	-0.544331	0.05614	0.026982	-0.836555	30.476731
	3.97359E+12	1.55218E+15	0	45143	0	1441	1638.8	32042	31846	45685	33039	33018	32700	31552	29105	36750	0	-0.663756	-0.764401	9.880434	-0.061624	0.007273	-0.038512	-7.864414	-28.577742	43.484989	-0.544368	0.056089	0.027026	-0.836533	30.544835
	3.97359E+12	1.55218E+15	0	57431	0	1442	1638.5	32059	31773	45634	33030	33019	32705	31536	29057	36734	0	-0.65019	-0.819448	9.842059	-0.076539	0.008961	-0.03018	-7.935537	-28.613268	43.985964	-0.544374	0.056076	0.027113	-0.836527	30.476731
	3.97359E+12	1.55218E+15	0	20567	0	1443	1638.7	32099	31711	45622	33031	33019	32708	31552	29073	36750	0	-0.61897	-0.866247	9.833118	-0.074946	0.008915	-0.025423	-7.51362	-28.614161	43.745717	-0.544365	0.056059	0.027195	-0.836532	30.522134
	3.97359E+12	1.55218E+15	0	36951	0	1444	1638.6	32140	31649	45636	33040	33016	32710	31536	29105	36750	0	-0.587177	-0.913248	9.843653	-0.060412	0.003908	-0.022586	-7.116605	-27.831659	43.544138	-0.544349	0.055996	0.027239	-0.836545	30.499432
	3.97359E+12	1.55218E+15	0	36951	0	1445	1638.4	32096	31762	45614	33043	33008	32713	31520	29105	36766	0	-0.622104	-0.828221	9.827036	-0.055666	-0.009135	-0.017986	-7.353087	-28.539296	43.551045	-0.544318	0.055881	0.027294	-0.836571	30.45403
	3.97359E+12	1.55218E+15	0	12375	0	1446	1638.8	32005	31822	45520	33047	33011	32722	31552	29105	36766	0	-0.691604	-0.781878	9.756406	-0.049356	-0.004423	-0.003717	-7.392451	-29.194407	43.629282	-0.544241	0.055745	0.027244	-0.836632	30.544835
	3.97359E+12	1.55218E+15	0	20567	0	1447	1638.7	32001	31749	45524	33056	33007	32725	31552	29105	36766	0	-0.693768	-0.836532	9.759392	-0.034851	-0.011062	0.000708	-7.789466	-30.523808	43.56312	-0.544152	0.055556	0.02716	-0.836705	30.522134
	3.97359E+12	1.55218E+15	0	57431	0	1448	1638.9	32024	31830	45683	33062	33010	32727	31536	29121	36750	0	-0.677121	-0.776082	9.878939	-0.025119	-0.006301	0.003716	-8.039601	-29.897659	43.535464	-0.544056	0.055363	0.027034	-0.836784	30.567537
	3.97359E+12	1.55218E+15	0	36951	0	1449	1638.9	31981	31996	45830	33060	33006	32726	31520	29121	36766	0	-0.711701	-0.651279	9.98937	-0.028307	-0.012749	0.002148	-7.856912	-28.336117	43.608121	-0.543964	0.055179	0.027003	-0.836857	30.567537
	3.97359E+12	1.55218E+15	0	53335	0	1450	1638.7	31949	32008	45914	33055	33008	32729	31520	29121	36750	0	-0.736169	-0.642015	10.05243	-0.036623	-0.009471	0.007148	-7.901433	-29.046564	43.570579	-0.543855	0.055025	0.026991	-0.836938	30.522134
	3.97359E+12	1.55218E+15	0	49239	0	1451	1638.4	31938	31981	45905	33048	33017	32725	31520	29089	36750	0	-0.744369	-0.662273	10.045596	-0.048023	0.005261	0.00111	-7.82747	-28.495065	43.720126	-0.543765	0.054942	0.026986	-0.837002	30.45403
	3.97359E+12	1.55218E+15	0	41047	0	1452	1638.7	31943	32020	45941	33044	33025	32726	31536	29105	36782	0	-0.740847	-0.632957	10.072716	-0.054498	0.018274	0.002938	-8.200752	-28.275572	43.835928	-0.543668	0.054916	0.026975	-0.837067	30.522134
	3.97359E+12	1.55218E+15	0	20567	0	1453	1638.8	31937	32072	46019	33042	33030	32717	31536	29105	36766	0	-0.745928	-0.593897	10.131348	-0.057425	0.026506	-0.011321	-8.030179	-28.313921	43.98296	-0.543619	0.054922	0.026958	-0.837099	30.544835
	3.97359E+12	1.55218E+15	0	50263	24	1454	1638.6	31951	32054	46065	33035	33033	32708	31520	29105	36766	0	-0.735194	-0.607682	10.165888	-0.068574	0.031562	-0.025417	-7.704916	-28.332852	43.983951	-0.543613	0.054966	0.026971	-0.8371	30.499432
	3.97359E+12	1.55218E+15	0	53591	1644	1455	1638.6	31984	32003	46065	33029	33044	32708	31536	29089	36766	0	-0.709544	-0.646282	10.165916	-0.078392	0.049479	-0.025079	-7.880605	-28.20402	43.805783	-0.543607	0.055089	0.026977	-0.837096	30.499432
	3.97359E+12	1.55218E+15	0	51031	16536	1456	1638.5	31987	32028	45982	33030	33047	32701	31536	29073	36766	0	-0.707722	-0.627667	10.10352	-0.076576	0.054406	-0.036272	-8.151464	-28.080447	43.836304	-0.543638	0.055224	0.026969	-0.837067	30.476731
	3.97359E+12	1.55218E+15	0	18519	65535	1457	1638.7	32013	31934	45900	33030	33057	32693	31552	29073	36734	0	-0.686752	-0.698232	10.041962	-0.076285	0.070707	-0.048951	-8.259521	-28.046906	43.879931	-0.543712	0.05541	0.026929	-0.837008	30.522134
	3.97359E+12	1.55218E+15	0	49239	0	1458	1638.6	32057	31938	45779	33025	33058	32694	31520	29073	36734	0	-0.653632	-0.695862	9.95104	-0.084487	0.072384	-0.047159	-8.261924	-28.337409	43.633715	-0.543778	0.055619	0.026911	-0.836951	30.499432
	3.97359E+12	1.55218E+15	0	32855	0	1459	1638.8	32058	31901	45734	33018	33058	32693	31520	29041	36734	0	-0.6523	-0.723441	9.917267	-0.095751	0.072489	-0.048503	-8.129942	-28.461377	43.998146	-0.543847	0.055853	0.02693	-0.836891	30.544835
	3.97359E+12	1.55218E+15	0	36951	0	1460	1638.9	32090	31973	45803	33013	33060	32695	31536	29073	36718	0	-0.628856	-0.669901	9.969164	-0.103922	0.075777	-0.045102	-7.957053	-28.279739	44.135217	-0.543903	0.056114	0.026968	-0.836836	30.567537
	3.97359E+12	1.55218E+15	0	20567	0	1461	1638.9	32114	31979	45747	33003	33057	32694	31552	29089	36718	0	-0.610794	-0.665717	9.927097	-0.120115	0.071058	-0.046368	-8.154629	-28.298896	43.93164	-0.543959	0.056395	0.02707	-0.836777	30.567537
	3.97359E+12	1.55218E+15	0	16471	0	1462	1638.6	32112	31771	45541	32996	33056	32701	31552	29073	36734	0	-0.610017	-0.821561	9.77223	-0.131837	0.069455	-0.034935	-8.140938	-28.397298	43.962757	-0.543974	0.056696	0.027211	-0.836742	30.499432
	3.97359E+12	1.55218E+15	0	45143	0	1463	1638.4	32069	31736	45352	33002	33049	32702	31536	29073	36734	0	-0.642425	-0.847318	9.630117	-0.122153	0.058013	-0.03363	-8.008983	-28.65998	44.017113	-0.543987	0.05694	0.027343	-0.836713	30.45403
	3.97359E+12	1.55218E+15	0	36951	0	1464	1638.8	32014	31806	45296	33015	33046	32707	31536	29073	36750	0	-0.684752	-0.793958	9.588073	-0.101042	0.05292	-0.026146	-7.846325	-28.785508	43.719186	-0.543979	0.057123	0.027417	-0.836703	30.544835
	3.97359E+12	1.55218E+15	0	36951	0	1465	1638.4	31960	31805	45217	33028	33035	32711	31552	29073	36734	0	-0.72598	-0.794255	9.528574	-0.080138	0.034867	-0.020344	-7.977513	-28.708033	43.415742	-0.543954	0.057203	0.027458	-0.836712	30.45403
	3.97359E+12	1.55218E+15	0	12375	0	1466	1638.7	31925	31713	45206	33032	33023	32718	31520	29073	36766	0	-0.751124	-0.862479	9.520351	-0.0737	0.015279	-0.009433	-8.305145	-29.018107	43.51468	-0.543894	0.057207	0.027518	-0.83675	30.522134
	3.97359E+12	1.55218E+15	0	87	0	1467	1638.2	31873	31728	45255	33045	33022	32725	31536	29105	36750	0	-0.791012	-0.850895	9.557026	-0.053002	0.013409	0.001275	-8.130684	-29.054401	43.357228	-0.543802	0.057161	0.027512	-0.836812	30.408627
	3.97359E+12	1.55218E+15	0	36951	0	1468	1638.4	31805	31844	45306	33055	33009	32726	31536	29105	36766	0	-0.84383	-0.763067	9.595339	-0.036634	-0.007816	0.002367	-7.873824	-28.586795	43.167515	-0.543709	0.057012	0.027498	-0.836884	30.45403
	3.97359E+12	1.55218E+15	0	8279	0	1469	1638.5	31751	31819	45339	33062	33004	32725	31536	29105	36766	0	-0.884325	-0.781022	9.620121	-0.025157	-0.016006	0.000458	-7.731492	-28.646708	43.351752	-0.543623	0.056811	0.027463	-0.836954	30.476731
	3.97359E+12	1.55218E+15	0	53335	0	1470	1638.7	31773	31859	45410	33067	32999	32725	31536	29121	36766	0	-0.867978	-0.751244	9.673537	-0.016928	-0.024182	0.00022	-7.88538	-28.78926	43.462624	-0.54354	0.056566	0.027419	-0.837026	30.522134
	3.97359E+12	1.55218E+15	0	8279	0	1471	1638.6	31772	31959	45579	33072	32999	32725	31520	29105	36750	0	-0.869952	-0.676452	9.800516	-0.008841	-0.024248	0.000039	-8.06037	-28.754401	43.627293	-0.543458	0.056303	0.027349	-0.837099	30.499432
	3.97359E+12	1.55218E+15	0	8279	0	1472	1638.2	31775	31973	45728	33069	33002	32720	31536	29121	36750	0	-0.868018	-0.666273	9.912409	-0.013706	-0.019288	-0.007808	-7.83103	-28.753059	43.563266	-0.543402	0.056067	0.027286	-0.837154	30.408627
	3.97359E+12	1.55218E+15	0	8279	0	1473	1638.6	31816	31918	45794	33062	33003	32713	31536	29105	36750	0	-0.835933	-0.707722	9.96213	-0.024691	-0.017498	-0.018734	-8.003899	-28.800001	43.721349	-0.543379	0.055858	0.027257	-0.837184	30.499432
	3.97359E+12	1.55218E+15	0	16471	0	1474	1638.6	31862	31953	45854	33063	33008	32707	31552	29105	36750	0	-0.801487	-0.682121	10.007254	-0.022887	-0.009339	-0.028306	-8.174446	-28.531965	43.875212	-0.543389	0.055671	0.027208	-0.837191	30.499432
	3.97359E+12	1.55218E+15	0	16471	0	1475	1638.7	31901	32024	45900	33051	33007	32702	31552	29105	36766	0	-0.772746	-0.629418	10.041871	-0.042164	-0.010746	-0.035872	-7.975295	-28.266043	43.802291	-0.543419	0.055519	0.027226	-0.837181	30.522134
	3.97359E+12	1.55218E+15	0	57431	0	1476	1638.7	31960	31977	45898	33046	33015	32695	31536	29089	36750	0	-0.727452	-0.665361	10.040416	-0.050092	0.002369	-0.046791	-8.01968	-28.345993	43.989856	-0.543484	0.055427	0.027244	-0.837144	30.522134
	3.97359E+12	1.55218E+15	0	4183	0	1477	1638.5	32025	31930	45872	33040	33027	32696	31536	29105	36750	0	-0.677769	-0.701506	10.020887	-0.060026	0.021896	-0.044844	-7.9814	-28.17212	43.979405	-0.543543	0.055419	0.027253	-0.837106	30.476731
	3.97359E+12	1.55218E+15	0	50263	24	1478	1638.5	32092	31858	45868	33029	33031	32695	31520	29121	36766	0	-0.626098	-0.756264	10.017936	-0.077888	0.028541	-0.045998	-8.151052	-28.206829	43.840047	-0.543603	0.055471	0.027306	-0.837062	30.476731
	3.97359E+12	1.55218E+15	0	45143	0	1479	1638.8	32149	31823	45910	33023	33034	32699	31536	29089	36750	0	-0.582235	-0.783012	10.049609	-0.087686	0.033442	-0.039354	-8.145951	-28.210515	43.689591	-0.543639	0.05556	0.02738	-0.83703	30.544835
	3.97359E+12	1.55218E+15	0	18263	16536	1480	1638.7	32195	31811	46017	33017	33041	32699	31536	29073	36734	0	-0.547221	-0.792657	10.130037	-0.097516	0.044873	-0.03906	-8.005297	-28.178672	43.72325	-0.543673	0.055708	0.027462	-0.836996	30.522134
	3.97359E+12	1.55218E+15	0	2135	65535	1481	1638.5	32225	31867	46004	33008	33045	32699	31536	29057	36734	0	-0.525356	-0.751252	10.120245	-0.112237	0.051479	-0.038688	-7.902304	-28.350189	43.682412	-0.543704	0.055908	0.027577	-0.836959	30.476731
	3.97359E+12	1.55218E+15	0	41047	0	1482	1638.2	32250	31870	45761	32999	33046	32707	31536	29041	36750	0	-0.506844	-0.749504	9.937579	-0.127257	0.053135	-0.02556	-7.727289	-28.284113	43.857626	-0.543689	0.056147	0.027735	-0.836947	30.408627
	3.97359E+12	1.55218E+15	0	20567	0	1483	1638.6	32207	31724	45516	32992	33042	32708	31552	29057	36750	0	-0.53747	-0.857967	9.753517	-0.138494	0.046732	-0.023752	-7.900515	-28.439988	43.869378	-0.543664	0.05639	0.027943	-0.83694	30.499432
	3.97359E+12	1.55218E+15	0	45143	0	1484	1638.6	32128	31648	45418	32997	33040	32720	31552	29073	36734	0	-0.59642	-0.913829	9.679812	-0.13078	0.043292	-0.004775	-8.001858	-28.480124	43.657376	-0.543579	0.056607	0.028129	-0.836975	30.499432
	3.97359E+12	1.55218E+15	0	49239	0	1485	1638.7	32037	31739	45433	33004	33040	32726	31536	29057	36734	0	-0.666438	-0.844477	9.691031	-0.119582	0.043133	0.004559	-8.146215	-28.136185	43.863377	-0.543465	0.0568	0.028277	-0.83703	30.522134
	3.97359E+12	1.55218E+15	0	45143	0	1486	1638.5	31967	31667	45502	33015	33027	32735	31536	29073	36766	0	-0.718632	-0.897595	9.742794	-0.102017	0.021809	0.018404	-8.150013	-28.277293	43.88824	-0.543308	0.056888	0.02841	-0.837122	30.476731
	3.97359E+12	1.55218E+15	0	12375	0	1487	1638.5	31977	31627	45546	33028	33030	32740	31520	29089	36734	0	-0.710513	-0.927667	9.775871	-0.081091	0.026445	0.025954	-7.977838	-28.681603	43.569916	-0.543131	0.056948	0.028462	-0.837231	30.476731
	3.97359E+12	1.55218E+15	0	87	0	1488	1638.4	31948	31794	45449	33042	33019	32738	31552	29089	36766	0	-0.734754	-0.802348	9.702919	-0.058242	0.008443	0.022129	-8.004247	-28.859742	43.430419	-0.54297	0.0569	0.028479	-0.837338	30.45403
	3.97359E+12	1.55218E+15	0	61527	0	1489	1638.4	31890	31819	45479	33050	33015	32747	31552	29089	36766	0	-0.778988	-0.782888	9.725419	-0.045536	0.001752	0.03618	-8.021693	-29.124212	43.601231	-0.542765	0.056804	0.028465	-0.837478	30.45403
	3.97359E+12	1.55218E+15	0	87	0	1490	1638.9	31945	31735	45519	33061	33014	32751	31504	29073	36750	0	-0.735879	-0.846163	9.755635	-0.027614	-0.000061	0.042155	-7.886818	-29.131166	43.771628	-0.542544	0.056665	0.028396	-0.837633	30.567537
	3.97359E+12	1.55218E+15	0	24663	0	1491	1638.5	32009	31729	45489	33062	33013	32744	31536	29089	36750	0	-0.687616	-0.851728	9.733052	-0.025884	-0.001619	0.030924	-7.722266	-28.820496	43.59895	-0.54236	0.056517	0.028326	-0.837764	30.476731
	3.97359E+12	1.55218E+15	0	87	0	1492	1638.7	32034	31752	45508	33078	33013	32744	31504	29089	36750	0	-0.66882	-0.834711	9.747392	0.000185	-0.001834	0.030338	-7.897544	-28.876394	43.386557	-0.542184	0.056312	0.028172	-0.837897	30.522134
	3.97359E+12	1.55218E+15	0	28759	0	1493	1638.8	32044	31974	45592	33081	33019	32740	31520	29137	36750	0	-0.663945	-0.66861	9.810536	0.005199	0.007897	0.023899	-7.991047	-28.912809	43.7879	-0.542031	0.056127	0.027982	-0.838015	30.544835
	3.97359E+12	1.55218E+15	0	53335	0	1494	1638.5	32005	32134	45601	33069	33023	32734	31520	29089	36766	0	-0.695728	-0.548534	9.817196	-0.014222	0.01461	0.014793	-8.162165	-28.617958	43.721142	-0.541903	0.05598	0.027772	-0.838115	30.476731
	3.97359E+12	1.55218E+15	0	53335	0	1495	1638.3	32027	32026	45683	33053	33030	32729	31520	29089	36750	0	-0.677758	-0.62979	9.878802	-0.04016	0.026229	0.007462	-8.046788	-28.526762	43.652844	-0.541794	0.055925	0.027624	-0.838193	30.431328
	3.97359E+12	1.55218E+15	0	61527	0	1496	1638.8	32017	32298	45724	33030	33035	32723	31520	29105	36750	0	-0.688431	-0.425746	9.909698	-0.077165	0.034709	-0.001239	-7.639632	-28.509427	44.045872	-0.541707	0.055975	0.027581	-0.838248	30.544835
	3.97359E+12	1.55218E+15	0	32855	0	1497	1638.9	31941	32184	45705	33008	33042	32714	31504	29105	36750	0	-0.744497	-0.510031	9.895388	-0.1126	0.046452	-0.014747	-8.189236	-28.665095	43.835088	-0.541658	0.056137	0.027632	-0.838267	30.567537
	3.97359E+12	1.55218E+15	0	61527	0	1498	1638.8	31919	32014	45637	32998	33047	32711	31504	29089	36750	0	-0.759114	-0.637057	9.844257	-0.12881	0.054726	-0.019122	-8.256705	-28.65096	43.699301	-0.54162	0.05636	0.027719	-0.838274	30.544835
	3.97359E+12	1.55218E+15	0	16471	0	1499	1638.7	31912	32013	45668	32998	33049	32704	31552	29105	36766	0	-0.764448	-0.637781	9.867527	-0.128613	0.058045	-0.030289	-8.202366	-28.587353	43.732656	-0.54162	0.056592	0.027801	-0.838256	30.522134
	3.97359E+12	1.55218E+15	0	45143	0	1500	1638.5	31901	32022	45713	32996	33050	32700	31568	29121	36782	0	-0.772999	-0.631032	9.901294	-0.1318	0.059737	-0.036598	-8.421267	-28.144581	43.687687	-0.54164	0.056861	0.027963	-0.838219	30.476731
	3.97359E+12	1.55218E+15	0	16471	0	1501	1638.6	31884	32013	45687	32997	33043	32697	31580	29159	36794	0	-0.785714	-0.637484	9.881763	-0.129989	0.048406	-0.041505	-8.210779	-28.130927	43.863733	-0.541674	0.057063	0.028073	-0.838179	30.499432
	3.97359E+12	1.55218E+15	0	21591	24	1502	1638.9	31855	32003	45632	32998	33043	32695	31557	29086	36745	0	-0.807392	-0.644401	9.840472	-0.128184	0.048413	-0.044739	-8.250695	-28.631016	43.871985	-0.54172	0.057261	0.028177	-0.838133	30.567537
	3.97359E+12	1.55218E+15	0	21079	1606	1503	1638.9	31838	31965	45530	32999	33034	32702	31532	29036	36723	0	-0.819862	-0.67262	9.763806	-0.126749	0.033731	-0.033684	-8.220905	-28.414915	43.688554	-0.541727	0.057408	0.028305	-0.838114	30.567537
	3.97359E+12	1.55218E+15	0	22359	16536	1504	1638.9	31814	31801	45504	33011	33028	32702	31537	28943	36713	0	-0.835971	-0.795068	9.744258	-0.107214	0.023841	-0.034187	-8.347203	-28.267512	43.729527	-0.54174	0.057482	0.02839	-0.838097	30.567537
	3.97359E+12	1.55218E+15	0	10327	65535	1505	1638.8	31831	31746	45577	33026	33022	32709	31537	29091	36771	0	-0.822404	-0.836523	9.799114	-0.083088	0.013835	-0.02361	-8.564501	-28.445187	43.704867	-0.541723	0.057474	0.028414	-0.838109	30.544835
	3.97359E+12	1.55218E+15	0	36951	0	1506	1638.7	31848	31869	45575	33040	33011	32714	31537	29075	36755	0	-0.811165	-0.744736	9.797595	-0.060484	-0.004243	-0.016247	-8.137145	-28.451074	43.824256	-0.541684	0.057359	0.028401	-0.838142	30.522134
	3.97359E+12	1.55218E+15	0	57431	0	1507	1638.7	31825	31892	45536	33045	32999	32714	31521	29091	36755	0	-0.828911	-0.727221	9.768267	-0.052284	-0.023767	-0.016559	-7.618927	-28.253729	44.070854	-0.541646	0.057163	0.028402	-0.83818	30.522134
	3.97359E+12	1.55218E+15	0	61527	0	1508	1638.6	31838	31840	45504	33051	32993	32719	31537	29091	36755	0	-0.818493	-0.766373	9.744209	-0.042711	-0.03363	-0.00885	-7.38905	-27.679601	44.37772	-0.541584	0.056915	0.028391	-0.838237	30.499432
	3.97359E+12	1.55218E+15	0	16471	0	1509	1638.7	31878	31794	45523	33063	32996	32723	31537	29091	36771	0	-0.787521	-0.80126	9.758543	-0.023337	-0.028971	-0.002863	-7.644099	-28.206779	43.992984	-0.541507	0.056641	0.028305	-0.838308	30.522134
	3.97359E+12	1.55218E+15	0	45143	0	1510	1638.6	31871	31818	45645	33067	32989	32718	31553	29107	36755	0	-0.793106	-0.783275	9.850201	-0.016654	-0.04032	-0.011075	-8.083671	-29.063316	43.40659	-0.541457	0.056316	0.028223	-0.838365	30.499432
	3.97359E+12	1.55218E+15	0	45143	0	1511	1638.4	31898	31822	45736	33069	32990	32719	31553	29091	36739	0	-0.772771	-0.78076	9.918567	-0.01352	-0.038735	-0.009538	-7.984668	-30.091791	43.179982	-0.541404	0.056015	0.0282	-0.83842	30.45403
	3.97359E+12	1.55218E+15	0	49239	0	1512	1638.6	31924	31815	45779	33064	32993	32718	31553	29091	36755	0	-0.752816	-0.786213	9.950946	-0.021554	-0.033794	-0.010923	-7.95538	-29.611491	43.630194	-0.541354	0.055747	0.028193	-0.838471	30.499432
	3.97359E+12	1.55218E+15	0	61527	0	1513	1638.7	31929	31809	45823	33063	32990	32709	31537	29075	36739	0	-0.74885	-0.790708	9.984038	-0.022806	-0.038548	-0.025304	-7.958657	-28.406419	44.000641	-0.541351	0.055464	0.028203	-0.838491	30.522134
	3.97359E+12	1.55218E+15	0	41047	0	1514	1638.6	31949	31873	45910	33052	32996	32709	31537	29091	36723	0	-0.734518	-0.743129	10.049411	-0.040753	-0.028671	-0.024838	-8.120346	-28.682441	43.756999	-0.541343	0.055251	0.02825	-0.838509	30.499432
	3.97359E+12	1.55218E+15	0	36951	0	1515	1638.4	31991	31952	46030	33044	33003	32706	31553	29075	36755	0	-0.703754	-0.684672	10.139579	-0.053763	-0.01718	-0.029265	-8.118021	-28.466949	43.769606	-0.541348	0.055104	0.028317	-0.838513	30.45403
	3.97359E+12	1.55218E+15	0	87	0	1516	1638.5	32002	31965	46069	33045	33008	32702	31537	29107	36771	0	-0.695489	-0.675022	10.168917	-0.051992	-0.009043	-0.035641	-7.976226	-28.532286	43.932681	-0.541376	0.054978	0.028362	-0.838502	30.476731
	3.97359E+12	1.55218E+15	0	53335	0	1517	1639	32052	31889	46058	33030	33017	32701	31505	29075	36755	0	-0.656309	-0.732239	10.160798	-0.076202	0.00576	-0.036597	-7.870877	-28.367903	43.965504	-0.541403	0.054952	0.028456	-0.838483	30.590238
	3.97359E+12	1.55218E+15	0	53335	0	1518	1638.8	32132	31874	46078	33030	33024	32702	31537	29075	36755	0	-0.595636	-0.744627	10.175849	-0.076355	0.0171	-0.034922	-7.731114	-28.384224	43.600025	-0.541425	0.054964	0.028526	-0.838465	30.544835
	3.97359E+12	1.55218E+15	0	57431	0	1519	1638.5	32153	31959	46126	33025	33035	32701	31553	29091	36755	0	-0.58098	-0.681466	10.21187	-0.084623	0.035015	-0.036219	-7.730515	-28.508698	43.660375	-0.541452	0.055051	0.028585	-0.83844	30.476731
	3.97359E+12	1.55218E+15	0	12375	0	1520	1638.5	32141	31944	46131	33013	33042	32698	31553	29075	36723	0	-0.589875	-0.692539	10.215619	-0.104059	0.046559	-0.040501	-7.857216	-28.638838	43.72884	-0.54149	0.055218	0.028684	-0.838401	30.476731
	3.97359E+12	1.55218E+15	0	36951	0	1521	1638.7	32152	31918	46063	33014	33047	32696	31537	29075	36755	0	-0.581126	-0.712012	10.164568	-0.102322	0.054674	-0.04368	-8.03239	-28.614588	43.344578	-0.54154	0.055406	0.028761	-0.838354	30.522134
	3.97359E+12	1.55218E+15	0	12375	0	1522	1638.3	32139	31887	46010	33013	33054	32702	31521	29075	36755	0	-0.590892	-0.735298	10.124645	-0.104349	0.065973	-0.033977	-7.847316	-28.648852	43.491922	-0.541559	0.055637	0.028819	-0.838324	30.431328
	3.97359E+12	1.55218E+15	0	4183	0	1523	1638.7	32138	31837	45930	33014	33061	32702	31537	29075	36739	0	-0.590799	-0.772454	10.064609	-0.102623	0.07731	-0.033939	-7.786298	-28.485013	43.989181	-0.541579	0.055902	0.028847	-0.838293	30.522134
	3.97359E+12	1.55218E+15	0	41047	0	1524	1639.3	32117	31815	45830	33013	33061	32701	31521	29091	36755	0	-0.606094	-0.788268	9.98957	-0.103993	0.077334	-0.035503	-8.286058	-28.444409	43.932829	-0.541605	0.056169	0.028879	-0.838257	30.658343
	3.97359E+12	1.55218E+15	0	24663	0	1525	1638.7	32071	31829	45750	33013	33060	32701	31521	29091	36739	0	-0.641589	-0.777567	9.929284	-0.104206	0.075712	-0.035512	-8.276144	-28.802312	43.75845	-0.541629	0.056432	0.028916	-0.838222	30.522134
	3.97359E+12	1.55218E+15	0	58455	24	1526	1638.9	32033	31843	45637	33014	33054	32709	31521	29107	36755	0	-0.670504	-0.766465	9.844375	-0.102752	0.065883	-0.022828	-7.812539	-28.58186	43.853805	-0.541612	0.05666	0.028966	-0.838217	30.567537
	3.97359E+12	1.55218E+15	0	54103	1639	1527	1638.9	32017	31779	45504	33013	33049	32710	31537	29091	36739	0	-0.681909	-0.814156	9.744415	-0.10438	0.057778	-0.021247	-7.718198	-28.603081	43.488527	-0.541588	0.056866	0.029038	-0.838216	30.567537
	3.97359E+12	1.55218E+15	0	34647	16536	1528	1638.5	32007	31739	45428	33016	33045	32710	31537	29059	36723	0	-0.689305	-0.844214	9.687207	-0.099627	0.051253	-0.021397	-7.838075	-28.759709	43.486881	-0.541565	0.05704	0.029109	-0.838216	30.476731
	3.97359E+12	1.55218E+15	0	51287	65535	1529	1639	31994	31775	45411	33017	33041	32712	31537	29091	36723	0	-0.699284	-0.816785	9.674528	-0.097864	0.044731	-0.018283	-8.147102	-28.710682	43.885663	-0.541531	0.05719	0.029187	-0.838225	30.590238
	3.97359E+12	1.55218E+15	0	12375	0	1530	1638.8	31969	31751	45425	33025	33035	32715	31537	29059	36755	0	-0.718042	-0.834553	9.684988	-0.085007	0.034863	-0.013843	-8.09201	-28.750057	43.628119	-0.541484	0.05728	0.029242	-0.838247	30.544835
	3.97359E+12	1.55218E+15	0	24663	0	1531	1638.6	31908	31756	45370	33031	33027	32717	31521	29091	36755	0	-0.764495	-0.830145	9.643564	-0.075351	0.021789	-0.010951	-8.071652	-28.610994	43.675249	-0.541429	0.057308	0.029293	-0.83828	30.499432
	3.97359E+12	1.55218E+15	0	32855	0	1532	1638.8	31910	31792	45347	33032	33020	32721	31537	29059	36755	0	-0.76332	-0.803097	9.626322	-0.073749	0.010382	-0.004671	-8.240765	-28.508571	43.669852	-0.541352	0.057296	0.029361	-0.838328	30.544835
	3.97359E+12	1.55218E+15	0	20567	0	1533	1638.5	31928	31779	45365	33045	33016	32717	31537	29059	36739	0	-0.749709	-0.81325	9.639798	-0.052572	0.003766	-0.011579	-8.236092	-28.388819	43.656018	-0.541301	0.057216	0.029376	-0.838365	30.476731
	3.97359E+12	1.55218E+15	0	61527	0	1534	1638.2	31876	31833	45445	33046	33005	32719	31537	29075	36739	0	-0.789935	-0.772351	9.699813	-0.051058	-0.014104	-0.008536	-8.10256	-28.318813	43.717835	-0.541239	0.057075	0.029423	-0.838413	30.408627
	3.97359E+12	1.55218E+15	0	32855	0	1535	1638.1	31822	31967	45472	33045	33006	32714	31521	29075	36739	0	-0.8326	-0.671419	9.720033	-0.052549	-0.012415	-0.01648	-7.956195	-28.814098	43.400094	-0.541203	0.056942	0.029472	-0.838444	30.385925
	3.97359E+12	1.55218E+15	0	61527	0	1536	1638.2	31786	31905	45476	33046	33009	32710	31537	29059	36739	0	-0.859009	-0.717299	9.723037	-0.050766	-0.007521	-0.022878	-7.992217	-28.72208	43.226803	-0.541189	0.05682	0.029507	-0.83846	30.408627
	3.97359E+12	1.55218E+15	0	53335	0	1537	1638.6	31811	31800	45532	33044	33009	32709	31537	29075	36755	0	-0.838415	-0.795967	9.765234	-0.053833	-0.007485	-0.024406	-7.95162	-28.730956	43.548575	-0.541179	0.056705	0.029553	-0.838473	30.499432
	3.97359E+12	1.55218E+15	0	53335	0	1538	1638.5	31859	31846	45645	33045	33010	32704	31569	29075	36755	0	-0.802622	-0.762224	9.850168	-0.052076	-0.005822	-0.032423	-8.119507	-28.733126	43.838419	-0.541196	0.05659	0.02959	-0.838468	30.476731
	3.97359E+12	1.55218E+15	0	8279	0	1539	1638.5	31873	31874	45778	33046	33016	32699	31553	29059	36739	0	-0.792273	-0.741454	9.95013	-0.050313	0.003947	-0.040387	-8.119887	-28.664277	43.808145	-0.541241	0.056503	0.029603	-0.838445	30.476731
	3.97359E+12	1.55218E+15	0	61527	0	1540	1638.8	31879	31907	45858	33044	33021	32693	31521	29075	36739	0	-0.787882	-0.716646	10.010319	-0.053273	0.012146	-0.04985	-7.953782	-29.022467	43.67363	-0.541316	0.056448	0.029611	-0.838399	30.544835
	3.97359E+12	1.55218E+15	0	28759	0	1541	1638.3	31898	31970	45851	33036	33026	32694	31521	29091	36739	0	-0.77464	-0.670051	10.004963	-0.066521	0.020351	-0.047905	-7.956631	-28.835929	43.519802	-0.541384	0.056448	0.029644	-0.838355	30.431328
	3.97359E+12	1.55218E+15	0	8279	0	1542	1638.5	31913	31850	45759	33018	33025	32692	31521	29091	36723	0	-0.761679	-0.759934	9.935883	-0.095616	0.018992	-0.050457	-8.121751	-28.681987	43.555944	-0.541453	0.056505	0.029776	-0.838301	30.476731
	3.97359E+12	1.55218E+15	0	28759	0	1543	1638.8	31945	31761	45681	33018	33029	32693	31537	29091	36723	0	-0.736156	-0.826773	9.877358	-0.095567	0.025466	-0.048816	-8.108399	-28.865706	43.523321	-0.541518	0.056583	0.029893	-0.83825	30.544835
	3.97359E+12	1.55218E+15	0	49239	0	1544	1638.5	32022	31616	45716	33017	33031	32697	31537	29075	36739	0	-0.676154	-0.936492	9.903665	-0.097455	0.02868	-0.042364	-8.00009	-28.86367	43.665387	-0.541561	0.056676	0.030009	-0.838212	30.476731
	3.97359E+12	1.55218E+15	0	28759	0	1545	1638.8	32040	31557	45661	33022	33027	32700	31521	29075	36739	0	-0.661602	-0.980698	9.862412	-0.089301	0.022094	-0.037795	-7.737935	-28.672978	43.837295	-0.541591	0.056731	0.03011	-0.838185	30.544835
	3.97359E+12	1.55218E+15	0	32855	0	1546	1638.5	32023	31539	45726	33031	33029	32706	31537	29107	36755	0	-0.674406	-0.994141	9.911185	-0.075013	0.025152	-0.028511	-7.533601	-28.863385	43.65844	-0.541593	0.056767	0.030157	-0.83818	30.476731
	3.97359E+12	1.55218E+15	0	32855	0	1547	1638.9	32095	31576	45715	33029	33033	32710	31537	29107	36755	0	-0.620071	-0.967128	9.903057	-0.078282	0.03162	-0.022003	-8.012197	-28.883508	43.517284	-0.541575	0.056832	0.030199	-0.838186	30.567537
	3.97359E+12	1.55218E+15	0	32855	0	1548	1638.7	32071	31553	45673	33043	33027	32709	31537	29091	36755	0	-0.638127	-0.984155	9.871433	-0.055536	0.021715	-0.024176	-8.251344	-28.590362	43.575163	-0.541567	0.056816	0.030188	-0.838192	30.522134
	3.97359E+12	1.55218E+15	0	49239	0	1549	1638.8	32046	31542	45650	33046	33025	32718	31537	29107	36739	0	-0.656874	-0.992003	9.854151	-0.050929	0.018334	-0.009922	-8.231132	-28.499328	43.424241	-0.541513	0.056781	0.030165	-0.83823	30.544835
	3.97359E+12	1.55218E+15	0	13399	24	1550	1638.8	32054	31595	45651	33057	33020	32726	31537	29075	36739	0	-0.651489	-0.952434	9.854906	-0.033307	0.009992	0.002409	-8.108291	-28.499968	43.243209	-0.541422	0.056682	0.0301	-0.838298	30.544835
	3.97359E+12	1.55218E+15	0	53591	1644	1551	1638.9	32012	31656	45708	33061	33014	32727	31537	29107	36739	0	-0.683973	-0.906173	9.897728	-0.026769	0.000199	0.003796	-7.931051	-28.613402	43.427086	-0.541326	0.056538	0.030034	-0.838372	30.567537
	3.97359E+12	1.55218E+15	0	42839	16536	1552	1638.8	31989	31703	45755	33062	33021	32733	31521	29091	36723	0	-0.702028	-0.87076	9.933008	-0.025437	0.011471	0.013426	-8.124893	-28.793393	43.546362	-0.541201	0.056429	0.029938	-0.838463	30.544835
	3.97359E+12	1.55218E+15	0	47191	65535	1553	1638.9	31982	31775	45776	33068	33014	32732	31553	29075	36739	0	-0.708165	-0.816714	9.948802	-0.015572	0.000051	0.011532	-8.122353	-28.506579	43.662545	-0.541083	0.056262	0.029834	-0.838555	30.567537
	3.97359E+12	1.55218E+15	0	87	0	1554	1638.3	31994	31828	45780	33075	33017	32739	31521	29091	36739	0	-0.700158	-0.777574	9.951686	-0.004686	0.004747	0.022504	-7.957566	-28.213556	43.804631	-0.540931	0.056089	0.029682	-0.838669	30.431328
	3.97359E+12	1.55218E+15	0	24663	0	1555	1638.3	31978	31853	45828	33065	33018	32740	31537	29091	36739	0	-0.712561	-0.758658	9.987746	-0.020974	0.006492	0.024478	-7.98853	-28.435089	43.807892	-0.54077	0.055955	0.029579	-0.838786	30.431328
	3.97359E+12	1.55218E+15	0	32855	0	1556	1638.4	32000	31962	45860	33060	33018	32737	31537	29059	36739	0	-0.697193	-0.677293	10.011826	-0.028955	0.006591	0.019864	-7.983168	-28.364304	43.664096	-0.540622	0.055839	0.029503	-0.838892	30.45403
	3.97359E+12	1.55218E+15	0	49239	0	1557	1638.4	32000	32008	45849	33052	33028	32730	31537	29075	36755	0	-0.697788	-0.642861	10.003557	-0.04177	0.022989	0.009075	-7.989022	-28.531876	43.510343	-0.540509	0.055801	0.029437	-0.83897	30.45403
	3.97359E+12	1.55218E+15	0	12375	0	1558	1638.6	32006	32011	45864	33045	33034	32724	31553	29059	36755	0	-0.693133	-0.640566	10.014876	-0.052896	0.032876	-0.000197	-7.948219	-28.541702	43.575484	-0.540424	0.055819	0.029388	-0.839024	30.499432
	3.97359E+12	1.55218E+15	0	16471	0	1559	1638.6	31960	32031	45820	33044	33039	32725	31553	29091	36723	0	-0.728269	-0.624999	9.981773	-0.054588	0.040986	0.001492	-8.159864	-28.322626	43.390558	-0.540335	0.055867	0.029327	-0.839081	30.499432
	3.97359E+12	1.55218E+15	0	4183	0	1560	1639	31980	32090	45748	33034	33041	32715	31537	29091	36755	0	-0.713652	-0.580836	9.92776	-0.070349	0.044471	-0.014108	-7.953431	-28.67674	43.39321	-0.540294	0.055958	0.029315	-0.839102	30.590238
	3.97359E+12	1.55218E+15	0	41047	0	1561	1638.7	32026	32195	45745	33024	33047	32706	31537	29107	36739	0	-0.680352	-0.503026	9.925471	-0.086428	0.054432	-0.028062	-7.953153	-28.645545	43.571175	-0.540296	0.056114	0.029336	-0.839089	30.522134
	3.97359E+12	1.55218E+15	0	12375	0	1562	1638.8	32002	32140	45789	33017	33050	32702	31537	29059	36739	0	-0.69773	-0.543823	9.958544	-0.097642	0.059433	-0.034168	-8.158513	-28.434374	43.541446	-0.540316	0.056309	0.029386	-0.839062	30.544835
	3.97359E+12	1.55218E+15	0	12375	0	1563	1638.9	31968	32080	45807	33010	33056	32695	31585	29091	36739	0	-0.722639	-0.588233	9.97207	-0.10877	0.069332	-0.045036	-7.940666	-28.76387	43.520883	-0.54037	0.056559	0.029453	-0.839007	30.567537
	3.97359E+12	1.55218E+15	0	57431	0	1564	1638.8	31961	32084	45721	33005	33058	32699	31553	29107	36755	0	-0.728126	-0.585207	9.907413	-0.117084	0.072598	-0.038439	-8.007053	-28.849043	43.6587	-0.540402	0.056838	0.029539	-0.838965	30.544835
	3.97359E+12	1.55218E+15	0	32855	0	1565	1638.8	31960	31980	45586	33001	33056	32695	31566	29145	36767	0	-0.727659	-0.663034	9.805963	-0.123429	0.069452	-0.044708	-7.864789	-28.845951	43.87779	-0.540452	0.05712	0.029654	-0.83891	30.544835
	3.97359E+12	1.55218E+15	0	8279	0	1566	1638.9	31968	31848	45514	33015	33051	32697	31582	29072	36753	0	-0.719901	-0.761876	9.751888	-0.100685	0.061135	-0.042076	-7.69953	-28.755184	43.479819	-0.540497	0.057326	0.029712	-0.838865	30.567537
	3.97359E+12	1.55218E+15	0	4183	0	1567	1638.5	31980	31826	45498	33028	33038	32698	31546	29017	36735	0	-0.710815	-0.778748	9.739788	-0.079663	0.039872	-0.041091	-7.872652	-28.500015	43.514551	-0.540541	0.057418	0.029745	-0.838829	30.476731
	3.97359E+12	1.55218E+15	0	28759	0	1568	1638.7	31979	31812	45484	33032	33041	32702	31503	28923	36708	0	-0.711268	-0.789088	9.72931	-0.073251	0.044639	-0.034812	-7.990685	-28.331771	43.72158	-0.540567	0.057514	0.029746	-0.838805	30.522134
	3.97359E+12	1.55218E+15	0	57431	0	1569	1638.8	31997	31779	45443	33046	33030	32709	31519	29088	36750	0	-0.697174	-0.813957	9.698535	-0.050644	0.026539	-0.024253	-8.056114	-28.637435	43.511989	-0.540561	0.057503	0.029708	-0.838811	30.544835
	3.97359E+12	1.55218E+15	0	57431	0	1570	1639	32004	31819	45357	33051	33026	32708	31535	29088	36750	0	-0.692311	-0.783976	9.633951	-0.042386	0.019996	-0.026078	-7.577642	-28.810641	43.524966	-0.540563	0.057453	0.029658	-0.838816	30.590238
	3.97359E+12	1.55218E+15	0	24663	0	1571	1639.1	32012	31855	45301	33058	33019	32709	31519	29120	36734	0	-0.686684	-0.757066	9.591891	-0.030967	0.008541	-0.024811	-7.466062	-28.423163	43.631913	-0.540561	0.057342	0.029594	-0.838826	30.61294
	3.97359E+12	1.55218E+15	0	4183	0	1572	1638.9	32011	31803	45316	33056	33013	32715	31535	29104	36766	0	-0.686903	-0.796103	9.603123	-0.034463	-0.001226	-0.015212	-7.712014	-27.884568	43.913107	-0.540526	0.057208	0.02956	-0.838859	30.567537
	3.97359E+12	1.55218E+15	0	41047	0	1573	1639	32005	31798	45387	33051	33011	32714	31535	29104	36750	0	-0.691262	-0.79971	9.656498	-0.042502	-0.004391	-0.01665	-7.6031	-28.371322	43.845063	-0.540494	0.057079	0.029559	-0.838889	30.590238
	3.97359E+12	1.55218E+15	0	62551	24	1574	1638.8	31994	31844	45423	33044	33005	32716	31551	29088	36750	0	-0.700292	-0.765263	9.683499	-0.053981	-0.014047	-0.013262	-7.737705	-29.267121	43.628847	-0.540445	0.056919	0.029541	-0.838932	30.544835
	3.97359E+12	1.55218E+15	0	24663	0	1575	1638.7	31975	31734	45410	33048	33001	32711	31519	29088	36750	0	-0.71336	-0.847417	9.673699	-0.047317	-0.020532	-0.021442	-8.176467	-30.38705	43.247355	-0.540425	0.056722	0.029517	-0.838959	30.522134
	3.97359E+12	1.55218E+15	0	51031	16536	1576	1638.9	31953	31703	45461	33056	33002	32712	31551	29072	36750	0	-0.729455	-0.870216	9.712055	-0.034287	-0.019029	-0.020126	-8.425554	-29.784551	43.374985	-0.540403	0.056503	0.029446	-0.838991	30.567537
	3.97359E+12	1.55218E+15	0	38999	65535	1577	1638.8	31890	31738	45508	33058	33001	32712	31535	29056	36734	0	-0.777659	-0.843269	9.747304	-0.031068	-0.020677	-0.020209	-8.070726	-28.344486	43.808052	-0.540382	0.056271	0.029368	-0.839023	30.544835
	3.97359E+12	1.55218E+15	0	36951	0	1578	1638.8	31914	31741	45586	33057	33001	32712	31535	29056	36702	0	-0.759457	-0.841338	9.805941	-0.032693	-0.020664	-0.020172	-8.139971	-28.359158	43.510537	-0.54036	0.056043	0.029296	-0.839054	30.544835
	3.97359E+12	1.55218E+15	0	32855	0	1579	1638.8	31928	31807	45709	33061	33003	32705	31503	29088	36734	0	-0.7496	-0.792123	9.898385	-0.02596	-0.017399	-0.031485	-8.156235	-28.171045	43.702911	-0.540378	0.055836	0.029272	-0.839057	30.544835
	3.97359E+12	1.55218E+15	0	4183	0	1580	1638.9	31946	31935	45857	33052	33007	32707	31551	29072	36734	0	-0.737417	-0.696489	10.009638	-0.040642	-0.010814	-0.027917	-8.020568	-28.330855	43.880677	-0.540382	0.055681	0.029281	-0.839064	30.567537
	3.97359E+12	1.55218E+15	0	32855	0	1581	1638.8	31972	31986	45920	33042	33011	32705	31551	29072	36782	0	-0.718392	-0.658717	10.056979	-0.056881	-0.004172	-0.030706	-7.84604	-28.437059	43.665212	-0.540393	0.055582	0.02933	-0.839063	30.544835
	3.97359E+12	1.55218E+15	0	87	0	1582	1639	31982	31880	45924	33033	33019	32704	31535	29056	36734	0	-0.709324	-0.738064	10.060042	-0.071446	0.008931	-0.03189	-8.040395	-28.551476	43.707737	-0.540406	0.055557	0.029399	-0.839054	30.590238
	3.97359E+12	1.55218E+15	0	45143	0	1583	1638.7	32045	31776	45916	33025	33025	32699	31535	29072	36734	0	-0.660483	-0.816913	10.05402	-0.084416	0.018822	-0.039524	-8.038813	-28.630811	43.718418	-0.540442	0.055591	0.029491	-0.839025	30.522134
	3.97359E+12	1.55218E+15	0	12375	0	1584	1638.7	32105	31737	45999	33019	33035	32693	31535	29072	36734	0	-0.61447	-0.846885	10.116445	-0.094017	0.035182	-0.048787	-7.846755	-28.891867	43.642299	-0.540508	0.055697	0.029583	-0.838972	30.522134
	3.97359E+12	1.55218E+15	0	49239	0	1585	1638.6	32138	31726	46036	33025	33036	32696	31535	29056	36734	0	-0.589371	-0.855609	10.144256	-0.084417	0.036691	-0.0442	-7.981801	-29.065821	43.137988	-0.540561	0.055789	0.029639	-0.83893	30.499432
	3.97359E+12	1.55218E+15	0	24663	0	1586	1638.7	32160	31717	45872	33029	33038	32702	31519	29072	36734	0	-0.572646	-0.862558	10.021045	-0.078106	0.039815	-0.034735	-8.30935	-28.750539	43.18807	-0.540585	0.055879	0.029665	-0.838907	30.522134
	3.97359E+12	1.55218E+15	0	28759	0	1587	1638.4	32185	31678	45709	33031	33036	32704	31535	29072	36750	0	-0.553538	-0.89225	9.898504	-0.075024	0.036524	-0.031631	-8.182026	-28.624528	43.428798	-0.5406	0.055952	0.029688	-0.838892	30.45403
	3.97359E+12	1.55218E+15	0	49239	0	1588	1638.5	32233	31718	45678	33033	33037	32708	31519	29088	36750	0	-0.517642	-0.862865	9.875263	-0.071885	0.038075	-0.0253	-7.672733	-28.769743	43.888907	-0.540594	0.056024	0.029695	-0.838891	30.476731
	3.97359E+12	1.55218E+15	0	16471	0	1589	1638.8	32240	31760	45629	33032	33034	32712	31535	29088	36734	0	-0.512708	-0.831328	9.838505	-0.073522	0.03318	-0.018904	-7.906997	-28.888073	43.907654	-0.540566	0.056084	0.029717	-0.838904	30.544835
	3.97359E+12	1.55218E+15	0	4183	0	1590	1638.8	32251	31755	45547	33037	33029	32718	31519	29088	36750	0	-0.504373	-0.835207	9.776889	-0.065578	0.024941	-0.009551	-8.030473	-28.912222	43.371644	-0.540509	0.056101	0.029728	-0.838939	30.544835
	3.97359E+12	1.55218E+15	0	16471	0	1591	1638.7	32220	31755	45438	33044	33026	32725	31503	29104	36750	0	-0.528008	-0.834863	9.694928	-0.054469	0.019907	0.00135	-8.012278	-28.719616	43.475243	-0.540418	0.05608	0.029711	-0.839	30.522134
	3.97359E+12	1.55218E+15	0	20567	0	1592	1638.8	32146	31831	45341	33046	33019	32726	31535	29104	36766	0	-0.585041	-0.776952	9.621991	-0.051173	0.008518	0.002799	-7.981348	-28.910381	43.46388	-0.540321	0.056015	0.029707	-0.839067	30.544835
	3.97359E+12	1.55218E+15	0	45143	0	1593	1638.5	32109	31952	45376	33045	33019	32725	31535	29120	36750	0	-0.614792	-0.686094	9.648194	-0.052873	0.008543	0.00124	-8.155613	-28.898507	43.439114	-0.540229	0.055953	0.029709	-0.83913	30.476731
	3.97359E+12	1.55218E+15	0	32855	0	1594	1638.6	32062	31962	45453	33046	33017	32726	31551	29104	36766	0	-0.650398	-0.677943	9.706046	-0.051234	0.005276	0.00278	-8.122479	-28.764178	43.579168	-0.540132	0.055877	0.029712	-0.839197	30.499432
	3.97359E+12	1.55218E+15	0	49239	0	1595	1638.5	31962	31965	45459	33045	33014	32727	31551	29120	36734	0	-0.726254	-0.67447	9.710457	-0.052911	0.000415	0.004383	-8.128112	-28.660102	43.762697	-0.540029	0.055789	0.029731	-0.839269	30.476731
	3.97359E+12	1.55218E+15	0	16471	0	1596	1638.7	31876	32016	45424	33045	33007	32725	31519	29120	36750	0	-0.791944	-0.635056	9.684128	-0.052723	-0.010915	0.001109	-8.142952	-28.522288	43.551338	-0.539935	0.055663	0.029773	-0.839336	30.522134
	3.97359E+12	1.55218E+15	0	32855	0	1597	1638.6	31840	31873	45472	33046	33011	32725	31519	29120	36750	0	-0.817423	-0.741696	9.72016	-0.05116	-0.004442	0.001116	-8.068694	-28.57636	43.563504	-0.539842	0.055555	0.029797	-0.839402	30.499432
	3.97359E+12	1.55218E+15	0	21591	24	1598	1638.8	31860	31844	45656	33060	33012	32725	31535	29088	36766	0	-0.801625	-0.763546	9.8585	-0.028347	-0.003009	0.000615	-8.441636	-28.427021	43.709295	-0.539756	0.055403	0.029743	-0.839469	30.544835
	3.97359E+12	1.55218E+15	0	599	1607	1599	1638.9	31869	32168	45747	33062	33012	32715	31551	29072	36734	0	-0.798804	-0.521081	9.926898	-0.024709	-0.002928	-0.015442	-8.262116	-28.325877	43.855279	-0.539724	0.055243	0.02968	-0.839503	30.567537
	3.97359E+12	1.55218E+15	0	51031	16536	1600	1638.2	31825	32262	45812	33056	33011	32707	31535	29056	36734	0	-0.833764	-0.450605	9.975559	-0.034426	-0.00438	-0.028017	-7.988258	-28.192089	43.813	-0.53973	0.055096	0.029655	-0.839509	30.408627
	3.97359E+12	1.55218E+15	0	30807	65535	1601	1638.6	31855	32215	45867	33039	33016	32709	31535	29072	36734	0	-0.810123	-0.485919	10.017003	-0.062001	0.003933	-0.024148	-7.919938	-28.212881	43.847411	-0.539719	0.055035	0.029702	-0.839519	30.499432
	3.97359E+12	1.55218E+15	0	87	0	1602	1638.8	31916	32108	45908	33023	33020	32696	31551	29040	36766	0	-0.76238	-0.566673	10.047911	-0.087491	0.010773	-0.0443	-7.712392	-28.243911	43.700672	-0.539769	0.055049	0.029823	-0.839482	30.544835
	3.97359E+12	1.55218E+15	0	61527	0	1603	1638.8	31969	32057	45923	33013	33027	32692	31551	29056	36734	0	-0.721568	-0.605533	10.059228	-0.103642	0.022301	-0.050253	-8.019758	-28.09235	43.5249	-0.539837	0.055133	0.029973	-0.839427	30.544835
	3.97359E+12	1.55218E+15	0	4183	0	1604	1638.8	32005	31997	45964	33012	33034	32683	31583	29088	36734	0	-0.6935	-0.650912	10.090071	-0.104994	0.033762	-0.064526	-8.316332	-28.069847	43.703052	-0.539952	0.055256	0.030107	-0.83934	30.544835
	3.97359E+12	1.55218E+15	0	8279	0	1605	1638.5	32066	31921	45940	33008	33034	32678	31567	29072	36734	0	-0.646543	-0.708776	10.072022	-0.111427	0.033871	-0.072372	-8.150621	-28.30425	43.870441	-0.540092	0.055392	0.030263	-0.839236	30.476731
	3.97359E+12	1.55218E+15	0	49239	0	1606	1638.9	32103	31870	45853	33011	33038	32678	31567	29056	36750	0	-0.617656	-0.747171	10.006756	-0.106432	0.040316	-0.072438	-7.849682	-28.673178	43.727937	-0.540234	0.055539	0.030389	-0.83913	30.567537
	3.97359E+12	1.55218E+15	0	36951	0	1607	1638.8	32109	31768	45769	33013	33036	32677	31567	29072	36734	0	-0.611942	-0.823656	9.943617	-0.103171	0.037057	-0.074131	-7.869023	-28.928778	43.416421	-0.540381	0.055668	0.030512	-0.839022	30.544835
	3.97359E+12	1.55218E+15	0	41047	0	1608	1638.6	32146	31693	45717	33014	33041	32680	31535	29056	36734	0	-0.583132	-0.880395	9.904528	-0.101757	0.045119	-0.069319	-8.061958	-28.854629	43.412448	-0.540514	0.05582	0.030612	-0.838923	30.499432
	3.97359E+12	1.55218E+15	0	32855	0	1609	1638.8	32169	31639	45700	33014	33041	32688	31551	29056	36734	0	-0.564896	-0.920987	9.891816	-0.101966	0.045032	-0.056532	-7.873986	-28.97265	43.756759	-0.540605	0.055975	0.030711	-0.83885	30.544835
	3.97359E+12	1.55218E+15	0	4183	0	1610	1638.9	32154	31590	45673	33029	33037	32692	31567	29056	36750	0	-0.575586	-0.957408	9.871537	-0.077674	0.038301	-0.050729	-7.798872	-29.193432	43.75951	-0.540682	0.056057	0.030742	-0.838794	30.567537
	3.97359E+12	1.55218E+15	0	16471	0	1611	1639	32130	31609	45623	33030	33032	32700	31535	29072	36766	0	-0.593979	-0.942811	9.833963	-0.076262	0.030093	-0.038033	-7.524613	-28.730166	43.396496	-0.540716	0.056111	0.030784	-0.838767	30.590238
	3.97359E+12	1.55218E+15	0	53335	0	1612	1638.6	32081	31609	45507	33039	33029	32709	31551	29088	36750	0	-0.63146	-0.942419	9.746663	-0.062084	0.025012	-0.024008	-7.378932	-28.6041	43.428031	-0.540707	0.056119	0.030786	-0.838772	30.499432
	3.97359E+12	1.55218E+15	0	61527	0	1613	1639	32006	31614	45375	33048	33018	32716	31519	29120	36750	0	-0.688167	-0.937453	9.647491	-0.047491	0.006978	-0.013269	-7.583043	-28.939687	43.602337	-0.540663	0.056039	0.030777	-0.838806	30.590238
	3.97359E+12	1.55218E+15	0	16471	0	1614	1639	31920	31667	45285	33062	33009	32725	31535	29088	36766	0	-0.75406	-0.896665	9.579786	-0.025005	-0.007901	0.000508	-7.48333	-28.877836	43.600391	-0.540578	0.055865	0.030722	-0.838875	30.590238
	3.97359E+12	1.55218E+15	0	20567	0	1615	1638.8	31871	31637	45334	33073	33007	32728	31535	29104	36766	0	-0.790896	-0.918615	9.616531	-0.007299	-0.011323	0.004882	-7.792933	-28.859982	43.431439	-0.540482	0.055642	0.030616	-0.838955	30.544835
	3.97359E+12	1.55218E+15	0	28759	0	1616	1638.8	31860	31696	45449	33089	32998	32733	31567	29088	36766	0	-0.799895	-0.874316	9.702944	0.018577	-0.026185	0.012193	-7.9706	-29.016213	43.449237	-0.540365	0.055317	0.030454	-0.839058	30.544835
	3.97359E+12	1.55218E+15	0	8279	0	1617	1638.9	31826	31788	45557	33094	32989	32734	31535	29088	36766	0	-0.826674	-0.804957	9.784098	0.02676	-0.040857	0.013511	-7.570616	-29.006991	43.549444	-0.540244	0.054927	0.030297	-0.839167	30.567537
	3.97359E+12	1.55218E+15	0	16471	0	1618	1638.3	31805	31838	45610	33093	32990	32736	31551	29104	36750	0	-0.843591	-0.767639	9.823781	0.024837	-0.039241	0.016761	-7.790383	-28.886036	43.879425	-0.540113	0.054546	0.030141	-0.839282	30.431328
	3.97359E+12	1.55218E+15	0	49239	0	1619	1638.9	31830	31921	45698	33091	32989	32732	31551	29104	36750	0	-0.825234	-0.705462	9.890058	0.021956	-0.040795	0.010423	-7.892828	-28.685583	43.854161	-0.540001	0.054166	0.03	-0.839384	30.567537
	3.97359E+12	1.55218E+15	0	16471	0	1620	1639.1	31836	31971	45801	33080	32993	32726	31551	29104	36766	0	-0.821111	-0.667992	9.967509	0.004344	-0.034097	0.001276	-8.007149	-28.262321	43.646649	-0.539916	0.053844	0.029904	-0.839463	30.61294
	3.97359E+12	1.55218E+15	0	36951	0	1621	1638.7	31874	32022	45889	33068	32997	32720	31535	29120	36766	0	-0.793182	-0.630566	10.033584	-0.015114	-0.027384	-0.007829	-8.173723	-28.309131	43.834469	-0.539857	0.053583	0.02986	-0.839519	30.522134
	3.97359E+12	1.55218E+15	0	42071	24	1622	1638.8	31926	32026	45925	33051	32998	32712	31551	29120	36782	0	-0.753745	-0.628182	10.060699	-0.042422	-0.025448	-0.019986	-8.036036	-28.460655	43.977787	-0.539833	0.053385	0.029903	-0.839545	30.544835
	3.97359E+12	1.55218E+15	0	21335	1638	1623	1638.7	31979	32132	45969	33043	33008	32704	31567	29104	36750	0	-0.714983	-0.549589	10.09378	-0.055239	-0.009039	-0.032372	-7.734405	-28.396102	43.93672	-0.539849	0.053267	0.029957	-0.839541	30.522134
	3.97359E+12	1.55218E+15	0	46935	16536	1624	1638.8	32018	32139	46032	33030	33016	32700	31567	29072	36766	0	-0.685412	-0.544793	10.141176	-0.076234	0.00415	-0.038205	-7.75319	-28.591069	43.975191	-0.539881	0.053235	0.030053	-0.839518	30.544835
	3.97359E+12	1.55218E+15	0	18519	65535	1625	1638.5	32122	32037	46055	33015	33028	32695	31551	29088	36750	0	-0.605513	-0.622677	10.158484	-0.100614	0.023864	-0.04552	-7.952182	-28.429046	43.832097	-0.539934	0.053319	0.030189	-0.839474	30.476731
	3.97359E+12	1.55218E+15	0	24663	0	1626	1638.7	32192	31959	46062	33003	33038	32694	31567	29056	36734	0	-0.551348	-0.681839	10.163844	-0.120067	0.04025	-0.046573	-7.752871	-28.30392	43.647306	-0.539989	0.053497	0.030354	-0.839422	30.522134
	3.97359E+12	1.55218E+15	0	32855	0	1627	1638.9	32241	31889	46026	32992	33044	32688	31583	29056	36750	0	-0.513226	-0.73474	10.136873	-0.137692	0.050191	-0.055697	-7.758936	-28.350959	43.834359	-0.540071	0.053744	0.030558	-0.839346	30.567537
	3.97359E+12	1.55218E+15	0	87	0	1628	1638.9	32263	31869	45935	32990	33058	32688	31583	29072	36750	0	-0.496374	-0.74999	10.068503	-0.141031	0.072919	-0.055473	-7.91627	-28.214428	43.935684	-0.540154	0.054073	0.030725	-0.839265	30.567537
	3.97359E+12	1.55218E+15	0	87	0	1629	1638.6	32290	31791	45954	32986	33059	32689	31596	29110	36761	0	-0.475115	-0.808913	10.082744	-0.147681	0.074583	-0.053718	-7.945503	-28.063253	44.120097	-0.54023	0.054421	0.03091	-0.839187	30.499432
	3.97359E+12	1.55218E+15	0	28759	0	1630	1638.7	32316	31827	45862	32991	33065	32693	31573	29029	36737	0	-0.45588	-0.782234	10.013643	-0.1397	0.084201	-0.047442	-7.64231	-28.169134	43.938355	-0.540288	0.054785	0.031047	-0.83912	30.522134
	3.97359E+12	1.55218E+15	0	24663	0	1631	1638.8	32247	31765	45801	32991	33063	32698	31566	29019	36724	0	-0.507338	-0.827685	9.967772	-0.139827	0.080904	-0.039472	-7.497827	-28.600814	43.786184	-0.54032	0.055139	0.03119	-0.839072	30.544835
	3.97359E+12	1.55218E+15	0	49239	0	1632	1638.8	32244	31693	45707	32990	33066	32709	31538	28909	36714	0	-0.508764	-0.881535	9.897131	-0.141858	0.085663	-0.021822	-7.681512	-28.650564	43.891377	-0.540294	0.055515	0.031326	-0.839059	30.544835
	3.97359E+12	1.55218E+15	0	12375	0	1633	1639	32190	31669	45620	32997	33064	32710	31554	29059	36722	0	-0.549294	-0.898673	9.831751	-0.130435	0.082315	-0.020502	-7.705282	-28.739653	43.522012	-0.540265	0.055856	0.03143	-0.83905	30.590238
	3.97359E+12	1.55218E+15	0	36951	0	1634	1638.5	32068	31677	45547	33008	33061	32721	31538	29059	36738	0	-0.642213	-0.891416	9.776689	-0.113114	0.077184	-0.003351	-7.38709	-29.051318	43.564133	-0.540184	0.056146	0.031486	-0.839082	30.476731
	3.97359E+12	1.55218E+15	0	16471	0	1635	1638.9	32007	31709	45488	33022	33056	32723	31554	29075	36754	0	-0.688604	-0.866424	9.732387	-0.09026	0.068867	-0.000722	-7.318991	-28.954793	43.701797	-0.540097	0.056361	0.031483	-0.839123	30.567537
	3.97359E+12	1.55218E+15	0	4183	0	1636	1639.2	31917	31685	45497	33042	33047	32727	31554	29075	36754	0	-0.756264	-0.88304	9.739148	-0.057739	0.053962	0.004842	-7.155503	-28.341961	43.81458	-0.539998	0.056459	0.031404	-0.839183	30.635641
	3.97359E+12	1.55218E+15	0	12375	0	1637	1639	31891	31654	45570	33046	33039	32730	31554	29107	36754	0	-0.775646	-0.906038	9.793947	-0.051368	0.040904	0.009407	-7.431481	-28.952068	43.700261	-0.539883	0.056501	0.03133	-0.839257	30.590238
	3.97359E+12	1.55218E+15	0	45143	0	1638	1638.6	31874	31746	45494	33058	33032	32734	31554	29107	36738	0	-0.790029	-0.837198	9.736727	-0.032115	0.02935	0.015291	-7.664094	-29.532489	43.369245	-0.539752	0.056466	0.031217	-0.839348	30.499432
	3.97359E+12	1.55218E+15	0	57431	0	1639	1638.8	31813	31806	45407	33071	33024	32734	31554	29091	36738	0	-0.836934	-0.791369	9.671338	-0.010869	0.016204	0.014728	-7.735463	-30.404872	43.249795	-0.539626	0.056342	0.031061	-0.839443	30.544835
	3.97359E+12	1.55218E+15	0	57431	0	1640	1639.1	31768	31791	45408	33081	33018	32735	31522	29091	36754	0	-0.870626	-0.801828	9.672121	0.005492	0.006329	0.015894	-7.846473	-30.134502	43.206769	-0.539499	0.056152	0.030873	-0.839544	30.61294
	3.97359E+12	1.55218E+15	0	61527	0	1641	1638.8	31721	31847	45383	33085	33014	32736	31538	29075	36754	0	-0.90717	-0.75949	9.653228	0.011871	-0.00022	0.017306	-7.852137	-28.750846	43.396044	-0.539367	0.055927	0.030677	-0.839651	30.544835
	3.97359E+12	1.55218E+15	0	28759	0	1642	1638.9	31744	31883	45352	33077	33006	32725	31522	29107	36738	0	-0.890161	-0.732775	9.629969	-0.000652	-0.012966	-0.000071	-7.884572	-28.881678	43.679299	-0.539288	0.055684	0.030553	-0.839723	30.567537
	3.97359E+12	1.55218E+15	0	45143	0	1643	1638.9	31845	31837	45424	33079	33007	32723	31538	29091	36770	0	-0.813007	-0.768516	9.684158	0.002662	-0.01135	-0.003329	-7.711351	-28.748332	43.791214	-0.539221	0.05544	0.030415	-0.839787	30.567537
	3.97359E+12	1.55218E+15	0	24663	0	1644	1638.7	31898	31938	45603	33081	33006	32717	31538	29091	36754	0	-0.774147	-0.693735	9.818672	0.006055	-0.012932	-0.013001	-7.747174	-28.521107	43.793396	-0.539186	0.055182	0.030272	-0.839832	30.522134
	3.97359E+12	1.55218E+15	0	32855	0	1645	1638.9	31933	32078	45687	33076	33011	32709	31538	29107	36738	0	-0.749218	-0.589271	9.881861	-0.001745	-0.004672	-0.025553	-7.756885	-28.228841	43.651226	-0.539191	0.054966	0.030139	-0.839847	30.567537
	3.97359E+12	1.55218E+15	0	37975	24	1646	1638.8	31958	32005	45649	33065	33019	32708	31538	29091	36754	0	-0.729445	-0.644298	9.853305	-0.019669	0.008459	-0.026663	-7.693393	-28.424958	43.474128	-0.539198	0.05483	0.030038	-0.839855	30.544835
	3.97359E+12	1.55218E+15	0	4439	1643	1647	1639.1	32003	32014	45604	33049	33024	32700	31538	29059	36738	0	-0.6953	-0.637949	9.819585	-0.045305	0.016867	-0.038813	-8.006739	-28.501906	43.652238	-0.539239	0.05475	0.02993	-0.839838	30.61294
	3.97359E+12	1.55218E+15	0	18263	16536	1648	1638.9	32066	32059	45661	33036	33028	32698	31538	29059	36722	0	-0.648242	-0.605209	9.862425	-0.066455	0.023549	-0.041492	-8.110756	-28.660907	43.84197	-0.539285	0.054736	0.029878	-0.839811	30.567537
	3.97359E+12	1.55218E+15	0	14423	65535	1649	1639.1	32121	32034	45666	33020	33031	32696	31554	29059	36722	0	-0.606118	-0.624506	9.866269	-0.092326	0.028649	-0.044073	-8.085383	-28.514794	43.59585	-0.539335	0.054793	0.029901	-0.839775	30.61294
	3.97359E+12	1.55218E+15	0	57431	0	1650	1638.7	32146	31875	45656	33012	33036	32693	31554	29075	36722	0	-0.585432	-0.744098	9.858696	-0.105396	0.036897	-0.048521	-8.126092	-28.345758	43.772382	-0.539397	0.054903	0.02995	-0.839726	30.522134
	3.97359E+12	1.55218E+15	0	20567	0	1651	1638.8	32169	31809	45684	33014	33034	32694	31554	29091	36722	0	-0.567077	-0.793736	9.879782	-0.102133	0.033616	-0.047018	-7.947476	-28.562221	43.987645	-0.539455	0.054997	0.029994	-0.839681	30.544835
	3.97359E+12	1.55218E+15	0	45143	0	1652	1638.6	32149	31930	45692	33011	33044	32694	31538	29059	36738	0	-0.583902	-0.703033	9.885729	-0.107144	0.049872	-0.0468	-7.985363	-28.386668	43.586314	-0.539513	0.055154	0.030021	-0.839633	30.499432
	3.97359E+12	1.55218E+15	0	12375	0	1653	1638.7	32106	31922	45659	33008	33039	32693	31554	29059	36738	0	-0.616331	-0.708401	9.860917	-0.111914	0.041815	-0.048343	-7.980092	-28.338774	43.651761	-0.539574	0.055295	0.030081	-0.839582	30.522134
	3.97359E+12	1.55218E+15	0	36951	0	1654	1639	32087	31779	45630	33007	33035	32696	31554	29075	36722	0	-0.628717	-0.815005	9.839181	-0.113509	0.03531	-0.043555	-7.969699	-28.759	43.710482	-0.539618	0.055418	0.030158	-0.839543	30.590238
	3.97359E+12	1.55218E+15	0	87	0	1655	1639.1	32070	31780	45639	33010	33032	32704	31554	29059	36738	0	-0.641533	-0.813975	9.845953	-0.108861	0.030318	-0.030911	-7.996119	-28.993904	43.38086	-0.539621	0.055517	0.030228	-0.839532	30.61294
	3.97359E+12	1.55218E+15	0	36951	0	1656	1639	32019	31758	45633	33018	33027	32706	31554	29075	36754	0	-0.67996	-0.829846	9.841385	-0.095939	0.022082	-0.02806	-7.855911	-28.970953	43.264841	-0.539616	0.055562	0.030272	-0.83953	30.590238
	3.97359E+12	1.55218E+15	0	53335	0	1657	1639.4	32001	31686	45672	33032	33022	32713	31538	29075	36754	0	-0.692374	-0.883262	9.87077	-0.07326	0.01371	-0.017439	-7.722688	-28.886546	43.290633	-0.539581	0.055532	0.030258	-0.839556	30.681044
[truncated: 2,182 more rows]
