# Supplementary material for: The upper limb Physiological Profile Assessment: Description, reliability, normative values and criterion validity
Source: PLoS One. 2019 Jun 27;14(6):e0218553. doi: 10.1371/journal.pone.0218553 (PMC6597070; doi:10.1371/journal.pone.0218553)
Supplement: S1 File — (ZIP) [file pone.0218553.s004.zip › S1 File/Error_ellipse_ArmStability.m]

function [rambleMean rangeRamble ellipse_area] = Error_ellipse_ArmStability(data, graph)

% Draws an 95% error ellipse around arm orientation data
%
% Matthew Brodie 2019
%
% Please cite:
%
% (ii) Ingram LI, Butler AA, Walsh LD, Brodie MA, Lord SR, Gandevia SC. The
% upper limb Physiological Profile Assessment: description, reliability, 
% normative values and criterion validity. PLoS One. 2019
% 
% This code was used to render the arm stability figures

%%%%%%%%%%%%%%%%%%%%%%%%%%%%%%%%%%%%

% Calculate the eigenvectors and eigenvalues
covariance = cov(data);
[eigenvec, eigenval] = eig(covariance);

% Get the index of the largest eigenvector
[largest_eigenvec_ind_c, r] = find(eigenval == max(max(eigenval)));
largest_eigenvec = eigenvec(:, largest_eigenvec_ind_c);

% Get the largest eigenvalue
largest_eigenval = max(max(eigenval));

% Get the smallest eigenvector and eigenvalue
if(largest_eigenvec_ind_c == 1)
    smallest_eigenval = max(eigenval(:,2));
    smallest_eigenvec = eigenvec(:,2);
else
    smallest_eigenval = max(eigenval(:,1));
    smallest_eigenvec = eigenvec(1,:);
end

% Calculate the angle between the x-axis and the largest eigenvector
angle = atan2(largest_eigenvec(2), largest_eigenvec(1));

% Get the coordinates of middle of the data
range = prctile(data,[0 100]);
mid = [(range(2,1)+range(1,1))/2 (range(2,2)+range(1,2))/2];
rangeRamble = [range(2,1)-range(1,1) range(2,2)-range(1,2)];
rambleMean = mean(data);

% Get the 95% confidence interval error ellipse
chisquare_val = 2.4477;
theta_grid = linspace(0,2*pi);
X0=mid(1);
Y0=mid(2);
a=chisquare_val*sqrt(largest_eigenval);
b=chisquare_val*sqrt(smallest_eigenval);

% the ellipse in x and y coordinates 
ellipse_x_r  = a*cos( theta_grid );
ellipse_y_r  = b*sin( theta_grid );
ellipse_area = pi*a*b; 

% let's rotate the ellipse to some angle phi
R = [cos(angle) sin(angle); -sin(angle) cos(angle)];
r_ellipse = [ellipse_x_r;ellipse_y_r]' * R;

% Draw the error ellipse
if graph
    % Plot the original data
    plot(data(:,1), data(:,2), 'b-');
    hold on;
    plot(data(1,1), data(1,2), 'gp', 'markerfacecolor' ,'g','markeredgecolor','k','markersize',10)
    plot(data(end,1), data(end,2), 'ro', 'markerfacecolor' ,'r','markeredgecolor','k','markersize',8)
    xlabel('Arm Yaw [deg]')
    ylabel('Arm Pitch [deg]')
%     axis(lim);

    set(gca,'XDir','reverse')
    title('yaw and pitch')
    legend('path','start','finish','Location','EastOutside')
    plot(r_ellipse(:,1) + X0,r_ellipse(:,2) + Y0,'k-','linewidth',2);
    axis equal manual
    grid
    
    % Plot the eigenvectors
    quiver(X0, Y0, largest_eigenvec(1)*sqrt(largest_eigenval), largest_eigenvec(2)*sqrt(largest_eigenval), '-m', 'LineWidth',2);
    quiver(X0, Y0, smallest_eigenvec(1)*sqrt(smallest_eigenval), smallest_eigenvec(2)*sqrt(smallest_eigenval), '-g', 'LineWidth',2);
end
