# Supplementary material for: The upper limb Physiological Profile Assessment: Description, reliability, normative values and criterion validity
Source: PLoS One. 2019 Jun 27;14(6):e0218553. doi: 10.1371/journal.pone.0218553 (PMC6597070; doi:10.1371/journal.pone.0218553)
Supplement: S2 File — (XLSX) [file pone.0218553.s005.xlsx]

## Sheet: PPA (Masterfile)
ID	Gender	Age	Height	Weight	Dominant Hand	MET	LogMAR	Finger Tapping	PositionSense_1	PositionSense_2	PositionSense_3	PositionSense_4	PositionSense_5	PositionSense_MeanAbsolute	9HPT	LoopWire1	LoopWire2	LoopWireMean	ReactionTime_1	ReactionTime_2	ReactionTime_3	ReactionTime_4	ReactionTime_5	ReactionTime_6	ReactionTime_7	ReactionTime_8	ReactionTime_9	ReactionTime_10	ReactionTime_Mean	Tactile_Sensitivity	Tactile_Sensitivity_#	Tactile_Sensitivity_Force_g	2-Point_Discrimination	2-Line_Discrimination_LtoR_1	2-Line_Discrimination_LtoR_2	2-Line_Discrimination_LtoR_3	2-Line_Discrimination_RtoL_1	2-Line_Discrimination_RtoL_2	2-Line_Discrimination_RtoL_3	2-Line_Discrimination_Mean_LtoR	2-Line_Discrimination_Mean_RtoL	2-Line_Discrimination_Mean_of_Mean	Elbow_Str_1	Elbow_Str_2	Elbow_Str_3	Elbow_Str_Best	Arm_Stability_EO_Path	Arm_Stability_EC_Path	Arm_Stability_WEO_Path
1	0	31	174	73	0	999	-0.1	59	-3	-3	-4	-5	-5	4	18.5	20	33	26.5	184	205	202	200	169	247	217	216	211	185	203.6	C	3	0.04	2	1.95	2.24	2.3	1.71	1.95	1.6	2.27	1.775	2.0225	23.8	20.3	20.3	23.8	27.5404	35.4032	41.4639
2	1	28	162	58	0	999	-0.1	61	0	2	-3	0	2	1.4	20.66	4	5	4.5	180	180	185	170	214	178	185	173	190	259	191.4	B	2	0.02	4	1.36	1.42	1.13	1.13	1.36	1.01	1.275	1.185	1.23	17.6	18	18	18	60.4357	50.3356	68.8253
3	0	25	173	68	0	999	-0.14	55	-2	-2	-3	-3	-2	2.4	18.63	4	4	4	184	176	182	182	173	165	162	164	187	179	175.4	B	2	0.02	2	1.19	3	1.13	1.95	1.89	1.36	2.065	1.625	1.845	33.7	36.7	34	36.7	42.4149	43.2391	58.6622
4	0	26	188	96	1	999	-0.12	62	3	5	3	2	3	3.2	20	14	12	13	204	180	229	246	194	199	211	160	191	201	201.5	D	4	0.07	3	2.3	2.24	2.24	1.83	1.83	2.24	2.24	2.035	2.1375	40.4	43.5	45.5	45.5	40.7809	44.4215	43.4291
5	1	28	162	49	0	999	-0.18	64	-1	1	-1	-1	-2	1.2	18.28	5	0	2.5	183	187	157	188	196	186	163	184	191	204	183.9	B	2	0.02	2	1.01	1.36	1.48	1.77	2.12	1.54	1.42	1.83	1.625	14.4	14.7	16.1	16.1	25.7806	28.7625	29.6135
6	0	53	183	95	0	999	-0.04	54	-1	-8	-2	-3	-6	4	24.38	1	8	4.5	198	173	177	186	203	190	168	181	182	183	184.1	F	6	0.4	3	1.19	2.48	2.77	1.89	2.48	1.48	2.625	1.98	2.3025	35.5	33.9	34.7	35.5	36.0786	41.9291	36.3574
7	0	21	173	62	1	999	-0.1	67	-4	-2	-6	-7	-3	4.4	19.69	3	3	3	155	162	166	143	202	185	217	198	166	178	177.2	B	2	0.02	3	2.12	2.3	2.12	1.77	2.12	1.89	2.21	2.005	2.1075	33.3	35	34.7	35	52.3356	70.3857	55.9603
8	0	27	176	70	0	999	0	75	0	-3	-3	-2	-1	1.8	16.12	7	7	7	191	175	183	197	178	197	182	225	184	172	188.4	C	3	0.04	2	1.48	1.89	1.89	1.77	1.24	1.95	1.89	1.595	1.7425	32	33.2	31.3	33.2	37.0638	28.2894	35.9536
9	0	31	198	89	0	999	-0.1	69	-4	-1	-2	-4	-3	2.8	18.72	8	12	10	174	168	169	152	168	189	163	175	164	170	169.2	E	5	0.16	2	3.94	2.71	2.3	2.07	1.66	1.36	2.505	1.51	2.0075	34.8	34.9	35.8	35.8	34.9822	32.2647	38.2726
10	0	61	168	57	1	999	0.28	52	-6	-8	-9	-11	-9	8.6	23.43	22	19	20.5	213	211	207	199	178	187	175	178	194	174	191.6	E	5	0.16	3	2.3	2.24	2.01	2.12	2.18	2.24	2.125	2.21	2.1675	27	27	28.4	28.4	57.4266	47.3971	59.2469
11	1	28	162	75	0	999	-0.12	60	2	1	4	1	2	2	16.03	10	24	17	249	218	190	282	247	234	171	230	247	229	229.7	B	2	0.02	2	1.66	2.53	2.42	2.01	2.07	1.89	2.475	1.98	2.2275	18.4	20.1	19.4	20.1	31.1115	36.496	43.6424
12	1	34	163	63	0	999	-0.1	68	-2	3	0	2	3	2	25.1	7	1	4	188	155	154	175	249	165	156	165	161	189	175.7	B	2	0.02	3	3.3	1.77	2.12	1.71	1.71	2.07	1.945	1.89	1.9175	14.5	14.8	17.1	17.1	41.1376	39.5452	47.181
13	1	32	170	60	0	999	-0.14	60	-2	-5	-2	-6	-9	4.8	15.79	17	12	14.5	208	206	235	187	192	207	288	258	191	264	223.6	C	3	0.04	3	1.13	2.48	1.77	3.88	1.3	2.07	2.125	1.685	1.905	17.3	16.3	14.9	17.3	35.742	33.6284	46.1698
14	0	33	172	78	0	999	0.02	59	-3	-6	-2	-2	-8	4.2	17.17	11	13	12	188	160	156	171	168	164	182	187	176	159	171.1	D	4	0.07	3	2.01	1.36	1.83	1.24	1.66	1.24	1.595	1.45	1.5225	40.5	40.8	37.8	40.8	47.094	49.1377	60.0301
17	1	40	171	65	0	999	-0.22	61	3	4	3	2	0	2.4	16.42	0	2	1	174	165	174	184	193	172	184	170	202	229	184.7	D	4	0.07	2	2.3	1.95	2.12	1.95	1.01	1.77	2.035	1.39	1.7125	29.9	26	26.4	29.9	37.9666	37.323	42.3503
19	1	35	165	65	0	999	-0.2	58	-1	2	6	3	3	3	16.47	7	23	15	244	179	212	210	193	199	206	215	208	202	206.8	B	2	0.02	2	2.07	2.59	2.07	1.89	2.12	1.83	2.33	1.975	2.1525	14.9	15	13.3	15	43.7357	58.8279	60.8307
20	0	29	169	77	0	999	0	61	3	6	0	0	-1	2	19.83	9	14	11.5	217	212	222	217	227	225	254	225	253	250	230.2	B	2	0.02	2	3.71	2.12	2.12	1.95	1.77	1.6	2.12	1.685	1.9025	17.1	17	16.2	17.1	48.1848	35.5685	51.2049
21	1	39	158	68	0	999	-0.02	54	-3	0	0	-1	0	0.8	16.09	1	10	5.5	175	165	180	164	179	187	170	168	176	178	174.2	B	2	0.02	2	2.71	1.77	1.83	3	2.42	2.89	1.8	2.655	2.2275	25.4	24.2	25.2	25.4	39.2634	40.4852	46.2157
22	1	26	180	100	0	999	-0.02	58	-2	-1	2	-3	-8	3.2	18.16	18	9	13.5	179	206	188	204	185	196	176	180	147	185	184.6	B	2	0.02	3	2.07	3.3	1.95	2.53	2.24	2.24	2.625	2.24	2.4325	15.5	15.5	15.2	15.5	63.7064	77.9429	96.9498
23	0	31	181	85	0	999	-0.16	72	-1	0	-1	-2	1	1	17.74	6	4	5	179	266	219	167	177	181	240	172	173	178	195.2	C	3	0.04	4	3.36	2.36	2.42	2.01	1.83	2.07	2.39	1.95	2.17	28.5	27.3	26.4	28.5	42.9486	45.3732	57.5048
25	1	25	164	55	0	999	-0.2	54	1	-1	8	4	-4	3.6	19.26	7	19	13	207	208	193	195	202	182	159	230	252	178	200.6	B	2	0.02	3	2.3	2.36	2.42	1.42	1.3	1.24	2.39	1.27	1.83	14.6	14	13.6	14.6	55.3107	77.9603	74.1686
26	0	63	186	82	0	999	0.08	61	4	-1	0	-2	-1	1.6	27.68	20	16	18	226	200	210	200	210	228	219	191	199	202	208.5	F	6	0.4	3	1.66	2.3	2.65	1.07	1.83	2.3	2.475	2.065	2.27	20.2	18.6	20.9	20.9	39.5484	38.2336	41.3141
27	1	65	164	64	0	999	0.18	60	2	3	3	3	0	2.2	16.92	10	12	11	188	186	190	184	182	194	220	224	181	209	195.8	E	5	0.16	2	2.83	2.3	2.24	1.89	2.07	2.01	2.27	2.04	2.155	11.7	10.3	13.7	13.7	44.4862	40.3596	47.5185
28	0	71	176	70	0	999	-0.02	64	1	-4	-3	-6	-4	3.6	23.49	15	16	15.5	180	174	185	151	147	182	198	174	171	170	173.2	E	5	0.16	3	0.95	1.24	1.48	1.6	2.01	2.59	1.36	2.3	1.83	24.2	24.6	24.1	24.6	71.2868	52.0736	77.0765
29	0	69	180	83	0	999	0.24	56	-1	-8	0	-9	-11	5.8	24.02	30	36	33	256	247	334	280	247	219	233	228	218	228	249	F	6	0.4	4	2.94	2.83	3.3	2.07	1.83	1.66	3.065	1.745	2.405	22.1	22	23	23	29.1376	46.3745	63.1991
30	0	72	183	82	0	999	0.18	46	-1	6	2	-1	6	3.2	37.89	23	30	26.5	305	245	271	314	337	382	295	328	362	388	322.7	F	6	0.4	5	1.48	1.54	1.6	2.65	2.71	2.94	1.57	2.825	2.1975	24.1	25.1	23.2	25.1	44.7991	42.4243	46.6518
31	1	76	154	48	0	999	0.28	52	4	-1	4	1	-2	2.4	25.57	28	44	36	220	281	235	258	246	242	205	207	198	240	233.2	E	5	0.16	3	1.54	1.6	1.66	1.95	1.95	1.95	1.63	1.95	1.79	9.9	9.2	8.2	9.9	31.7907	31.222	38.6251
32	0	58	175	70	0	999	-0.1	58	-5	-2	-4	-4	-4	3.8	16.06	4	11	7.5	190	190	177	171	185	195	182	172	181	171	181.4	D	4	0.07	3	2.57345	2.36966	1.62241	2.64138	1.96207	1.82621	1.99603	1.89414	1.94509	32.7	35.3	34.1	35.3	999	999	999
UL001	1	68.737	155	67	0	23	-0.04	61	1	0	-5	-1	-2	1.8	17.94	11	31	21	260	240	226	219	219	230	174	168	229	215	218	B	2	0.02	3	2.18	1.13	1.07	2.48	2.48	2.89	1.1	2.685	1.8925	15.7	18.4	17.6	18.4	30.2661	30.5163	36.1197
UL002	0	89.8055	165	74	0	19	0.32	57	3	2	2	0	3	2	61.25	22	49	35.5	187	185	181	186	180	168	241	188	183	211	191	F	6	0.4	4	3.71	4	3.94	2.59	2.48	2.01	3.97	2.245	3.1075	22.9	22.9	26.1	26.1	25.5631	999	999
UL003	1	73.4603	160	61	0	24	0.32	42	6	6	7	9	6	6.8	22.81	44	35	39.5	244	244	255	235	228	236	243	175	200	249	230.9	F	6	0.4	3	2.65	3.36	2.42	1.77	2.07	1.66	2.89	1.865	2.3775	11.7	11.4	11.8	11.8	49.4119	39.7467	47.2057
UL004	1	66.4658	182	60	0	22	0.12	65	5	2	5	3	2	3.4	19.66	2	0	1	178	182	176	178	172	184	180	195	179	192	181.6	B	2	0.02	3	2.59	3	2.18	2.71	1.54	2.65	2.59	2.095	2.3425	17.5	17.3	19.7	19.7	45.8294	44.9029	41.0679
UL005	1	65.4329	158	50	0	22	0.26	42	2	1	8	-7	-10	5.6	26.56	22	24	23	208	219	209	239	211	218	197	200	189	218	210.8	C	3	0.04	4	2.56	1.89	2.21	2.94	2.8	3.03	2.05	2.915	2.4825	13.5	12.1	13.7	13.7	27.768	24.2572	27.4964
UL006	0	68.7452	191	86	0	22	-0.1	46	-2	1	-2	-1	0	1.2	20.66	5	5	5	186	182	184	208	166	180	184	195	188	221	189.4	C	3	0.04	3	2.36	2.71	2.3	1.95	1.42	1.89	2.505	1.655	2.08	30.7	31.9	32.9	32.9	34.3561	30.092	34.404
UL007	1	65.7781	163	56	0	24	0.12	54	-6	-4	1	-1	-1	2.6	15.09	22	16	19	190	224	199	204	212	197	239	237	198	209	210.9	C	3	0.04	3	2.18	2.71	2.53	2.01	1.83	1.66	2.62	1.745	2.1825	15.5	16.2	14.7	16.2	55.7547	50.9891	63.9782
UL008	0	73.9644	188	89	0	19	0.14	51	-2	-3	0	-2	-2	1.8	21.88	21	24	22.5	220	277	226	180	203	203	244	228	192	246	221.9	F	6	0.4	4	4	4	4	3	3.41	3.06	4	3.235	3.6175	21.7	22.7	22.3	22.7	86.0549	92.8495	97.5493
UL009	1	69.6712	149	77	0	24	0.02	53	2	3	6	3	5	3.8	21.09	16	33	24.5	186	185	183	168	181	185	178	174	189	202	183.1	D	4	0.07	5	2.65	3.3	2.56	3.38	3.22	3.21	2.93	3.215	3.0725	17.1	19.3	18.9	19.3	38.1974	37.3901	55.2001
UL010	1	76.8137	154	86	0	23	-0.08	56	2	3	8	4	3	4	28.94	33	37	35	268	190	223	192	224	204	219	261	175	235	219.1	C	3	0.04	2	3.06	4	2.12	2.12	1.89	1.3	3.06	1.595	2.3275	14.1	13.5	15.9	15.9	46.4467	46.2536	51.5763
UL011	1	72.1068	169	70	0	22	0.14	48	2	0	4	0	-4	2	22.84	13	11	12	203	208	234	244	221	223	272	224	246	293	236.8	D	4	0.07	4	2.18	1.89	1.19	2.12	2.01	1.95	1.54	1.98	1.76	9.4	14.7	12.5	14.7	26.184	25.7218	38.7918
UL012	0	62.1808	180	72	0	24	0.04	71	0	-2	7	5	0	2.8	20.5	7	15	11	174	185	206	168	177	166	163	204	198	195	183.6	D	4	0.07	3	2.53	2.36	0.89	2.77	1.95	1.95	1.625	1.95	1.7875	34.7	35.5	36.9	36.9	35.5358	33.2464	37.3774
UL013	1	74.9151	164	75	1	24	0.12	55	1	0	-2	0	1	0.8	21.41	37	39	38	300	215	223	189	216	237	223	253	246	227	232.9	D	4	0.07	4	2.07	2.24	2.42	3.06	3.41	3	2.33	3.205	2.7675	12.3	12.2	13	13	36.3613	33.9058	36.696
UL014	1	70.7726	162	73	0	24	0.12	59	-7	-2	-9	-9	-2	5.8	21.66	21	8	14.5	305	362	333	320	335	289	322	249	297	275	308.7	D	4	0.07	6	2.36	3.3	2.07	1.24	2.01	1.24	2.685	1.625	2.155	13.1	18.4	20.6	20.6	999	999	999
UL015	1	73.1781	150	75	0	23	-0.04	52	1	4	3	2	4	2.8	22.09	7	36	21.5	191	238	209	232	244	204	183	174	209	221	210.5	D	4	0.07	4	3.71	2.65	2.07	2.89	3	2.3	2.36	2.65	2.505	10.1	10.5	10.9	10.9	33.7006	33.6681	38.5944
UL016	1	66.074	170	72	0	24	-0.24	55	1	0	-1	0	0	0.4	20.52	7	11	9	185	157	278	178	163	266	155	217	213	150	196.2	B	2	0.02	3	1.16	1.3	1.3	1.3	1.24	1.54	1.3	1.39	1.345	7.2	16.5	19.2	19.2	44.7905	45.6479	54.2551
UL017	1	67.5562	167	64	0	24	0.14	54	1	1	4	2	-3	2.2	23.94	16	25	20.5	238	245	294	256	283	257	238	261	219	260	255.1	C	3	0.04	5	3.53	3.47	2.53	2.89	3.36	3.06	3	3.21	3.105	16.2	18.3	17.6	18.3	47.6785	53.3784	51.0286
UL018	1	86.8164	158	62	0	24	-0.04	49	-2	0	0	1	0	0.6	19.84	31	42	36.5	237	303	338	313	362	352	274	228	264	266	293.7	D	4	0.07	5	2.42	2.53	1.6	2.89	2.83	2.53	2.065	2.68	2.3725	6.2	4.5	5.9	6.2	999	999	999
UL019	1	67.3233	153	48	0	23	-0.12	53	-1	-4	-1	0	-2	1.6	18.26	10	19	14.5	182	201	206	180	202	194	190	214	189	197	195.5	C	3	0.04	4	999	999	999	999	999	999	999	999	999	12.5	13.6	15.8	15.8	999	999	999
UL020	0	75.8712	189	100	1	21	0.3	53	1	0	2	0	-6	1.8	34.62	14	17	15.5	325	237	218	300	245	300	267	241	209	246	258.8	D	4	0.07	4	2.83	4	2.77	2.12	1.71	4	3.385	2.855	3.12	13.9	15.7	16.9	16.9	52.3456	50.1249	60.984
UL021	0	76.2247	173	71	0	23	-0.06	41	1	1	6	2	0	2	22.72	22	23	22.5	247	208	182	214	210	210	184	187	190	236	206.8	E	5	0.16	2	4	2.53	2.18	1.95	1.95	1.13	2.355	1.54	1.9475	21.3	24.3	26	26	34.0458	28.0889	37.9485
UL022	1	69.7425	173	66	0	23	-0.08	57	1	-1	-1	-1	0	0.8	19.68	8	4	6	219	180	188	194	169	226	197	201	214	207	199.5	E	5	0.16	3	4	2.12	3.24	3.06	3.36	3.06	2.68	3.21	2.945	14.8	15.5	15.8	15.8	40.0791	33.5816	36.4499
UL023	1	67.4329	162	60	0	24	0.08	59	5	2	0	-3	7	3.4	13.56	9	7	8	216	205	186	190	197	176	179	167	177	189	188.2	B	2	0.02	3	999	999	999	999	999	999	999	999	999	15.4	18.7	18.8	18.8	30.8567	35.284	33.9071
UL024	0	74.6164	175	69	0	24	0.06	57	-1	0	1	-3	-2	1.4	19.75	3	4	3.5	220	190	206	193	226	229	234	263	206	196	216.3	C	3	0.04	4	4	2.53	2.07	2.36	2.3	1.77	2.3	2.035	2.1675	26.7	24.9	26.6	26.7	31.0817	29.062	999
UL025	0	69.3096	171	78	0	23	0.32	54	-2	-4	-2	-7	-9	4.8	21.09	5	19	12	248	291	248	218	243	261	202	228	174	266	237.9	D	4	0.07	4	2.42	3	3.47	2.12	2.77	2.71	3.235	2.74	2.9875	32.1	35.5	32	35.5	29.4714	30.8503	32.793
UL026	1	73.5753	165	68	0	22	0.06	46	1	3	-3	2	1	2	19.85	19	36	27.5	219	203	218	195	181	250	231	210	226	218	215.1	B	2	0.02	3	2.07	4	2.77	2.3	2.94	1.95	3.385	2.445	2.915	8.4	10.2	11.7	11.7	34.8623	42.5288	35.0964
UL027	1	77.5808	161	45	0	22	0.02	54	0	1	2	2	-2	1.4	40.66	17	44	30.5	260	321	303	266	287	265	305	262	246	292	280.7	D	4	0.07	6	2.3	2.24	2.3	1.42	1.95	2.18	2.27	2.065	2.1675	10.6	14.7	14.4	14.7	999	999	999
UL029	1	72.2493	175	74	0	24	0.22	51	1	3	2	7	6	3.8	17.37	21	15	18	204	264	188	214	216	189	310	252	265	272	237.4	D	4	0.07	4	2.59	2.48	3.59	2.18	2.01	2.12	3.035	2.065	2.55	10.6	14	12.9	14	45.2268	42.3357	45.6009
UL030	1	68.4247	170	79	0	23	0.04	53	4	2	2	4	-1	2.6	14.13	4	3	3.5	179	197	179	184	183	194	178	199	218	180	189.1	C	3	0.04	5	3.53	4	3.3	2.01	2.42	2.71	3.65	2.565	3.1075	14.7	15.7	14.3	15.7	32.7309	31.0327	34.9994
UL031	1	77.9781	157	92	0	23	0.04	49	-4	-2	6	4	0	3.2	20.66	8	32	20	257	241	359	239	261	300	191	250	291	291	268	D	4	0.07	3	1.83	3.77	3.3	1.3	1.42	1.89	3.535	1.655	2.595	12.7	13.4	13.8	13.8	999	999	999
UL033	1	68.1863	155	67	1	23	-0.22	56	0	3	0	0	0	0.6	23.18	8	9	8.5	213	234	276	275	247	285	180	185	285	196	237.6	C	3	0.04	3	1.48	2.24	1.6	2.01	2.89	2.65	1.92	2.77	2.345	15.9	15.9	15	15.9	999	999	999
UL034	0	67.1918	176	64	0	24	0.82	61	-1	0	-1	-2	-3	1.4	27.53	5	20	12.5	219	201	197	190	204	191	179	202	189	190	196.2	D	4	0.07	3	1.95	1.77	1.54	1.89	1.66	1.48	1.655	1.57	1.6125	20.1	23	24	24	47.9454	40.1788	43.7351
UL035	0	69.5534	188	93	1	23	0.08	55	0	-1	-5	-5	-4	3	18.16	10	17	13.5	153	182	233	238	224	247	163	235	150	209	203.4	E	5	0.16	3	1.6	1.77	1.36	1.48	1.6	1.89	1.565	1.745	1.655	25.2	30.7	30.9	30.9	59.133	61.3326	46.8316
UL036	1	71.989	159	65	0	24	-0.12	54	-6	2	0	-1	-3	2.4	17.03	2	2	2	225	213	237	207	231	230	196	197	220	191	214.7	D	4	0.07	4	3.06	2.71	1.95	2.65	1.95	2.59	2.33	2.27	2.3	15.2	14.8	15.2	15.2	33.1445	999	999
UL037	0	69.6384	176	97	0	24	0.12	60	0	2	2	3	1	1.6	23.19	14	19	16.5	263	221	227	193	187	188	189	192	190	189	203.9	F	6	0.4	3	3.24	2.01	2.18	2.01	1.54	2.12	2.095	1.83	1.9625	26.4	27.4	25.8	27.4	999	999	999
UL038	1	70.263	160	61	0	19	0.28	56	0	-2	-6	-5	-5	3.6	18.63	23	29	26	203	249	224	213	208	202	214	246	237	263	225.9	C	3	0.04	3	2.53	2.07	1.77	2.36	2.3	1.24	1.92	1.77	1.845	16.8	15.6	15.9	16.8	38.7469	45.8528	49.5674
UL039	1	64.3205	161	64	0	24	0.04	68	-3	-3	3	0	-1	2	16.81	8	30	19	252	213	208	226	219	207	223	219	292	239	229.8	B	2	0.02	4	1.42	2.36	2.65	2.18	1.89	2.53	2.505	2.21	2.3575	16.6	16.9	17.4	17.4	999	999	999
UL040	1	73.863	161	92	0	21	-0.04	45	0	3	0	3	2	1.6	22.09	27	35	31	273	244	224	219	245	228	204	218	229	205	228.9	C	3	0.04	2	2.01	2.12	1.6	2.94	2.18	1.48	1.86	1.83	1.845	16.9	17.4	17.7	17.7	36.278	31.9518	36.4313
UL041	1	45.7151	171	64	0	24	-0.08	70	2	0	0	3	-7	2.4	15.34	1	4	2.5	172	192	210	200	173	187	188	190	176	176	186.4	999	999	999	2	2.24	3.65	3.06	2.77	2.65	3.47	3.355	3.06	3.2075	17.1	19.6	20.1	20.1	30.2042	26.4721	27.5568
UL042	0	87.2027	176	84	0	18	0.1	52	4	6	1	4	4	3.8	25.38	19	18	18.5	231	194	214	186	197	207	213	210	261	316	222.9	F	6	0.4	5	3.47	2.89	3.41	2.59	3.06	2.89	3.15	2.975	3.0625	11.8	12.8	14.6	14.6	37.7979	36.2349	42.5454
UL044	1	50.7151	167	69	0	22	-0.04	51	-5	-2	8	6	-2	4.6	15.19	20	33	26.5	198	200	238	221	243	206	242	197	206	212	216.3	B	2	0.02	4	2.12	1.54	1.36	2.71	2.77	2.3	1.45	2.535	1.9925	15.6	17.4	16.8	17.4	999	999	999
UL045	1	74.0301	162	80	0	22	0.04	41	-2	-1	1	-5	-3	2.4	19.93	17	30	23.5	262	292	259	239	251	281	305	289	283	206	266.7	D	4	0.07	3	3.18	2.53	2.77	2.3	2.53	2.18	2.65	2.355	2.5025	12.7	14.8	16.7	16.7	29.4972	31.8615	30.6126
UL046	0	72.3753	178	94	0	22	-0.04	51	2	-4	0	1	2	1.8	32.06	18	18	18	239	267	260	253	264	267	284	241	233	228	253.6	E	5	0.16	5	2.24	1.13	1.3	1.3	1.13	2.07	1.215	1.6	1.4075	14.1	19.3	16.5	19.3	999	999	999
UL047	1	68.5014	165	79	0	22	0	51	-5	-4	0	-2	-4	3	26.43	23	47	35	252	214	254	253	264	197	217	301	209	220	238.1	G	7	0.6	4	3.82	3.94	4	2.12	1.42	1.42	3.97	1.42	2.695	9.1	9.7	11.2	11.2	63.4614	65.4716	999
UL048	1	73.4329	160	68	0	22	-0.06	50	2	1	-1	0	3	1.4	25.56	14	29	21.5	239	184	274	195	202	222	226	211	252	245	225	C	3	0.04	2	3.41	2.48	4	2.77	1.3	2.01	3.24	1.655	2.4475	5.8	13.1	13.5	13.5	30.7942	30.3815	32.1343
UL049	1	61.8603	168	69	0	23	0.08	52	1	-5	-2	0	-4	2.4	21.4	7	23	15	204	311	173	168	346	209	186	199	195	180	217.1	C	3	0.04	3	3.3	2.48	3.24	1.54	1.3	2.01	2.86	1.655	2.2575	23.1	22.9	28.2	28.2	999	999	999
UL050	1	30.7863	164	61	0	24	-0.3	65	0	1	7	4	1	2.6	17.34	21	4	12.5	253	168	158	232	192	240	236	174	190	173	201.6	A	1	0.008	2	1.66	1.77	2.12	1.42	1.48	1.54	1.945	1.51	1.7275	19.1	21	20	21	66.6554	64.9466	81.4394
UL051	1	64.2959	162	76	0	23	0.16	56	2	1	1	1	3	1.6	20.12	6	10	8	152	152	158	172	171	179	210	175	223	160	175.2	B	2	0.02	5	2.83	2.71	2.3	1.89	2.59	2.18	2.505	2.385	2.445	6	9.6	13.3	13.3	48.7439	36.6004	37.1943
UL052	0	72.4575	178	105	0	22	0	57	1	-1	4	0	-6	2.4	21.41	8	19	13.5	243	195	204	196	210	210	221	187	194	222	208.2	C	3	0.04	3	4	2.42	2.36	2.01	1.95	1.83	2.39	1.89	2.14	30.5	31.4	30.6	31.4	28.1005	28.3231	35.2813
UL053	0	88.4411	183	74	0	20	0.22	46	1	1	1	2	0	1	19.55	12	12	12	198	187	156	279	141	175	276	175	172	182	194.1	F	6	0.4	4	3.53	3.41	3.18	2.24	2.42	2.42	3.295	2.42	2.8575	17.1	17.8	18.9	18.9	41.0209	37.2416	47.2136
UL054	1	58.9479	163	116	1	19	0.96	48	-3	-1	-1	-7	-4	3.2	27.66	51	39	45	217	209	314	221	226	220	267	226	225	220	234.5	A	1	0.008	4	3.77	3.41	3	1.01	1.13	1.36	3.205	1.245	2.225	13.1	14.6	15	15	70.2734	88.3438	84.7292
UL056	1	67.5781	156	78	0	22	-0.16	53	1	6	-3	-2	4	3.2	21.32	22	24	23	206	197	215	232	237	247	225	243	221	235	225.8	D	4	0.07	3	3.36	0.95	1.07	1.3	2.3	2.3	1.01	2.3	1.655	7.6	11.5	10.8	11.5	38.8794	33.8041	42.8951
UL058	1	63.0247	166	59	0	24	0.12	50	-2	-3	-4	-2	-4	3	17.96	20	26	23	189	195	189	191	198	183	189	201	201	192	192.8	C	3	0.04	4	2.3	1.54	2.42	0.89	0.95	1.07	1.98	1.01	1.495	12.3	15.2	15.6	15.6	44.3724	45.8118	53.762
UL059	0	68.3808	179	94	1	21	0.04	65	0	-2	0	2	-5	1.8	23.78	18	26	22	244	209	188	221	205	206	169	189	226	179	203.6	C	3	0.04	2	1.77	2.36	2.65	1.36	1.24	2.94	2.505	2.09	2.2975	21.1	21.9	22.5	22.5	173.447	156.706	127.612
UL060	0	73.1671	183	104	0	23	-0.06	64	2	0	-4	-2	-3	2.2	19.29	4	3	3.5	276	252	282	229	209	268	190	215	247	269	243.7	C	3	0.04	5	2.83	2.59	3	4	4	1.01	2.795	2.505	2.65	29.4	30.3	34.8	34.8	29.7815	24.0573	30.5063
UL061	1	64.7233	158	50	0	24	-0.1	52	-2	-4	-1	-2	-4	2.6	20.25	16	14	15	208	265	235	253	253	213	314	240	251	221	245.3	C	3	0.04	4	1.89	2.53	2.65	1.24	1.71	2.18	2.59	1.945	2.2675	10.4	13.2	14.1	14.1	999	999	999
UL062	1	81.0247	163	63	0	23	0.08	44	5	6	9	10	5	7	21.52	24	25	24.5	275	274	289	282	241	237	225	222	283	255	258.3	D	4	0.07	4	2.94	2.77	2.3	1.54	1.54	1.13	2.535	1.335	1.935	8.9	10	11.5	11.5	38.2297	36.8272	55.4638
UL064	0	70.2685	170	89	0	22	0.12	58	-4	1	-2	-1	-3	2.2	20.85	13	18	15.5	167	155	139	193	153	167	159	191	152	154	163	D	4	0.07	6	4	3.3	3.77	2.18	2.42	2.24	3.535	2.33	2.9325	18.4	21.6	21.5	21.6	35.6566	44.9381	41.1459
UL065	1	65.9041	156	98	0	23	0.02	49	2	1	0	4	1	1.6	15.59	19	30	24.5	169	173	243	260	169	173	180	170	170	194	190.1	F	6	0.4	4	2.3	3	1.83	1.6	3.12	1.54	2.415	2.33	2.3725	19.4	18	18.2	19.4	53.3772	47.9004	66.288
UL066	0	70.5205	162	63	0	24	-0.04	66	-3	-9	0	-12	-13	7.4	18.19	16	33	24.5	186	183	195	215	243	171	171	175	174	174	188.7	B	2	0.02	3	2.53	2.24	2.01	4	4	4	2.125	4	3.0625	999	999	999	999	999	999	999
UL067	1	82.5452	150	55	1	21	0.02	42	1	0	2	2	1	1.2	28.22	30	34	32	260	205	214	238	215	208	211	191	216	201	215.9	F	6	0.4	4	1.01	1.89	2.71	2.89	1.95	2.36	2.3	2.155	2.2275	13	16.4	19.3	19.3	45.7338	55.3363	65.346
UL068	0	82.6822	169	86	0	24	0.14	61	1	-2	1	-2	-2	1.6	19.65	41	16	28.5	201	209	271	247	252	203	195	192	196	228	219.4	D	4	0.07	3	3.41	3.06	2.48	2.94	3.18	2.83	2.77	3.005	2.8875	10.8	10.3	11.8	11.8	42.4057	41.7187	41.0854
UL069	1	81.9233	167	56	0	24	0.32	46	-1	2	3	-2	-4	2.4	21.35	21	26	23.5	283	258	240	266	188	203	217	240	245	216	235.6	D	4	0.07	3	1.36	3.41	2.59	3.47	3.12	2.71	3	2.915	2.9575	14.2	16.2	16.7	16.7	57.52	55.874	58.2295
UL070	1	87.2795	155	61	0	23	0.18	50	-5	-7	0	-2	-4	3.6	29.9	34	23	28.5	173	243	201	195	224	195	202	198	188	211	203	999	999	999	5	2.07	1.95	0.83	1.13	3.24	3.18	1.39	3.21	2.3	9	5.9	6.6	9	999	999	999
UL071	0	87.5315	174	81	0	22	0.1	54	-3	-4	1	-4	-5	3.4	32.63	6	17	11.5	194	218	188	222	215	184	186	185	267	188	204.7	F	6	0.4	3	3.65	3.06	3.3	2.42	2.42	2.12	3.18	2.27	2.725	7.9	21.5	23.2	23.2	28.7002	27.9229	37.7498
UL073	1	41.5068	167	73	0	22	-0.14	64	-1	-2	3	1	-2	1.8	17	10	5	7.5	165	155	169	156	160	159	194	179	159	174	167	B	2	0.02	3	2.53	2.89	4	1.71	2.65	2.18	3.445	2.415	2.93	16	15.6	15.6	16	38.2078	32.3572	33.2142
UL075	1	35.0658	163	69	1	24	-0.12	61	-4	-2	-4	-6	-4	4	11.22	4	14	9	208	216	194	168	177	183	222	209	217	184	197.8	B	2	0.02	3	2.59	3.12	2.89	1.42	1.95	2.71	3.005	2.33	2.6675	18.6	19	19.6	19.6	40.4873	39.4325	48.6017
UL076	0	71.2082	179	89	0	19	0.42	51	-1	0	-4	1	-4	2	38.38	10	24	17	192	177	222	241	177	238	193	185	183	187	199.5	E	5	0.16	4	4	4	4	3.12	4	4	4	4	4	30.8	32.8	34.1	34.1	51.7105	51.353	56.5243
UL077	0	63.5205	180	73	0	24	-0.08	61	-1	0	4	4	-1	2	22.28	15	3	9	194	174	191	205	201	179	210	212	200	188	195.4	B	2	0.02	3	3.24	3	2.89	0.89	4	4	2.945	4	3.4725	27.7	29	30.4	30.4	62.3655	57.245	56.5001
UL078	1	61.8904	167	77	0	23	-0.1	59	-2	-4	-6	-4	-4	4	23.06	23	8	15.5	196	198	191	208	206	203	220	172	207	192	199.3	C	3	0.04	3	0.89	3.3	2.71	3.3	3.3	2.89	3.005	3.095	3.05	16.7	16	15.7	16.7	50.3136	45.4694	44.4629
UL079	1	68.8329	169	106	0	23	-0.06	53	0	-2	-3	-4	-1	2	23.87	12	9	10.5	267	206	181	177	205	229	158	225	179	190	201.7	C	3	0.04	3	3.88	3.06	3.12	1.71	1.95	1.66	3.09	1.805	2.4475	14	17	16.7	17	34.6123	36.036	41.7165
UL080	1	95.6575	152	48	0	20	0.28	48	-2	-5	-2	-2	-5	3.2	26.75	44	67	55.5	221	219	291	300	275	234	271	240	310	289	265	D	4	0.07	5	1.95	1.54	2.65	2.3	1.36	2.42	2.095	1.89	1.9925	7.8	9.1	8.1	9.1	144.896	123.968	199.635
UL081	1	75.5562	164	57	0	23	0.1	52	0	-3	3	-3	-5	2.8	20	12	22	17	188	175	239	190	180	180	165	199	208	196	192	C	3	0.04	3	1.77	2.77	2.24	2.01	2.77	2.24	2.505	2.505	2.505	12.9	13	14.8	14.8	33.8009	43.6878	34.9944
UL082	1	31.1781	162	62	0	24	-0.16	56	0	1	-2	-2	0	1	22.47	2	2	2	229	222	240	226	219	244	260	203	194	192	222.9	B	2	0.02	2	1.77	1.07	1.01	0.89	0.95	3.94	1.04	2.445	1.7425	16.6	19	18.2	19	34.9745	36.7263	44.9518
UL083	0	42.0027	160	62	0	22	-0.08	49	0	-4	-3	-4	-6	3.4	21.16	14	17	15.5	210	240	221	198	202	228	209	201	207	237	215.3	B	2	0.02	3	2.18	1.6	0.95	2.36	3.18	3.36	1.275	3.27	2.2725	18.7	18.8	21.7	21.7	23.262	23.4822	26.5538
UL084	0	28.9753	173	69	0	24	-0.26	56	4	5	2	0	2	2.6	21.89	3	2	2.5	262	184	289	209	175	187	172	239	224	151	209.2	C	3	0.04	2	2.18	3.12	2.94	3.18	3.53	3.59	3.03	3.56	3.295	38.3	37.1	49.5	49.5	38.6308	42.2182	45.7795
UL085	0	67.6329	170	95	0	24	0.04	59	0	-3	0	-7	-7	3.4	18.25	6	10	8	200	196	209	210	192	201	205	200	193	192	199.8	D	4	0.07	3	1.77	1.42	2.12	1.42	2.36	1.71	1.77	2.035	1.9025	29.7	29.9	29.7	29.9	37.9834	39.59	64.1065
UL086	1	68.6411	158	49	0	22	0.22	49	2	0	3	-2	0	1.4	18.03	18	23	20.5	211	169	203	182	170	183	230	272	156	184	196	D	4	0.07	2	2.65	3.82	1.77	1.42	1.48	2.07	2.795	1.775	2.285	11.6	10.7	11.5	11.6	37.9577	35.7805	39.3247
UL087	0	32.4027	174	68	0	23	-0.18	61	0	3	3	1	4	2.2	15.6	2	8	5	167	176	171	184	162	194	178	207	208	183	183	C	3	0.04	2	1.6	1.48	1.42	1.71	2.01	1.54	1.45	1.775	1.6125	38.2	36.4	36.3	38.2	26.1442	28.6034	35.1264
UL088	1	26.3342	158	75	0	24	-0.24	67	-9	-4	-3	-6	-5	5.4	15.72	6	3	4.5	201	199	215	237	202	192	202	197	189	203	203.7	B	2	0.02	3	2.12	2.36	2.3	3.24	2.83	2.71	2.33	2.77	2.55	17.3	18.1	17.8	18.1	42.9757	47.2199	79.3235
UL089	1	71.8521	165	73	0	23	0.04	56	10	1	6	6	6	5.8	23.44	24	23	23.5	241	225	219	213	227	228	178	212	174	201	211.8	D	4	0.07	5	1.71	2.18	3.18	1.6	1.77	1.83	2.68	1.8	2.24	9.8	15.2	16.1	16.1	35.1009	33.1334	35.382
UL090	1	27.5342	165	54	1	24	-0.24	57	-1	-2	0	0	0	0.6	23.03	6	14	10	153	165	175	148	266	171	173	185	196	243	187.5	B	2	0.02	2	2.59	2.71	2.53	1.42	2.71	2.59	2.62	2.65	2.635	13.1	17.1	17.8	17.8	47.9348	63.0099	58.4513
UL091	1	78.7589	150	59	0	22	-0.12	47	0	3	-1	-2	-3	1.8	21.87	10	44	27	263	188	206	189	208	188	212	195	210	192	205.1	D	4	0.07	3	2.83	2.71	2.3	1.42	1.89	1.95	2.505	1.92	2.2125	10.6	11.9	11.4	11.9	42.1902	41.067	53.2035
UL093	1	70.1288	172	80	1	24	-0.06	60	0	-4	-5	-3	-1	2.6	19.5	4	7	5.5	186	187	202	196	180	184	175	204	158	241	191.3	B	2	0.02	3	3.41	3.18	2.36	1.13	1.24	1.36	2.77	1.3	2.035	7.2	13.8	15.8	15.8	29.0419	37.424	40.2583
UL094	0	84.1781	170	73	0	21	0.14	58	-1	-2	2	0	-5	2	32.45	12	27	19.5	171	165	159	174	182	195	184	159	169	169	172.7	C	3	0.04	5	1.54	1.89	2.12	1.3	1.42	1.36	2.005	1.39	1.6975	7.8	15.6	19.2	19.2	999	999	999
UL095	0	83.8192	170	67	0	19	0.14	57	-3	-2	-6	-4	-4	3.8	22	13	16	14.5	199	227	275	241	204	224	164	238	199	198	216.9	C	3	0.04	6	1.95	2.48	3.3	2.94	1.71	0.72	2.89	1.215	2.0525	9.4	13.5	15.2	15.2	31.7004	33.4078	33.5759
UL096	1	75.9014	158	64	0	22	-0.04	46	2	6	2	-3	-4	3.4	30.69	15	33	24	262	251	250	284	225	246	286	272	250	254	258	D	4	0.07	3	2.65	2.53	2.12	1.89	2.18	2.59	2.325	2.385	2.355	8.2	8.3	8.5	8.5	61.1727	62.8778	86.762
UL097	0	39.7753	168	61	0	22	-0.06	60	-2	0	-4	-2	-1	1.8	14.47	7	10	8.5	242	193	267	206	191	196	163	173	189	187	200.7	B	2	0.02	2	1.89	2.53	2.65	2.89	2.77	2.53	2.59	2.65	2.62	19.1	22.9	24.5	24.5	999	999	999
UL098	0	36.3918	188	81	1	23	-0.16	63	-1	0	-2	-6	-4	2.6	17.16	3	11	7	170	160	170	156	176	165	168	175	172	163	167.5	C	3	0.04	3	1.83	2.12	2.07	1.77	1.77	1.89	2.095	1.83	1.9625	26	26	24.3	26	40.2581	38.8632	49.9575
UL099	0	23.8247	182	81	0	24	-0.18	60	-1	1	0	-3	-1	1.2	20.15	12	1	6.5	157	196	175	181	173	169	225	227	215	214	193.2	C	3	0.04	3	1.01	1.24	1.36	2.01	1.77	1.48	1.3	1.625	1.4625	25.1	26.4	26.5	26.5	57.7583	57.9856	60.4781
UL100	0	22.9288	175	72	0	24	-0.22	59	2	-6	2	0	0	2	19.81	13	2	7.5	243	206	187	265	263	176	208	156	268	186	215.8	B	2	0.02	2	4	1.77	2.48	2.89	2.89	3.47	2.125	3.18	2.6525	36.4	31.5	35.7	36.4	43.4129	37.2988	46.0689
UL101	1	23.7342	170	84	0	23	-0.16	58	4	-2	5	3	0	2.8	18.91	5	10	7.5	283	214	237	187	186	245	185	213	177	199	212.6	A	1	0.008	4	2.83	2.07	2.59	1.13	1.89	1.19	2.33	1.54	1.935	17.2	17.5	17.6	17.6	65.963	59.6953	65.0121
UL102	0	20.8877	173	75	0	24	-0.18	57	-4	-5	-2	-4	-7	4.4	21.46	11	12	11.5	181	212	190	236	197	162	157	198	155	153	184.1	C	3	0.04	2	1.66	1.42	1.77	2.42	1.89	2.42	1.595	2.155	1.875	31.6	29.5	31.6	31.6	88.6497	101.417	132.947
UL103	1	29.6247	165	59	0	24	-0.12	64	1	3	2	0	1	1.4	18.64	6	21	13.5	163	173	203	149	205	168	170	175	197	169	177.2	A	1	0.008	3	2.94	2.77	2.65	2.77	2.89	2.71	2.71	2.8	2.755	15	19.7	19.7	19.7	53.4259	62.6081	91.2899
UL104	1	26.7151	183	77	1	24	-0.16	63	-3	-1	1	-3	-2	2	19.06	1	12	6.5	182	179	230	208	183	166	159	192	171	166	183.6	D	4	0.07	2	2.3	1.71	2.01	2.01	1.71	1.66	1.86	1.685	1.7725	25	25.3	25.7	25.7	34.7801	43.7327	45.7073
UL105	1	24.1288	170	62	0	24	-0.14	61	0	10	0	-1	-1	2.4	20.17	7	6	6.5	215	173	175	210	198	161	191	164	189	155	183.1	B	2	0.02	3	2.07	2.36	2.53	3.65	4	3.41	2.445	3.705	3.075	27.2	29.8	30.5	30.5	59.5932	65.0191	68.0018
UL106	1	69.6	160	86	0	20	0.3	60	-1	-2	-2	-2	0	1.4	26.91	4	14	9	197	202	205	188	221	275	171	238	199	217	211.3	C	3	0.04	4	2.42	2.71	2.48	2.83	3.65	3.06	2.595	3.355	2.975	19.6	5.8	16.9	19.6	44.7645	46.2386	49.7817
UL107	0	52.5342	173	90	0	24	-0.16	68	0	-4	2	-5	-6	3.4	17.59	2	8	5	258	233	234	240	309	244	224	220	250	234	244.6	C	3	0.04	3	1.95	1.95	2.18	1.95	2.83	3.47	2.065	3.15	2.6075	35.5	36.6	36.1	36.6	48.6785	55.7499	59.1659
UL108	0	38.3205	170	74	0	23	-0.14	52	0	0	3	1	3	1.4	19.54	1	6	3.5	206	217	189	214	234	206	244	235	207	238	219	C	3	0.04	3	2.07	2.42	2.94	1.01	1.6	1.95	2.68	1.775	2.2275	21.9	24.1	24.5	24.5	57.2091	54.611	53.7236
UL109	0	63.4055	175	95	0	24	-0.06	55	5	3	8	6	4	5.2	22.17	7	13	10	211	228	224	229	197	200	290	236	250	220	228.5	C	3	0.04	5	2.59	1.71	3.12	1.89	1.83	1.83	2.415	1.83	2.1225	33.9	33.5	36.3	36.3	999	999	999
UL111	0	26.9342	180	93	0	24	-0.28	57	1	1	0	-2	-2	1.2	21.16	1	6	3.5	158	153	192	151	150	187	159	183	153	171	165.7	C	3	0.04	2	2.07	2.01	2.07	2.01	2.18	1.83	2.04	2.005	2.0225	37.7	39.3	40.6	40.6	32.0165	36.1562	36.6988
UL112	0	26.6849	200	108	0	24	-0.3	61	-2	-4	0	-2	-4	2.4	23.2	8	2	5	141	131	165	146	162	148	149	142	175	157	151.6	B	2	0.02	2	2.3	2.83	2.42	3.47	2.42	2.53	2.625	2.475	2.55	47.9	65.7	88.8	88.8	46.2581	41.6658	40.7114
UL113	0	22.4685	181	90	0	24	-0.26	72	0	-2	4	0	-2	1.6	16.85	7	5	6	163	155	155	193	154	212	151	163	164	155	166.5	C	3	0.04	2	0.83	1.89	1.83	1.6	2.01	1.13	1.86	1.57	1.715	49.1	52.3	52.2	52.3	46.0398	53.2881	59.9088
UL115	1	30.337	169	52	0	24	-0.08	67	1	0	4	-3	-4	2.4	16.56	4	9	6.5	193	185	173	192	217	191	181	204	203	186	192.5	A	1	0.008	2	1.24	1.3	2.18	2.01	1.3	2.18	1.74	1.74	1.74	17.2	17.1	17.4	17.4	26.9778	24.7532	27.7896
UL116	0	34.0877	180	74	0	24	-0.28	66	0	-3	1	-3	0	1.4	19.79	3	8	5.5	277	201	196	150	216	218	243	206	189	188	208.4	C	3	0.04	2	1.95	2.53	3.77	1.54	1.89	0.78	3.15	1.335	2.2425	30.8	31	32.6	32.6	23.2546	22.0806	29.9862
UL117	1	26.1205	162	67	0	24	-0.08	67	2	2	2	0	2	1.6	15.94	10	2	6	247	225	211	260	207	208	226	212	219	327	234.2	A	1	0.008	2	1.3	2.01	1.66	1.48	1.89	1.66	1.835	1.775	1.805	14.2	15.8	15.2	15.8	40.8241	38.4401	39.8097
UL118	0	41.3616	177	81	0	24	-0.12	62	-1	-1	5	4	4	3	16.15	4	10	7	192	185	162	187	236	186	172	184	183	256	194.3	C	3	0.04	3	2.24	2.18	2.3	1.48	1.48	1.71	2.24	1.595	1.9175	33.3	33.9	33.5	33.9	52.4951	57.9089	58.1044
UL119	1	27.0329	169	91	0	23	-0.06	65	3	0	4	0	-4	2.2	17.32	3	6	4.5	199	253	191	214	224	226	199	218	202	196	212.2	A	1	0.008	3	1.13	1.6	1.48	2.12	2.18	1.83	1.54	2.005	1.7725	14.2	18.4	19.1	19.1	44.3603	43.6286	50.8051
UL120	0	33.0301	182	80	0	24	-0.18	63	-1	1	-3	-3	-1	1.8	16.4	3	5	4	187	162	197	204	176	169	184	183	152	182	179.6	C	3	0.04	2	2.18	1.83	3.06	2.12	2.07	2.24	2.445	2.155	2.3	33.4	33.5	33.8	33.8	54.0952	56.802	61.3484
UL121	1	43.7507	152	52	0	24	-0.16	63	-1	1	0	-5	-3	2	14.93	5	26	15.5	175	186	166	166	192	172	164	172	160	163	171.6	D	4	0.07	2	2.01	2.07	2.3	2.71	3.36	1.01	2.185	2.185	2.185	11.9	12.9	13.6	13.6	999	999	999
UL122	1	21.3507	168	71	0	24	-0.18	63	3	1	3	-2	0	1.8	18.38	11	4	7.5	217	173	155	188	178	199	177	183	201	190	186.1	D	4	0.07	2	1.71	2.01	1.89	1.48	1.3	1.6	1.95	1.45	1.7	14.9	14.9	17.1	17.1	51.4005	62.2954	69.8161
UL123	1	23.3863	166	69	0	24	-0.22	64	3	1	4	6	4	3.6	22.46	11	12	11.5	184	212	179	186	202	146	192	196	174	209	188	A	1	0.008	2	3.47	2.65	2.01	2.71	2.48	2.77	2.33	2.625	2.4775	12.5	17.2	19.3	19.3	45.3284	52.2141	83.1516
UL124	1	24.5753	162	66	0	22	-0.18	60	-5	3	3	4	3	3.6	16.94	9	10	9.5	148	180	182	160	179	185	204	250	164	185	183.7	C	3	0.04	2	2.01	1.6	1.66	1.01	1.13	1.42	1.63	1.275	1.4525	15.8	15.5	16.6	16.6	999	999	999
UL127	0	25.5726	186	82	0	24	-0.3	56	0	-3	0	-1	-2	1.2	22.85	4	7	5.5	187	167	172	203	214	206	175	218	158	192	189.2	B	2	0.02	2	2.89	2.3	2.01	1.89	2.07	2.07	2.155	2.07	2.1125	28.3	29	26.5	29	52.4192	49.4282	64.4792
UL129	1	22.8849	173	74	0	24	-0.12	62	4	3	-9	-1	-2	3.8	15	7	4	5.5	196	191	194	179	200	187	175	201	174	190	188.7	B	2	0.02	3	1.83	3.47	2.77	1.36	1.71	2.3	3.12	2.005	2.5625	19	16.8	16.8	19	57.7558	62.907	73.1349
UL130	1	42.4822	175	77	0	24	-0.06	77	2	-3	4	1	-2	2.4	23.57	6	2	4	191	173	158	147	160	164	161	142	147	153	159.6	C	3	0.04	2	1.71	1.42	3.47	3.47	3.82	3.71	2.445	3.765	3.105	21.7	23.2	30.1	30.1	999	999	999
UL131	1	42.4904	162	72	1	24	-0.12	41	0	-1	-4	-2	0	1.4	20.25	1	15	8	213	261	192	250	238	225	234	261	221	235	233	C	3	0.04	3	2.12	2.48	2.36	2.48	1.83	2.07	2.42	1.95	2.185	17.9	18.4	20	20	38.0372	42.1078	44.1599
UL132	1	36.2932	160	64	0	24	-0.18	65	4	4	4	3	3	3.6	17.81	5	7	6	182	200	183	175	223	208	207	200	185	174	193.7	C	3	0.04	3	2.77	3.18	1.48	1.01	1.95	1.71	2.33	1.83	2.08	15.9	16.6	15.6	16.6	999	999	999
UL133	0	30.6767	185	91	1	24	-0.24	60	2	6	1	4	4	3.4	9.5	7	2	4.5	153	134	152	160	152	154	129	187	168	148	153.7	B	2	0.02	3	2.12	3.47	2.42	4	0.89	4	2.945	2.445	2.695	38.5	35.2	53.2	53.2	999	999	999
UL134	1	23.8192	167	57	0	24	-0.24	60	-4	0	1	-1	1	1.4	22.97	8	1	4.5	227	212	171	166	176	198	183	171	170	215	188.9	B	2	0.02	3	3	3.12	2.42	1.42	1.6	1.54	2.77	1.57	2.17	19.6	20.3	21.4	21.4	999	999	999
UL137	0	73.8329	182	75	0	24	0.02	45	0	-2	0	-5	0	1.4	26.42	13	28	20.5	175	214	177	194	202	184	160	216	183	221	192.6	C	3	0.04	6	1.42	1.77	2.48	3.59	2.24	3.18	2.125	2.71	2.4175	25.3	25.3	25.6	25.6	999	999	999
UL138	1	31.9397	168	53	0	24	-0.14	62	-1	-1	-2	-5	0	1.8	27.63	3	22	12.5	268	169	181	162	153	228	229	282	160	166	199.8	C	3	0.04	2	1.24	2.36	1.95	2.53	2.53	3.06	2.155	2.795	2.475	5.2	10.9	14.4	14.4	43.769	43.7285	36.9048
UL139	1	41.7425	162	74	0	24	-0.28	52	-4	-3	-3	-2	0	2.4	22.18	6	18	12	183	161	161	220	251	226	178	189	218	219	200.6	C	3	0.04	3	1.95	2.71	2.71	4	3.36	3.18	2.71	3.27	2.99	19.9	17.3	19	19.9	999	999	999
UL140	1	48.4521	164	85	0	24	-0.14	53	-1	0	0	-1	-2	0.8	20.55	10	9	9.5	175	193	182	176	184	187	189	214	210	186	189.6	B	2	0.02	2	2.01	1.6	1.54	1.07	1.13	1.54	1.57	1.335	1.4525	19.5	18.8	18.6	19.5	999	999	999
UL141	0	25.6274	178	83	1	24	0	62	-1	-1	0	-1	1	0.8	22.28	8	16	12	218	230	235	252	228	290	225	245	269	271	246.3	C	3	0.04	3	2.12	1.6	1.71	2.48	2.18	1.95	1.655	2.065	1.86	30	30.1	29	30.1	999	999	999
UL144	1	32.0877	167	53	0	24	-0.02	61	7	5	-1	2	6	4.2	18.12	2	4	3	171	168	167	166	207	185	167	160	170	203	176.4	A	1	0.008	2	2.71	3.06	2.48	3.3	3.65	3.41	2.77	3.53	3.15	17.9	18	18.1	18.1	999	999	999
UL145	0	60.5315	161	59	0	24	-0.08	58	1	2	-6	-4	-5	3.6	17.04	6	5	5.5	202	229	221	242	226	246	270	236	266	256	239.4	D	4	0.07	2	1.6	2.94	1.66	1.19	1.83	1.13	2.3	1.48	1.89	22.3	23.6	22.9	23.6	30.8533	29.9645	30.8454
UL146	0	27.2082	178	70	0	24	-0.24	67	4	2	4	3	0	2.6	17.83	9	7	8	177	174	150	167	171	165	176	189	199	150	171.8	A	1	0.008	3	1.42	1.95	2.07	2.65	3.12	3.24	2.01	3.18	2.595	999	999	999	999	999	999	999
UL147	1	81.3342	160	72	1	23	0.22	49	-3	2	-3	-2	-3	2.6	21.53	19	12	15.5	248	267	228	300	241	294	270	188	266	262	256.4	E	5	0.16	2	2.42	2.12	2.42	1.95	1.83	1.71	2.27	1.77	2.02	12	12.4	12.1	12.4	999	999	999
UL148	1	75.2849	160	62	0	24	-0.12	59	6	2	1	2	6	3.4	17.12	13	8	10.5	214	197	188	206	210	185	235	237	190	253	211.5	B	2	0.02	2	2.77	2.71	2.3	4	0.89	1.07	2.505	0.98	1.7425	12.7	14.5	16.5	16.5	999	999	999
UL150	0	24.7178	188	77	0	23	-0.14	70	1	3	0	0	1	1	19.48	10	5	7.5	192	184	186	180	186	190	202	198	208	165	189.1	C	3	0.04	2	2.48	1.54	1.66	1.54	1.95	2.07	1.6	2.01	1.805	32	32.9	32.7	32.9	34.0702	37.5432	33.4463
UL151	1	20.7781	151	45	0	24	-0.1	65	-2	-1	0	-1	-3	1.4	18.15	10	9	9.5	194	188	216	213	204	206	212	194	188	193	200.8	B	2	0.02	3	2.07	1.6	2.12	1.66	1.66	2.07	1.86	1.865	1.8625	13.9	15.1	13.4	15.1	999	999	999
UL159	1	75.7479	162	78	0	18	0.32	47	-1	-5	-7	-3	4	4	27.44	39	56	47.5	270	274	286	264	276	368	306	350	330	373	309.7	D	4	0.07	3	2.77	2.18	2.07	2.3	2.42	2.24	2.125	2.33	2.2275	9	8.2	13.5	13.5	50.0839	57.0809	67.946
UL162	0	37.3342	169	70	0	24	-0.1	72	6	6	-5	-3	0	4	21.38	16	19	17.5	191	158	185	169	163	190	176	168	152	179	173.1	D	4	0.07	3	3.24	2.18	1.71	2.07	2.36	1.71	1.945	2.035	1.99	37.8	32	31.5	37.8	999	999	999
UL163	1	31.3699	173	65	0	24	-0.2	60	4	4	2	6	3	3.8	18.56	8	12	10	175	153	165	157	189	160	162	167	167	161	165.6	C	3	0.04	2	2.07	2.89	2.53	1.13	1.19	1.48	2.71	1.335	2.0225	21.7	21.3	21.1	21.7	999	999	999
UL164	0	31.0164	180	67	0	24	-0.12	53	-3	-3	-2	-3	-4	3	18.06	15	9	12	295	205	208	217	206	207	192	194	212	204	214	D	4	0.07	2	2.36	2.12	1.24	3.06	2.89	2.94	1.68	2.915	2.2975	26	27	28.3	28.3	999	999	999
UL165	1	30.126	160	53	0	24	-0.08	62	2	4	6	6	10	5.6	19.98	19	2	10.5	168	243	177	177	175	180	269	171	163	227	195	C	3	0.04	2	2.94	2.01	2.01	0.95	4	1.38	2.01	2.69	2.35	5.2	13	14.3	14.3	999	999	999
UL166	1	25.0192	172	65	0	24	-0.14	60	-2	-3	7	0	-4	3.2	16.35	6	12	9	178	177	180	211	173	201	176	187	170	161	181.4	C	3	0.04	3	2.07	2.01	2.24	1.89	1.48	1.54	2.125	1.51	1.8175	11.9	15.6	15.2	15.6	47.4987	62.0492	69.7538
UL167	0	27.0466	195	94	0	24	-0.24	80	-1	-2	0	0	-1	0.8	18.51	3	13	8	149	148	149	147	144	152	193	161	164	164	157.1	B	2	0.02	2	2.48	1.36	1.6	1.48	1.66	1.48	1.48	1.57	1.525	50.7	46.7	31.6	50.7	168.002	138.464	144.859
UL168	1	26.0027	160	52	0	24	-0.26	56	2	1	0	-2	0	1	18.91	10	5	7.5	215	218	197	186	184	196	257	190	203	266	211.2	C	3	0.04	3	1.71	2.65	2.94	2.48	2.01	2.01	2.795	2.01	2.4025	11.8	13.4	14.2	14.2	56.2487	49.8507	59.9028
UL169	1	20.8521	163	52	0	24	-0.18	56	0	-2	2	0	-5	1.8	17.39	8	39	23.5	230	217	183	215	197	188	272	196	207	206	211.1	C	3	0.04	3	2.18	1.95	2.24	2.94	2.65	2.53	2.095	2.59	2.3425	15.9	15	15.5	15.9	31.2023	31.9282	45.1509
UL171	1	56.2548	171	93	0	20	0.22	45	-2	-2	-8	-6	2	4	19.47	15	14	14.5	178	183	184	181	224	197	196	188	200	228	195.9	C	3	0.04	3	2.59	2.65	4	2.18	2.12	1.95	3.325	2.035	2.68	13.8	15	15.7	15.7	63.3052	67.0683	77.6809
UL172	0	73.6959	170	90	0	24	0.24	56	2	-2	-2	-2	-1	1.8	25.87	9	10	9.5	253	191	198	222	194	196	188	222	216	200	208	C	3	0.04	2	4	4	2.12	1.3	1.42	1.42	3.06	1.42	2.24	36	48.3	59.8	59.8	999	999	999
UL173	0	83.3781	179	107	0	18	0.12	52	4	-2	-5	-7	-7	5	28.4	27	52	39.5	180	176	202	191	185	194	190	218	190	220	194.6	E	5	0.16	3	2.18	2.24	1.95	2.42	2.83	2.94	2.095	2.885	2.49	7.8	21.8	26.6	26.6	999	999	999
UL174	0	74.4247	188	76	0	22	-0.2	57	1	-1	0	1	0	0.6	23.22	29	9	19	180	199	176	164	266	238	196	208	175	176	197.8	D	4	0.07	3	4	4	2.59	1.07	1.77	1.71	3.295	1.74	2.5175	25.5	29.3	30.1	30.1	999	999	999
UL175	0	71.7644	171	82	0	22	0.14	46	2	0	-1	2	2	1.4	21.49	8	25	16.5	280	301	247	313	269	260	318	235	296	247	276.6	F	6	0.4	4	3.94	3.53	1.95	2.07	3.41	2.07	2.74	2.74	2.74	21.4	19.9	20.5	21.4	999	999	999
UL176	0	73.8192	175	68	0	24	0.18	43	0	-5	-1	-6	-4	3.2	22.95	11	17	14	191	179	184	203	161	198	184	177	176	179	183.2	D	4	0.07	2	3.94	1.95	2.12	2.77	2.3	2.3	2.035	2.3	2.1675	26.5	29.7	30.3	30.3	999	999	999
UL177	1	50.4493	159	62	0	24	0.04	66	-4	-4	-1	-5	-4	3.6	15.13	14	6	10	203	209	189	178	179	200	178	204	174	170	188.4	C	3	0.04	5	1.54	3.77	3.12	1.95	2.18	1.71	3.445	1.945	2.695	23.2	26	25.5	26	24.7671	26.0991	30.2064
UL178	0	55.2247	179	77	0	22	0.08	65	-2	0	3	2	-2	1.8	23.66	16	13	14.5	172	165	169	179	199	173	181	167	148	167	172	D	4	0.07	3	2.12	1.48	0.89	2.3	2.12	2.53	1.185	2.325	1.755	29.6	30.7	31.1	31.1	51.3136	49.7064	66.615
UL179	1	26.589	170	55	0	24	0.02	63	-4	-1	0	-5	-2	2.4	17.53	7	6	6.5	216	234	174	154	164	186	204	212	203	202	194.9	B	2	0.02	3	1.77	2.12	2.18	1.19	1.71	1.19	2.15	1.45	1.8	10.8	15.5	18.6	18.6	53.2098	47.5527	50.9503
UL180	0	28.0877	178	73	0	24	-0.3	62	-2	-1	-7	-2	-2	2.8	15.84	1	1	1	174	163	167	145	151	182	157	158	157	168	162.2	D	4	0.07	3	1.83	2.48	2.77	1.3	1.19	2.07	2.625	1.63	2.1275	33	34.6	37	37	999	999	999
UL182	1	72.1836	167	69	0	22	-0.06	66	2	0	6	-1	-1	2	23.37	27	32	29.5	242	198	233	225	208	211	241	223	200	241	222.2	C	3	0.04	4	1.83	2.07	2.18	3.18	2.36	1.48	2.125	1.92	2.0225	6.7	8.8	9.1	9.1	52.8175	87.6374	39.4524
UL183	0	38.8959	180	67	0	24	-0.24	82	3	-1	2	1	1	1.6	16.81	11	6	8.5	175	171	175	175	220	187	162	164	171	187	178.7	B	2	0.02	3	0.89	1.42	1.42	2.07	2.36	2.48	1.42	2.42	1.92	33.7	32.5	33.3	33.7	50.8522	55.1815	62.3037
UL184	0	24.1315	177	74	0	24	-0.1	77	3	5	3	5	5	4.2	18.69	12	10	11	184	210	196	160	179	162	206	162	172	186	181.7	C	3	0.04	3	3	1.54	1.54	1.42	1.24	1.36	1.54	1.3	1.42	41.7	20	42	42	89.0833	84.6796	63.4165
UL185	1	30.6137	169	60	0	24	-0.16	58	-4	-5	2	-7	-5	4.6	18.81	14	20	17	184	189	214	192	201	187	211	201	192	182	195.3	A	1	0.008	2	1.48	1.54	1.54	0.83	1.42	1.19	1.54	1.305	1.4225	11.1	11.6	12.7	12.7	75.8376	78.841	92.5621
UL187	0	40.5699	175	80	0	24	-0.08	63	-5	-2	-1	-4	-3	3	20.31	6	14	10	174	166	179	219	247	175	239	214	185	211	200.9	A	1	0.008	4	3.71	2.71	1.77	1.89	2.48	1.95	2.24	2.215	2.2275	34.9	39.5	41.2	41.2	36.8755	30.2941	34.5313
UL188	0	42.1123	183	92	0	24	-0.28	67	1	2	4	-2	0	1.8	20.81	5	5	5	205	197	193	177	230	185	175	195	226	164	194.7	D	4	0.07	3	3.77	3.65	3.06	2.71	2.53	3.3	3.355	2.915	3.135	39	48	48.9	48.9	34.3642	34.39	36.0025
UL189	1	72.1616	162	58	0	22	0.18	49	-1	1	0	0	0	0.4	22.55	27	29	28	262	189	232	179	169	219	235	203	233	181	210.2	C	3	0.04	4	2.53	2.18	2.89	2.71	2.3	2.53	2.535	2.415	2.475	10.6	11.2	12	12	28.9617	26.4373	26.2931
UL190	0	74.5096	172	84	0	23	0.22	50	2	0	1	0	-1	0.8	22.78	4	14	9	220	224	209	193	244	219	190	207	216	206	212.8	D	4	0.07	6	1.19	1.48	2.94	3.3	2.89	3.12	2.21	3.005	2.6075	23	24.1	26.4	26.4	36.2454	32.1137	43.2885
UL191	0	44.5836	173	73	0	24	-0.08	60	2	4	-1	-1	0	1.6	19.28	1	7	4	163	156	221	197	162	170	153	217	159	166	176.4	E	5	0.16	2	1.48	1.19	1.36	1.54	1.71	1.66	1.275	1.685	1.48	30.7	31.8	33.1	33.1	36.4077	34.1195	42.4099
UL192	1	33.0904	172	62	1	24	-0.3	71	-3	-5	0	-4	-5	3.4	17.88	4	10	7	165	169	175	177	190	211	197	160	220	191	185.5	C	3	0.04	2	1.6	1.48	1.66	2.3	1.01	1.71	1.57	1.36	1.465	19.1	22.2	21.7	22.2	79.7486	102.535	111.058
UL193	1	64.3041	999	999	0	21	-0.04	54	2	-3	-2	-2	-2	2.2	19.64	13	28	20.5	202	247	222	298	209	279	265	258	284	264	252.8	B	2	0.02	4	4	1.95	1.66	1.83	1.54	1.95	1.805	1.745	1.775	14	14.1	15	15	54.6485	54.2319	76.8868
UL194	1	35.3315	169	65	0	24	-0.08	62	1	0	5	1	3	2	16.28	8	14	11	193	211	183	174	214	187	186	182	173	155	185.8	D	4	0.07	2	999	999	999	999	999	999	999	999	999	6.2	7.6	7.7	7.7	54.6655	47.4822	55.456
UL195	1	40.526	160	67	0	24	-0.08	56	4	6	0	-1	2	2.6	21.75	8	19	13.5	212	212	185	166	169	222	201	229	182	169	194.7	D	4	0.07	3	2.36	1.95	2.77	2.12	1.42	1.24	2.36	1.33	1.845	15.2	15.4	16.2	16.2	50.1217	48.8048	56.2184
UL196	1	44.9068	161	56	0	24	-0.06	71	0	-1	0	0	0	0.2	17.4	20	25	22.5	179	148	172	191	180	250	204	244	202	167	193.7	D	4	0.07	2	2.01	1.77	2.24	2.01	1.83	1.83	2.005	1.83	1.9175	19.1	18.5	18.6	19.1	40.5713	47.5291	48.0232
UL197	1	55.7945	152	68	0	24	-0.12	57	1	0	-2	0	2	1	16.02	13	8	10.5	222	228	247	241	235	224	221	238	213	207	227.6	B	2	0.02	4	3.12	4	2.53	2.48	3	2.36	3.265	2.68	2.9725	7.3	14.6	16.2	16.2	24.8852	23.997	27.085
UL198	0	42.9616	179	68	0	24	-0.28	60	0	0	-1	-1	0	0.4	20.56	19	12	15.5	175	152	175	166	166	167	156	162	186	162	166.7	C	3	0.04	3	2.36	1.71	2.59	2.42	1.83	2.18	2.15	2.005	2.0775	34.4	34.9	35.7	35.7	30.3365	32.4551	39.8226
UL201	1	30.1699	999	999	0	24	-0.24	59	7	6	3	8	8	6.4	18.39	11	8	9.5	188	150	209	189	229	199	193	182	183	182	190.4	C	3	0.04	2	1.01	2.12	2.3	1.54	1.01	1.19	2.21	1.1	1.655	22.5	23.9	23.5	23.9	53.726	45.7705	49.2787
UL202	1	59.4438	162	62	0	24	0	49	1	-1	-4	-1	6	2.6	17.72	9	5	7	201	231	171	191	212	185	284	250	203	191	211.9	D	4	0.07	2	1.66	1.66	1.66	2.21	1.83	1.89	1.66	1.86	1.76	14.1	13.5	14.1	14.1	33.296	33.3518	36.6387
UL203	1	57.4301	165	73	0	24	-0.02	66	1	0	0	1	0	0.4	16.43	0	1	0.5	208	210	232	197	189	167	183	148	214	161	190.9	A	1	0.008	2	1.77	1.54	1.71	1.24	1.6	2.59	1.625	2.095	1.86	16.2	17.1	18.4	18.4	999	29.9723	38.1782
UL205	0	62.0986	999	999	0	19	0.24	46	-2	-6	0	0	-3	2.2	22.84	6	8	7	228	216	255	293	219	218	271	248	148	211	230.7	C	3	0.04	3	2.71	2.94	1.83	1.71	1.83	1.71	2.385	1.77	2.0775	16.5	24.3	29.2	29.2	47.9607	44.3397	52.6121
UL207	0	88.3397	172	70	0	24	0.02	40	-5	-9	-5	-2	-9	6	21.97	999	999	999	257	239	261	296	261	259	291	276	270	240	265	D	4	0.07	5	3.59	3.82	4	2.94	2.83	2.18	3.91	2.505	3.2075	5.9	10.7	11.3	11.3	40.3545	41.2237	45.075
UL210	0	24.326	175	85	0	21	0.1	54	6	10	2	2	5	5	16.98	13	14	13.5	203	186	179	174	223	190	164	174	175	181	184.9	B	2	0.02	4	1.48	1.6	4	0.83	2.83	1.95	2.8	2.39	2.595	28.3	25	23.1	28.3	34.5861	40.2839	49.3718
UL211	1	68.4247	175	78	0	24	0.1	64	-3	2	-1	0	-1	1.4	24	4	12	8	284	247	212	267	205	214	199	200	210	202	224	C	3	0.04	6	1.48	3.06	3.53	2.12	2.01	1.07	3.295	1.54	2.4175	13.5	14.8	16.8	16.8	35.7717	40.3215	51.3686
UL212	0	43.7945	175	65	0	24	-0.06	66	5	-3	1	0	-1	2	16.31	3	1	2	159	181	160	152	180	228	154	204	213	194	182.5	B	2	0.02	2	1.48	1.48	1.48	2.07	1.83	1.83	1.48	1.83	1.655	19.8	29.6	28.5	29.6	32.1535	40.9299	47.3872
UL213	1	35.5342	159	51	0	24	-0.16	61	6	2	1	5	-6	4	24.2	3	6	4.5	174	184	155	174	235	166	160	172	172	173	176.5	D	4	0.07	4	1.54	1.54	1.48	1.3	1.77	1.71	1.51	1.74	1.625	13.2	16.7	17.4	17.4	50.2833	46.7054	59.6659
UL214	1	25.6356	160	75	0	24	-0.14	75	0	0	2	3	3	1.6	14.69	10	7	8.5	194	165	188	193	171	173	178	172	167	182	178.3	C	3	0.04	2	1.66	2.07	2.18	1.54	1.48	2.24	2.125	1.86	1.9925	21.4	22.4	23.2	23.2	75.1896	71.7148	86.5211
UL215	1	56.8301	168	70	0	24	0.52	49	-2	-1	0	-6	-6	3	17.25	2	6	4	153	244	160	211	176	174	203	152	213	154	184	D	4	0.07	4	4	3.59	3.24	2.01	1.83	1.95	3.415	1.89	2.6525	15.4	14.8	16.8	16.8	30.4812	29.3046	38.9757
UL216	0	34.4219	180	78	0	24	-0.28	57	1	2	0	0	-1	0.8	20.49	5	12	8.5	171	150	182	192	174	169	171	146	164	162	168.1	D	4	0.07	3	2.07	2.53	3.06	1.48	1.3	1.66	2.795	1.48	2.1375	28.6	29.5	28.4	29.5	30.0873	33.2776	36.4333
UL217	1	24.5315	156	50	0	24	-0.24	71	3	5	5	5	4	4.4	20.09	6	10	8	208	195	180	218	215	243	216	184	225	186	207	A	1	0.008	3	2.71	1.77	1.83	2.53	2.71	2.83	1.8	2.77	2.285	13.2	14	13.6	14	53.8958	57.6655	68.9261
UL218	0	66.8356	183	83	1	19	0.42	58	1	1	5	4	2	2.6	25.97	7	18	12.5	212	224	282	223	211	249	352	383	241	203	258	D	4	0.07	3	2.24	1.83	1.77	2.77	2.53	2.24	1.8	2.385	2.0925	20.9	25.3	27.7	27.7	65.8626	69.1104	71.5836
UL219	0	29.0685	182	67	0	22	-0.04	68	-6	-5	-2	-4	-8	5	19.18	18	8	13	227	185	183	162	195	174	171	172	164	188	182.1	A	1	0.008	2	2.48	1.95	1.95	0.66	0.95	1.07	1.95	1.01	1.48	30.6	25.3	30	30.6	86.5743	101.552	86.7338
UL220	1	25.7781	163	53	0	24	-0.02	65	-4	0	2	0	0	1.2	16.36	12	14	13	238	193	209	216	209	207	180	174	167	167	196	C	3	0.04	2	1.19	1.89	1.42	1.42	1.36	1.6	1.655	1.48	1.5675	18.2	16.9	17.6	18.2	60.0561	60.1345	66.1532
UL221	0	31.0247	180	87	0	22	-0.16	56	1	-2	-6	0	-2	2.2	20.78	11	8	9.5	251	192	202	224	211	234	229	243	209	186	218.1	D	4	0.07	2	1.48	2.01	1.6	1.19	1.71	0.83	1.805	1.27	1.5375	22.9	24	24.4	24.4	56.9091	56.3035	64.5923
UL222	0	28.5726	167	82	0	24	-0.06	69	-5	-5	-3	-6	-6	5	15.17	2	1	1.5	173	179	183	188	196	226	173	186	181	161	184.6	C	3	0.04	3	2.42	2.77	2.48	1.6	1.3	1.83	2.625	1.565	2.095	37.9	37.4	36.1	37.9	46.6479	41.4015	45.5377
UL223	1	43.3863	175	64	0	24	0.14	64	0	-2	-4	-1	-4	2.2	14.32	10	10	10	144	183	164	169	156	158	157	160	149	163	160.3	C	3	0.04	3	1.71	1.48	1.66	1.6	1.19	1.42	1.57	1.305	1.4375	29.8	34	36.2	36.2	54.3672	63.1227	60.0418
UL224	1	52.6137	166	76	1	24	-0.14	68	-1	0	-2	-1	2	1.2	16.49	5	9	7	170	177	203	191	173	195	190	187	181	177	184.4	C	3	0.04	2	1.54	1.48	2.01	3.12	3.18	2.53	1.745	2.855	2.3	18.1	22.6	19.4	22.6	31.6524	31.292	39.9828
UL225	0	39.9178	167	57	0	24	0.04	56	-7	-1	1	-1	-4	2.8	18.84	11	3	7	172	247	204	138	222	275	183	170	142	152	190.5	C	3	0.04	3	1.42	1.6	2.36	1.36	1.36	1.36	1.98	1.36	1.67	21.3	27.9	26.8	27.9	35.4595	35.0408	49.3844
UL226	1	50.3068	168	67	0	24	0.06	55	0	0	0	0	1	0.2	15.71	13	4	8.5	298	202	214	267	334	235	215	244	199	225	243.3	B	2	0.02	4	2.3	1.95	2.42	2.36	1.77	2.01	2.185	1.89	2.0375	14.6	13.4	17.9	17.9	45.1892	34.9673	46.635
UL227	0	25.0274	186	80	0	24	-0.18	73	0	0	0	1	0	0.2	10.77	3	13	8	197	197	173	193	188	269	201	191	206	191	200.6	A	1	0.008	3	3.18	1.6	1.48	2.36	1.95	2.42	1.54	2.185	1.8625	38.3	43.6	43	43.6	50.2717	46.0244	49.6561
UL228	0	29.7534	172	61	1	23	0.06	74	0	4	2	6	9	4.2	18.57	8	15	11.5	216	183	206	206	167	190	191	183	184	198	192.4	C	3	0.04	3	1.95	1.54	1.66	1.95	2.53	1.66	1.6	2.095	1.8475	35.5	32.9	32.8	35.5	42.9148	45.7535	52.0295
UL229	1	56.2767	156	92	0	24	-0.06	55	-5	0	3	1	-1	2	19.71	8	16	12	275	213	221	210	208	188	227	176	237	212	216.7	D	4	0.07	2	2.12	1.36	1.77	2.18	2.01	1.95	1.565	1.98	1.7725	16.6	14.4	15	16.6	40.4113	28.7173	35.1309
UL230	1	25.5178	167	77	0	24	-0.08	64	0	2	0	0	2	0.8	18.25	4	10	7	221	220	186	205	197	173	278	169	184	191	202.4	D	4	0.07	2	1.42	1.66	1.48	1.71	4	1.6	1.57	2.8	2.185	18.3	19.6	19	19.6	80.073	80.7602	101.565
UL231	1	30.6658	175	96	0	24	-0.18	59	0	0	1	2	-1	0.8	17.18	3	2	2.5	181	192	194	187	207	223	225	179	180	200	196.8	A	1	0.008	2	1.07	0.78	1.07	0.72	4	0.89	0.925	2.445	1.685	20.4	20.6	22	22	49.4339	53.2213	52.0197
UL232	1	56.2904	175	66	0	24	0	54	-2	-5	-7	-6	-5	5	19.35	6	11	8.5	219	195	236	179	189	181	263	176	263	231	213.2	C	3	0.04	3	3.53	2.89	2.3	2.3	1.95	2.07	2.595	2.01	2.3025	11.7	14.2	16.4	16.4	33.1833	33.5707	35.461
UL233	0	60.4438	181	90	0	22	-0.06	57	-2	-6	0	0	0	1.6	20.66	2	3	2.5	174	187	174	165	184	172	164	186	171	182	175.9	A	1	0.008	3	2.3	2.18	1.95	1.89	1.07	1.24	2.065	1.155	1.61	27.2	28.3	27.7	28.3	56.3414	52.8395	57.4213
UL234	0	26.9479	176	83	0	24	-0.02	79	-1	0	1	0	-3	1	18.47	1	6	3.5	215	174	200	149	213	169	160	177	167	203	182.7	C	3	0.04	2	1.89	1.19	1.07	2.24	1.83	2.18	1.13	2.005	1.5675	31.5	32.3	29.7	32.3	51.0964	52.5431	67.4265
UL235	0	34.4219	183	82	0	24	-0.16	66	0	0	3	-4	-7	2.8	17.31	1	7	4	196	209	176	178	171	189	198	182	205	143	184.7	C	3	0.04	3	1.54	1.54	1.42	1.42	2.18	2.01	1.48	2.095	1.7875	31.9	31	31.9	31.9	30.6985	28.4443	35.0703
UL236	1	22.8603	152	47	1	24	0	58	-4	-2	1	0	-4	2.2	17.09	1	11	6	194	187	175	185	168	168	183	169	191	168	178.8	A	1	0.008	3	1.42	1.54	1.54	0.83	4	1.07	1.54	2.535	2.0375	13.5	13.9	14.1	14.1	62.2229	53.6501	65.7871
UL237	0	45.6356	185	85	0	24	0.02	63	2	4	-1	0	2	1.8	17.03	3	1	2	227	174	164	188	164	167	161	162	202	202	181.1	C	3	0.04	3	2.36	2.07	1.77	1.71	1.71	1.83	1.92	1.77	1.845	39.7	42.1	43.2	43.2	44.5876	47.2097	52.879
UL238	0	42.6301	183	89	0	24	0.28	60	2	1	-3	-4	0	2	17.66	8	4	6	173	147	168	170	203	161	182	171	183	188	174.6	C	3	0.04	2	2.01	1.66	1.77	1.24	4	0.72	1.715	2.36	2.0375	37.8	39.2	40.7	40.7	33.1646	34.3625	31.7636
UL239	1	38.789	160	58	0	24	-0.08	60	2	2	0	0	-8	2.4	17.54	7	11	9	194	180	190	179	169	159	172	177	172	189	178.1	A	1	0.008	4	2.59	1.54	1.71	1.89	2.36	2.42	1.625	2.39	2.0075	11.8	15.6	16.2	16.2	50.1218	44.9971	76.9113
UL240	0	36.2685	180	73	0	24	0.02	62	-5	-1	-7	-5	-7	5	20.9	11	15	13	167	163	152	163	191	166	172	180	166	163	168.3	C	3	0.04	2	1.54	1.19	1.19	2.07	1.42	2.01	1.19	1.715	1.4525	25.7	27.3	30.1	30.1	36.1382	33.0985	43.5413
UL241	1	26.6274	165	60	1	24	-0.04	64	5	1	0	4	-1	2.2	20.56	9	15	12	240	198	195	195	194	176	214	195	233	212	205.2	A	1	0.008	3	2.01	1.83	1.83	1.83	1.66	1.54	1.83	1.6	1.715	15.9	19.3	20.7	20.7	61.7377	66.0504	75.2113
UL242	1	54.263	163	42	0	24	0.22	55	-1	-2	-1	1	-3	1.6	17.81	10	5	7.5	243	315	213	231	206	212	216	240	264	204	234.4	D	4	0.07	2	1.48	1.71	1.66	1.36	1.3	1.66	1.685	1.48	1.5825	4.4	3.8	4.2	4.4	39.4075	40.8273	42.3815
UL243	1	34.9973	173	83	0	24	-0.06	66	-1	0	2	0	-1	0.8	18.11	8	10	9	199	209	197	170	186	195	195	189	180	184	190.4	C	3	0.04	3	2.53	2.07	1.77	1.95	2.3	2.07	1.92	2.185	2.0525	18.1	20.4	21.5	21.5	42.5699	43.8615	47.7909
UL244	1	26.5479	157	49	0	24	-0.12	71	0	4	1	3	4	2.4	15.93	14	16	15	295	199	206	207	200	207	191	235	216	218	217.4	B	2	0.02	5	2.83	1.89	1.66	1.83	2.24	1.95	1.775	2.095	1.935	12.5	11.7	13.6	13.6	63.075	51.749	78.4903
UL245	0	27.7918	170	55	0	24	-0.06	79	-1	-1	0	-1	0	0.6	17.47	6	8	7	229	260	217	190	224	303	223	181	201	203	223.1	C	3	0.04	3	2.24	1.95	1.95	2.24	2.48	2.53	1.95	2.505	2.2275	25.9	23.3	28.2	28.2	44.2845	49.8035	58.4901
UL246	1	23.2247	157	53	0	24	-0.08	70	-4	-6	0	-3	-5	3.6	17.95	9	12	10.5	232	211	220	224	228	255	190	208	209	230	220.7	C	3	0.04	3	2.42	1.54	1.6	2.59	2.83	2.71	1.57	2.77	2.17	15.3	15.8	16.8	16.8	47.9573	46.9863	64.8341
UL247	1	47.5589	164	50	0	24	-0.06	52	0	0	-2	4	2	1.6	15.17	13	12	12.5	245	169	166	163	170	191	170	184	192	202	185.2	C	3	0.04	3	2.24	1.54	1.89	1.48	1.54	1.71	1.715	1.625	1.67	19.1	17.1	20.1	20.1	40.4105	40.7962	34.8006
UL248	1	47.0027	170	76	0	24	0.1	59	1	1	-4	0	-6	2.4	16.65	2	11	6.5	215	187	183	188	183	187	213	185	221	180	194.2	B	2	0.02	3	3.36	3.77	2.77	2.42	1.95	1.54	3.27	1.745	2.5075	22.4	20	19.2	22.4	47.5924	45.2215	50.9941
UL249	1	31.9068	160	58	0	24	-0.16	56	5	5	4	2	4	4	18	10	24	17	180	173	175	178	154	250	185	168	139	185	178.7	A	1	0.008	3	2.18	2.24	3.53	2.07	1.48	1.66	2.885	1.57	2.2275	13.3	15.5	16.5	16.5	54.6207	53.6743	61.572
UL250	1	30.8274	196	90	0	23	-0.08	58	-5	0	-3	1	2	2.2	21.28	5	20	12.5	197	193	205	206	195	185	206	157	195	165	190.4	C	3	0.04	3	1.77	1.89	2.89	1.24	1.42	1.89	2.39	1.655	2.0225	20.6	23.9	23.9	23.9	48.7565	49.8946	47.8993
UL251	0	30.0192	188	87	0	24	-0.16	75	-1	-1	4	1	0	1.4	28.5	8	9	8.5	154	149	161	154	154	147	178	217	163	154	163.1	C	3	0.04	3	1.66	1.54	1.3	1.6	2.18	2.01	1.42	2.095	1.7575	39.5	42.5	42.1	42.5	38.8068	39.2414	50.9906
UL252	0	32.1945	174	71	0	23	-0.08	87	1	2	-1	1	-2	1.4	16.34	5	3	4	181	166	156	167	160	162	161	169	167	151	164	C	3	0.04	3	2.89	1.89	2.12	2.48	2.53	2.36	2.005	2.445	2.225	33.2	35	36	36	37.4597	45.1804	44.7385
UL253	1	28.9233	156	47	1	24	0.02	60	-2	-4	3	-2	-6	3.4	16.81	5	4	4.5	204	194	181	182	231	186	191	182	193	191	193.5	C	3	0.04	2	1.89	1.77	1.66	2.24	1.83	1.95	1.715	1.89	1.8025	13	12.1	14	14	38.1562	38.8711	53.0721
UL254	0	30.7342	183	93	0	21	-0.06	51	2	-3	2	1	2	2	23.65	11	9	10	207	180	226	249	263	212	197	216	225	242	221.7	C	3	0.04	4	2.94	2.94	3	1.48	1.77	1.42	2.97	1.595	2.2825	35.1	35.1	35.3	35.3	43.1696	42.5013	56.6326
UL255	0	35.5726	173	78	0	24	-0.06	69	-1	-3	-3	-2	-2	2.2	20.88	11	20	15.5	178	180	180	195	195	204	182	195	230	207	194.6	C	3	0.04	3	1.83	2.24	2.01	1.54	1.66	1.66	2.125	1.66	1.8925	20.1	17.7	17.1	20.1	45.71	43.6495	48.673
UL256	0	53.4192	175	89	0	24	0.14	67	-2	-2	0	1	0	1	19.28	4	9	6.5	289	192	158	254	173	208	171	214	293	196	214.8	D	4	0.07	4	1.95	2.3	2.24	2.3	1.54	2.24	2.27	1.89	2.08	26.9	26.4	27.6	27.6	39.3347	35.7708	36.7246
UL257	0	25.874	181	106	0	23	-0.08	62	0	5	0	0	-1	1.2	19.12	2	13	7.5	195	197	190	185	182	159	173	203	162	184	183	A	1	0.008	3	1.48	2.59	1.83	2.36	2.59	2.12	2.21	2.355	2.2825	33.4	33.7	32.4	33.7	66.8615	63.6486	80.5357
UL258	1	42.6548	170	57	1	24	-0.04	55	-4	-3	1	-2	-1	2.2	14.47	4	11	7.5	209	202	192	200	191	155	157	168	164	155	179.3	C	3	0.04	2	2.24	2.07	2.71	1.71	1.89	1.77	2.39	1.83	2.11	14.9	16.2	15.9	16.2	26.1764	31.0445	30.0207
UL259	0	27.8	175	60	0	24	-0.18	63	-2	0	2	2	2	1.6	16.38	4	8	6	224	191	193	208	190	222	190	233	197	336	218.4	C	3	0.04	3	2.3	1.77	1.66	2.01	1.89	1.95	1.715	1.92	1.8175	20.9	22.6	21.3	22.6	57.6865	63.0886	75.1683
UL260	0	30.9425	189	94	0	23	0.08	61	0	0	-3	-3	-1	1.4	21.12	6	22	14	229	196	183	154	165	194	162	199	238	228	194.8	C	3	0.04	3	1.95	2.42	2.71	1.07	1.77	2.18	2.565	1.975	2.27	28.9	29.4	31.9	31.9	35.4287	34.6004	31.6715
UL261	0	33.0877	176	79	0	24	-0.18	55	1	-3	1	1	-2	1.6	17.22	5	14	9.5	202	159	169	160	162	143	189	198	185	215	178.2	D	4	0.07	3	3.18	2.12	2.53	2.53	1.54	2.01	2.325	1.775	2.05	24.4	25.8	25.5	25.8	30.8624	30.9523	32.625
UL262	0	36.9753	170	60	0	23	0	62	2	2	1	4	4	2.6	15.69	1	7	4	172	164	165	162	168	157	178	187	163	158	167.4	C	3	0.04	3	2.77	2.83	3.41	2.01	1.71	2.18	3.12	1.945	2.5325	27.9	26.7	30.1	30.1	44.7249	37.4527	47.1883
UL263	1	20.9315	163	55	0	22	0.02	59	5	-4	2	-3	3	3.4	16.81	3	14	8.5	181	161	181	189	197	160	200	213	207	201	189	D	4	0.07	2	2.12	2.12	1.89	1.07	1.13	1.6	2.005	1.365	1.685	17.5	17	17.9	17.9	108.737	134.263	139.477
UL264	0	28.2493	179	81	0	21	-0.04	64	0	1	1	2	0	0.8	21.56	1	4	2.5	182	180	167	161	175	181	198	174	208	180	180.6	C	3	0.04	2	2.01	2.71	1.83	1.24	2.12	2.24	2.27	2.18	2.225	37.5	37.8	38.7	38.7	53.6805	79.2918	86.8676
UL265	0	32.4932	168	86.9	0	21	0.04	58	1	4	1	-1	2	1.8	23	18	9	13.5	173	175	167	163	168	165	154	161	182	180	168.8	C	3	0.04	2	2.94	1.83	2.12	1.71	0.66	1.07	1.975	0.865	1.42	25.7	27.1	30	30	42.2051	38.6624	45.2193
UL266	0	36.5945	189	77	0	24	0.04	56	0	-1	5	5	4	3	20.07	7	8	7.5	232	169	187	189	192	186	167	163	180	188	185.3	A	1	0.008	3	2.07	2.01	1.71	1.71	1.54	1.13	1.86	1.335	1.5975	17.7	18.9	19.9	19.9	35.7401	42.4416	45.6769
UL267	0	29.5452	183	80	0	24	-0.3	58	-1	0	5	0	1	1.4	24.91	4	10	7	245	199	185	170	212	219	169	162	235	182	197.8	C	3	0.04	3	2.18	2.07	2.18	1.66	1.48	1.77	2.125	1.625	1.875	30.9	36.9	37.2	37.2	47.0402	43.9974	58.0727
UL268	0	65.0411	185	84	0	22	0.26	58	-2	-3	1	-3	-2	2.2	25.44	15	6	10.5	237	211	220	184	178	177	192	178	179	187	194.3	E	5	0.16	4	2.59	1.6	1.66	2.12	1.95	2.12	1.63	2.035	1.8325	28.7	33	38.3	38.3	27.354	25.3411	29.3067
UL269	1	35.4164	175	62	0	24	-0.08	52	4	3	4	2	3	3.2	18.72	9	3	6	214	194	184	218	192	193	204	211	206	210	202.6	C	3	0.04	2	1.48	1.66	2.01	1.77	2.89	2.24	1.835	2.565	2.2	16	17.8	19.1	19.1	42.5305	43.9686	48.5967
UL270	1	34.9151	163	58	0	24	0.12	63	5	2	1	0	-1	1.8	19.62	15	23	19	168	203	173	194	184	188	270	215	223	237	205.5	D	4	0.07	4	3.94	2.71	3.71	2.12	2.59	2.71	3.21	2.65	2.93	16.8	17.2	19.2	19.2	73.4972	70.2554	88.476
UL271	1	31.8137	160	65	0	24	-0.24	46	0	2	1	-3	1	1.4	19.32	3	11	7	220	238	232	202	224	200	250	253	193	213	222.5	C	3	0.04	6	1.77	2.36	1.6	1.83	1.36	1.89	1.98	1.625	1.8025	14.6	15.2	12.8	15.2	51.2179	65.6156	77.1784
UL272	1	57.7808	160	50	0	23	0.14	43	2	0	0	0	4	1.2	19.44	8	6	7	233	175	193	232	193	199	197	214	223	185	204.4	A	1	0.008	3	1.42	2.48	1.48	2.71	3	2.36	1.98	2.68	2.33	13	13.2	14.3	14.3	34.5779	33.7699	35.5389
UL273	0	55.5973	172	70	0	21	0.14	66	0	1	2	1	-3	1.4	22.22	18	7	12.5	230	206	198	204	185	183	192	193	209	204	200.4	C	3	0.04	3	3.12	2.59	2.42	1.77	2.01	1.71	2.505	1.86	2.1825	35.1	34.4	34.1	35.1	29.0261	28.5646	29.8719
UL274	1	37.7973	174	68	0	24	-0.14	54	1	5	2	1	1	2	17.81	14	18	16	246	233	294	240	307	229	251	198	197	255	245	C	3	0.04	2	2.24	1.83	1.89	1.13	0.89	2.48	1.86	1.685	1.7725	21.4	20.7	20.7	21.4	215.506	217.742	356.504
UL275	0	35.6356	177	76	0	23	-0.26	68	-3	-1	-4	-5	-5	3.6	17.78	2	8	5	223	206	187	199	204	197	200	173	318	189	209.6	D	4	0.07	2	1.42	1.36	1.54	1.48	2.01	1.48	1.45	1.745	1.5975	42.5	48.4	40.6	48.4	36.6253	42.559	48.3913
UL276	1	32.8849	154	50	0	24	0.02	52	0	0	-4	-3	-3	2	18.16	7	10	8.5	281	229	202	227	248	217	194	197	227	233	225.5	B	2	0.02	2	1.42	0.95	1.07	1.36	1.89	1.71	1.01	1.8	1.405	12.4	12.8	14.5	14.5	36.6706	34.4236	39.1409
UL277	1	26.2329	172	62	0	23	-0.1	62	4	0	4	3	4	3	22.5	5	8	6.5	253	254	201	234	247	194	181	198	229	214	220.5	C	3	0.04	3	1.71	2.71	2.36	1.83	2.18	2.01	2.535	2.095	2.315	11.7	17.1	16.9	17.1	52.3779	52.1892	67.6861
UL278	0	33.4658	184	123	0	24	-0.06	74	0	-2	3	0	-2	1.4	23.64	4	8	6	167	209	252	193	168	182	192	221	157	187	192.8	C	3	0.04	3	1.6	1.48	1.66	2.65	2.71	2.36	1.57	2.535	2.0525	34.7	37.2	40.6	40.6	55.43	57.0673	63.9042
UL279	1	48.3397	162	75	0	21	0.2	59	0	1	-4	0	0	1	16.67	8	10	9	201	231	191	181	207	232	171	199	189	191	199.3	C	3	0.04	5	1.48	2.24	2.18	2.71	1.48	1.36	2.21	1.42	1.815	21.9	21.5	22.6	22.6	31.1269	29.7771	34.0061
UL280	1	32.2548	160	57	0	24	0.02	67	1	5	-3	1	4	2.8	18.91	3	9	6	174	264	208	164	174	155	161	174	158	170	180.2	C	3	0.04	3	1.48	1.77	2.53	2.01	1.54	1.01	2.15	1.275	1.7125	21.1	20.5	20	21.1	45.6057	52.0682	64.1582
UL281	0	38.9616	170	70	0	24	-0.04	58	1	1	0	-1	1	0.8	18.25	5	3	4	187	167	174	170	165	181	171	145	142	160	166.2	B	2	0.02	2	3.53	2.53	2.77	1.95	1.83	1.71	2.65	1.77	2.21	35.1	34.1	32	35.1	34.3168	34.1382	42.1574
UL282	1	45.2849	155	53	0	24	0.04	58	-1	3	0	0	-1	1	14.94	5	11	8	189	214	240	201	180	210	180	171	165	187	193.7	A	1	0.008	3	1.54	1.6	1.54	2.48	1.36	1.24	1.57	1.3	1.435	12.7	15.2	15.3	15.3	38.6143	41.0836	53.3921
UL283	1	21.5945	163	54	0	24	-0.18	56	-4	-3	0	0	-5	2.4	19.09	10	18	14	237	196	171	197	221	179	211	177	313	248	215	A	1	0.008	3	2.07	2.18	2.71	2.01	1.6	1.71	2.445	1.655	2.05	13.7	15	14.3	15	23.5093	25.2594	25.818
UL284	0	23.0521	178	115	0	24	-0.2	75	0	-1	4	0	0	1	18.85	9	0	4.5	146	168	176	155	150	165	142	150	138	155	154.5	B	2	0.02	3	2.18	1.95	1.48	1.83	1.83	1.83	1.715	1.83	1.7725	50.3	45.4	40.2	50.3	65.601	71.1577	83.6662
UL285	1	30.937	170	58	0	24	-0.14	75	-4	0	2	-4	-3	2.6	14.31	10	9	9.5	200	179	195	182	202	171	206	203	167	172	187.7	A	1	0.008	3	1.48	1.54	1.54	1.6	1.54	1.6	1.54	1.57	1.555	17.4	14.7	19.4	19.4	38.9891	40.779	45.1127
UL286	1	25.0247	164	62	0	24	-0.22	58	-4	-4	0	-1	-6	3	18.81	4	4	4	207	162	173	207	195	202	199	214	181	204	194.4	B	2	0.02	2	1.13	1.83	1.71	1.89	2.01	1.54	1.77	1.775	1.7725	21.2	23	24.2	24.2	41.5976	48.7816	49.8378
UL287	1	23.6329	167	65	0	21	-0.06	60	-10	-3	0	-4	-3	4	21.84	8	4	6	197	203	231	221	205	194	262	233	267	285	229.8	A	1	0.008	4	2.36	2.12	3.41	2.48	2.65	2.36	2.765	2.505	2.635	9.8	10.7	12	12	100.13	102.478	153.759
UL288	0	47.8329	172	77	0	24	0.22	63	2	0	2	-1	1	1.2	19.03	10	12	11	239	212	213	229	200	225	189	215	190	214	212.6	A	1	0.008	4	2.01	3.36	3.82	1.54	2.53	2.53	3.59	2.53	3.06	27.6	32.2	32.3	32.3	31.7637	31.7842	36.5991
UL289	1	67.0438	158	69	0	24	0.02	50	3	2	2	0	2	1.8	19.87	10	11	10.5	215	193	195	205	190	205	213	216	194	186	201.2	C	3	0.04	6	3.41	1.48	3.94	2.53	2.36	2.71	2.71	2.535	2.6225	7.4	11	10.9	11	37.3814	32.6343	43.9205
UL290	1	23.7315	168	86	0	24	-0.08	59	-1	0	-1	-1	0	0.6	17.37	10	14	12	291	224	219	241	255	190	252	196	230	194	229.2	C	3	0.04	3	2.59	1.89	1.66	1.77	1.6	1.36	1.775	1.48	1.6275	14.5	16.5	16.2	16.5	54.7854	69.052	71.2247
UL291	1	44.4301	163	65	0	24	-0.16	67	0	1	0	0	-1	0.4	19.06	13	0	6.5	253	217	242	204	173	209	206	184	180	161	202.9	A	1	0.008	2	2.3	2.07	2.3	2.24	1.66	1.66	2.185	1.66	1.9225	15.2	15.6	14.1	15.6	55.0153	42.7924	54.7142
UL292	0	46.5918	180	88	0	21	-0.06	61	-4	2	-4	-6	-1	3.4	18.5	2	7	4.5	255	196	176	211	274	211	199	170	330	249	227.1	D	4	0.07	3	2.36	3	3.53	2.48	2.77	1.95	3.265	2.36	2.8125	34.6	34.5	33	34.6	26.3169	27.8652	27.2116
UL293	0	26.5589	185	83	1	24	-0.26	63	1	-4	0	1	-4	2	16.81	2	3	2.5	164	170	172	173	167	173	182	161	265	194	182.1	C	3	0.04	3	1.3	1.48	1.48	2.18	2.01	2.36	1.48	2.185	1.8325	53.7	44.4	56.7	56.7	47.5025	48.673	62.7178
UL294	0	40.0055	176	87	0	21	-0.18	64	2	2	0	1	4	1.8	18.65	2	0	1	180	174	190	171	174	231	305	179	203	175	198.2	C	3	0.04	4	1.3	1.66	1.3	1.01	1.13	0.78	1.48	0.955	1.2175	30.9	32.7	32.5	32.7	31.8011	28.0089	29.1749
UL295	0	45.4356	168	65	0	24	-0.08	61	-2	0	-1	-2	-4	1.8	23.75	4	8	6	166	165	173	183	204	181	197	190	186	170	181.5	C	3	0.04	2	1.54	1.19	2.36	1.6	1.77	1.89	1.775	1.83	1.8025	28.6	29	28.5	29	29.7859	30.6526	33.4458
UL296	1	47.5096	158	64	0	21	-0.26	60	2	1	4	3	0	2	18.22	17	20	18.5	222	230	158	193	208	193	226	201	284	202	211.7	C	3	0.04	5	3.88	4	4	2.94	1.48	3	4	2.24	3.12	13.5	15.9	16.5	16.5	37.3932	39.42	42.0629
UL297	1	34.463	178	57	0	24	0.04	65	-2	-1	-2	-4	-2	2.2	19.18	6	13	9.5	181	179	167	165	187	166	182	197	186	176	178.6	A	1	0.008	3	1.36	1.3	1.42	1.42	1.07	1.48	1.36	1.275	1.3175	14.8	16	15.1	16	69.2086	64.3724	83.3241
UL298	1	37.8164	165	66	0	24	0.04	61	-5	-2	-1	0	-2	2	18.41	4	3	3.5	161	163	138	154	173	218	164	153	177	165	166.6	C	3	0.04	3	2.18	1.24	1.6	1.19	1.6	1.01	1.42	1.305	1.3625	18.5	19.3	20.3	20.3	45.0316	46.8707	52.8922
UL299	1	47.9753	174	82	0	24	0.22	71	0	-1	2	1	-3	1.4	16.87	1	10	5.5	227	220	195	196	225	225	204	211	194	217	211.4	C	3	0.04	2	1.6	1.48	1.48	0.72	1.36	1.19	1.48	1.275	1.3775	18.2	17.6	19.6	19.6	92.5255	81.1763	108.818
UL300	1	32.9918	163	63	0	24	-0.04	58	0	0	0	1	0	0.2	20.5	14	4	9	197	214	204	199	217	205	218	235	232	195	211.6	C	3	0.04	3	3.59	2.42	2.42	1.54	1.19	1.3	2.42	1.245	1.8325	18.4	19.8	19.4	19.8	43.8969	41.1162	53.4381
UL301	1	47.6	163	65	0	24	-0.2	63	-5	-2	0	-2	-4	2.6	20.03	5	2	3.5	188	197	171	157	190	193	194	174	201	162	182.7	C	3	0.04	3	1.89	2.07	3.77	1.83	1.42	1.77	2.92	1.595	2.2575	12.8	12.6	13.1	13.1	53.5252	45.8024	37.2721
UL302	1	39	148	70	1	24	-0.18	61	-2	0	-2	-1	-1	1.2	18.6	4	19	11.5	234	272	209	216	209	241	238	305	217	233	237.4	C	3	0.04	3	1.48	1.42	1.07	1.19	1.36	2.71	1.245	2.035	1.64	14.6	17.7	19	19	64.2617	75.7364	86.7792
UL303	0	26.8274	185	107	0	24	-0.04	58	-6	-3	0	3	-2	2.8	16.69	1	2	1.5	162	212	222	206	213	242	208	221	200	210	209.6	D	4	0.07	2	2.53	3.53	3.18	2.36	2.36	1.71	3.355	2.035	2.695	41.4	42.5	42.3	42.5	40.2474	42.4	44.4734
UL304	0	26.2219	185	95	0	24	-0.14	73	0	-1	2	-2	-1	1.2	18.85	16	3	9.5	167	148	161	173	180	150	189	212	208	204	179.2	A	1	0.008	2	3.24	1.83	2.24	1.83	2.07	2.01	2.035	2.04	2.0375	36.4	36.8	36.3	36.8	85.8695	66.6241	89.3549
UL305	0	36.8137	173	65	0	24	-0.04	56	-2	-5	1	-4	0	2.4	20.44	3	5	4	196	200	185	163	215	170	229	196	215	225	199.4	C	3	0.04	2	1.3	2.01	1.77	1.6	1.42	1.48	1.89	1.45	1.67	26.5	25.8	25.7	26.5	34.3823	32.6393	40.9301
UL306	1	33.3425	160	50	0	23	-0.1	61	4	2	3	1	2	2.4	17.82	6	6	6	195	182	223	200	177	219	264	300	287	208	225.5	C	3	0.04	3	2.77	2.42	2.01	2.01	1.48	1.71	2.215	1.595	1.905	13.5	13.5	12	13.5	33.6256	32.5009	43.4367
UL307	0	48.537	186	93	0	24	0.44	60	0	-1	-2	0	2	1	21.6	3	12	7.5	275	241	267	232	255	272	234	243	241	245	250.5	B	2	0.02	3	2.36	2.42	2.71	2.77	2.07	2.07	2.565	2.07	2.3175	33.8	31.8	31.7	33.8	28.9645	39.7742	31.62
UL308	1	55.0849	158	58	0	24	0.52	53	6	0	0	6	6	3.6	16.9	8	15	11.5	231	196	207	212	202	223	196	215	222	226	213	D	4	0.07	4	2.59	1.48	1.77	2.48	2.18	1.89	1.625	2.035	1.83	16.2	17.2	19	19	36.6919	41.4123	47.3798
UL309	0	33.537	175	94	0	23	-0.14	63	4	1	1	1	-1	1.6	18.72	4	10	7	149	155	166	155	165	205	174	155	146	163	163.3	C	3	0.04	2	1.89	1.6	1.54	0.89	0.89	4	1.57	2.445	2.0075	31.2	29.2	31.5	31.5	37.5387	35.019	39.8317
UL311	1	32.3699	171	65	0	24	-0.1	60	1	-3	-1	-1	-2	1.6	17.25	6	13	9.5	225	218	203	260	226	194	218	198	197	218	215.7	C	3	0.04	2	1.48	0.83	1.42	1.95	2.01	1.95	1.125	1.98	1.5525	23.6	23.4	22.7	23.6	38.78	36.4928	37.3507
UL314	1	43.8027	157	63	0	21	0.48	59	-4	1	0	-1	2	1.6	18.5	4	1	2.5	228	225	221	217	200	204	184	206	238	189	211.2	D	4	0.07	3	1.48	1.54	1.3	1.71	1.71	1.95	1.42	1.83	1.625	12.7	14.3	15.5	15.5	32.212	37.305	43.1403
UL315	1	44.4904	168	61	0	24	-0.16	54	6	4	1	2	4	3.4	17.59	7	8	7.5	174	155	164	158	161	150	172	168	166	180	164.8	C	3	0.04	3	1.42	2.07	1.77	1.42	1.13	1.07	1.92	1.1	1.51	14.2	14.8	15	15	45.5366	44.5228	64.9811
UL316	1	30.4603	165	50	0	24	-0.1	63	-2	2	-5	-4	-4	3.4	21.06	16	20	18	286	293	269	216	230	228	310	262	251	202	254.7	A	1	0.008	2	2.12	2.01	2.07	2.3	2.07	1.48	2.04	1.775	1.9075	14.1	14.5	16.2	16.2	51.5444	40.9116	62.4891
UL317	0	22.189	186	88	0	24	0.06	62	4	3	4	2	1	2.8	14.93	5	3	4	166	162	163	160	158	178	183	166	161	174	167.1	C	3	0.04	3	1.6	1.19	1.66	1.54	1.54	1.77	1.425	1.655	1.54	34.2	35.2	35.7	35.7	51.4082	59.218	68.2772
UL318	1	45.1644	170	80	0	21	0.22	63	2	2	8	6	4	4.4	18.35	7	3	5	164	241	223	218	217	215	232	202	174	182	206.8	D	4	0.07	3	2.07	1.95	1.42	0.83	1.13	1.3	1.685	1.215	1.45	19.1	18.7	18.1	19.1	33.7319	38.2148	38.1142
UL319	0	29.8712	177	65	0	24	-0.24	62	0	-1	1	1	1	0.8	18.72	10	15	12.5	190	196	167	205	174	235	220	208	199	257	205.1	E	5	0.16	7	3.88	2.83	3.12	4	4	4	2.975	4	3.4875	26.7	24.5	24	26.7	29.0995	26.901	28.0339
UL320	0	57.8521	172	67	0	21	0.64	63	-2	-3	1	4	0	2	19.03	12	12	12	196	205	195	217	207	181	187	169	220	201	197.8	D	4	0.07	3	1.48	1.54	2.07	1.95	2.12	2.07	1.805	2.095	1.95	22.5	19.1	20.8	22.5	34.5523	42.2232	46.5499
UL321	0	25.5863	186	85	0	23	-0.3	55	2	-1	1	2	0	1.2	20.85	5	12	8.5	153	155	183	164	155	170	163	180	227	164	171.4	B	2	0.02	3	2.53	2.18	2.01	2.24	2.48	2.48	2.095	2.48	2.2875	39.3	41.7	39.8	41.7	87.8521	77.7525	112.196
UL322	1	20.3534	166	86	0	24	-0.06	67	-3	-1	-3	-4	-7	3.6	15.59	12	7	9.5	143	202	235	169	148	180	161	143	141	163	168.5	C	3	0.04	3	2.12	4	3.24	1.95	1.54	1.36	3.62	1.45	2.535	12	15.6	18.4	18.4	44.2994	54.8563	55.0468
UL323	1	56.1315	160	70	0	21	0.24	55	4	0	3	5	2	2.8	20.47	23	20	21.5	261	187	193	291	256	281	228	212	240	274	242.3	D	4	0.07	3	3.65	3.24	2.65	1.19	1.6	1.54	2.945	1.57	2.2575	4.9	5.2	6.1	6.1	51.0171	50.4074	74.7433
UL324	1	41.8055	175	69	0	24	0.24	57	-4	1	3	3	1	2.4	17.63	18	5	11.5	223	233	226	228	233	270	269	224	251	192	234.9	C	3	0.04	3	2.94	2.42	1.95	1.83	1.42	1.36	2.185	1.39	1.7875	13.7	15.1	14.7	15.1	50.389	54.8256	60.9073
UL325	0	55.3836	176	90	0	23	0.24	64	-8	-3	-2	-3	-5	4.2	16.91	5	3	4	180	260	215	181	168	241	254	173	252	248	217.2	D	4	0.07	3	1.3	1.48	2.12	1.42	2.24	1.77	1.8	2.005	1.9025	36.9	34	36.1	36.9	39.4663	38.2445	42.1933
UL326	0	43.4	170	73	0	24	0.18	69	-1	0	-2	-5	-5	2.6	19.59	7	10	8.5	230	249	210	235	204	218	191	197	205	269	220.8	F	6	0.4	3	2.94	3.12	3.06	1.77	1.54	1.95	3.09	1.745	2.4175	25	23.2	23.7	25	30.0625	33.4852	33.6113
UL327	1	50.137	165	68	0	20	0.18	60	0	-6	6	-2	-8	4.4	17.5	14	3	8.5	172	186	196	210	186	156	206	181	185	178	185.6	C	3	0.04	3	2.24	2.12	2.42	1.83	2.3	2.24	2.27	2.27	2.27	11.2	12.6	12.2	12.6	28.0229	27.807	30.8961
UL329	1	55.389	170	56	0	21	-0.04	59	-1	0	1	-1	0	0.6	999	13	14	13.5	175	147	268	254	172	240	255	272	178	193	215.4	C	3	0.04	3	2.65	3.41	3.47	1.77	2.48	2.12	3.44	2.3	2.87	20.2	22.2	25	25	32.5288	28.4132	29.2447
UL330	1	59.874	171	64	0	24	0.08	59	0	4	3	-2	1	2	20.09	3	7	5	183	173	194	166	167	197	171	205	165	174	179.5	B	2	0.02	2	2.65	1.77	1.48	2.89	1.36	1.19	1.625	1.275	1.45	18.1	16.3	16.9	18.1	42.5186	42.0706	45.3389
UL331	1	83.011	166	55	0	22	999	63	-4	-2	-4	-3	2	3	25.38	15	26	20.5	225	186	201	193	200	185	196	181	233	201	200.1	B	2	0.02	3	3.06	3.71	3	1.48	2.36	2.94	3.355	2.65	3.0025	10.2	10.6	11.8	11.8	48.0267	46.205	53.7693
UL332	1	59.0274	168	83	0	24	0.16	60	-1	0	0	0	-4	1	17.66	11	19	15	239	276	251	216	240	257	232	229	221	236	239.7	C	3	0.04	4	3.59	3.59	3.59	1.71	2.71	1.77	3.59	2.24	2.915	14.5	16.6	19.2	19.2	112.032	83.2768	75.1727
UL333	1	81.3151	163	60	0	22	0.1	60	2	-1	-2	-2	0	1.4	20.28	9	19	14	211	249	228	238	260	278	186	318	232	263	246.3	B	2	0.02	2	3.65	2.42	2.89	1.71	1.77	1.77	2.655	1.77	2.2125	11.1	13.1	13.6	13.6	42.9972	44.4365	64.6674
UL334	0	91.1205	168	72	0	20	0.04	51	2	0	2	3	2	1.8	25	19	25	22	189	189	162	200	187	178	196	181	177	177	183.6	E	5	0.16	4	3.18	1.83	3.18	3.59	3.36	3.3	2.505	3.33	2.9175	7.7	11.7	11.8	11.8	61.5743	62.1296	70.9769
UL335	0	71.3589	175	90	0	21	0.48	44	-6	-5	-8	-8	-6	6.6	21.46	9	4	6.5	184	146	187	176	173	201	203	186	199	173	182.8	E	5	0.16	4	1.6	1.01	1.54	2.65	2.77	2.36	1.275	2.565	1.92	30.8	32.8	34	34	41.0293	41.0293	43.7366
UL336	0	67.1479	175	81	0	21	0.12	49	0	-1	-2	-4	0	1.4	21.02	6	8	7	184	226	182	172	202	232	163	159	182	198	190	F	6	0.4	4	3.3	2.77	2.42	2.01	2.42	2.89	2.595	2.655	2.625	31.7	31	30.2	31.7	31.9103	31.3468	42.5164
UL337	0	57.3781	185	100	0	23	0.08	55	3	0	0	3	-2	1.6	18.56	1	2	1.5	185	182	197	206	182	183	188	167	165	193	184.8	F	6	0.4	2	2.59	1.83	2.53	2.94	1.54	2.24	2.18	1.89	2.035	38	47.7	39.9	47.7	38.9765	37.5202	41.2914
UL338	1	81.3315	163	55	0	20	0.58	39	-6	10	-5	-5	2	5.6	32.08	27	41	34	238	340	248	285	308	299	269	256	277	245	276.5	F	6	0.4	999	2.3	2.65	2.3	1.42	1.48	0.83	2.475	1.155	1.815	10.2	10.2	10.2	10.2	50.2098	48.2437	53.2403
UL339	0	50.0795	183	85	0	21	0	55	4	4	5	3	-7	4.6	17.93	6	3	4.5	273	251	234	267	238	243	235	251	232	221	244.5	E	5	0.16	3	2.18	2.48	2.12	2.07	2.53	1.3	2.3	1.915	2.1075	37.7	39.6	38.3	39.6	28.566	26.889	28.3307
UL340	0	47.9096	176	69	0	22	0.18	74	0	1	0	-4	2	1.4	15.73	3	9	6	178	161	160	174	175	164	142	166	172	184	167.6	E	5	0.16	4	2.59	1.95	2.36	1.89	1.36	1.54	2.155	1.45	1.8025	37.5	39.2	35.8	39.2	41.8808	41.2198	53.3634
UL341	0	52.6822	176	75	1	23	-0.16	54	-2	-1	-3	-1	0	1.4	19.48	3	7	5	214	188	169	172	169	176	174	170	136	181	174.9	E	5	0.16	2	2.07	2.01	2.12	2.01	1.89	1.89	2.065	1.89	1.9775	30.6	31.9	29.9	31.9	29.1938	26.6918	29.8271
UL342	0	77.0219	183	91	0	19	0.5	53	-3	-3	-2	-9	-7	4.8	24.15	10	15	12.5	235	231	192	207	202	197	205	145	193	212	201.9	E	5	0.16	5	2.65	1.54	1.54	2.3	1.89	2.3	1.54	2.095	1.8175	21.8	22.9	23.7	23.7	42.405	40.2263	51.3841
UL343	0	88.6658	165	70	0	21	0.16	47	-10	-10	-11	-10	-12	10.6	23.5	12	16	14	256	191	237	288	270	287	264	217	218	298	252.6	E	5	0.16	2	1.89	1.42	1.48	2.07	1.71	2.07	1.45	1.89	1.67	16.9	17.3	17.8	17.8	999	999	999
UL344	0	89.4658	180	75	0	21	0.08	52	-10	-8	0	-8	-7	6.6	30.4	16	19	17.5	256	235	215	212	238	236	252	221	220	222	230.7	I	9	1.4	5	1.42	1.42	3.18	2.59	1.6	2.36	2.3	1.98	2.14	16.6	17.8	17.8	17.8	50.7725	46.7984	61.6275
UL345	1	84.1479	160	48	0	23	0.1	32	-5	-10	-1	-4	-8	5.6	25.7	7	2	4.5	255	297	241	231	284	251	305	239	228	223	255.4	E	5	0.16	4	1.77	1.95	2.89	2.59	2.24	2.42	2.42	2.33	2.375	11.2	12.5	13	13	33.2303	34.0267	37.3964
UL346	1	86.3123	160	73	0	22	0.1	49	-6	-2	-4	-3	0	3	30.65	9	19	14	373	310	318	378	304	332	297	305	276	291	318.4	F	6	0.4	5	2.65	1.77	3.53	2.94	2.42	3.06	2.65	2.74	2.695	11.5	12.3	12.2	12.3	64.4362	64.3117	63.0182
UL347	0	45.1178	171	63	0	24	0.02	63	-6	-2	-13	-13	-8	8.4	19.91	4	9	6.5	217	218	209	199	223	190	230	187	209	208	209	D	4	0.07	2	2.83	1.77	1.95	2.3	1.66	2.01	1.86	1.835	1.8475	25.7	27.1	24.4	27.1	47.2762	47.9431	42.7705
UL348	1	82.4795	152	57	0	22	-0.04	56	-3	-5	-5	-2	-4	3.8	20.34	10	25	17.5	201	189	218	203	193	202	239	211	208	239	210.3	D	4	0.07	2	2.07	1.71	1.95	1.95	1.07	1.71	1.83	1.39	1.61	14.2	14.5	13.9	14.5	32.7004	30.0128	37.1601
UL349	0	41.6082	164	81	0	24	0.04	59	-2	-4	-6	-3	-7	4.4	23.18	9	7	8	232	212	259	214	207	222	203	203	184	198	213.4	D	4	0.07	2	3.36	1.07	1.19	2.59	2.12	2.77	1.13	2.445	1.7875	33	32.1	30.7	33	36.7508	34.5368	37.8481
UL350	0	57.7671	180	90	0	21	0.02	58	-4	-6	-1	-4	-7	4.4	21.34	4	5	4.5	165	155	169	166	168	151	143	158	173	133	158.1	E	5	0.16	3	2.71	1.89	1.89	1.71	1.48	4	1.89	2.74	2.315	32.2	31.5	35.6	35.6	39.7834	42.2959	44.4887
UL351	0	61.3562	185	78	0	22	0	65	-5	-2	-9	-6	-4	5.2	17.57	5	4	4.5	169	211	164	165	174	178	190	168	200	186	180.5	E	5	0.16	4	2.18	1.89	1.83	2.36	2.71	2.24	1.86	2.475	2.1675	26.4	26.4	25.7	26.4	37.3695	36.024	38.9547
UL352	1	80.0849	157	57	0	22	0.26	48	-8	-8	-5	-8	-8	7.4	27.37	28	21	24.5	269	293	305	331	358	277	344	329	345	261	311.2	G	7	0.6	4	1.95	2.24	2.71	1.66	1.71	1.6	2.475	1.655	2.065	11.6	10.3	10.2	11.6	83.3869	87.7373	71.8587
UL353	1	85.6055	164	60	0	21	0.14	35	-3	-7	-7	-6	-10	6.6	22.6	8	9	8.5	259	218	197	189	153	169	191	195	196	198	196.5	F	6	0.4	3	2.12	1.83	2.65	2.83	2.3	2.36	2.24	2.33	2.285	5.2	9.4	11.2	11.2	40.8506	999	39.9777
UL354	1	85.8932	152	67	0	16	0.18	46	-8	-3	-8	-8	-5	6.4	24.22	9	40	24.5	336	294	246	207	310	218	193	243	224	221	249.2	E	5	0.16	4	1.66	1.95	2.59	3.12	2.77	3.18	2.27	2.975	2.6225	5.3	10.1	11.1	11.1	184.788	224.981	249.076
UL355	0	83.8438	175	83	0	19	0	39	0	-10	-5	-13	-10	7.6	26.18	9	17	13	205	190	201	204	214	251	190	205	226	236	212.2	F	6	0.4	5	3.3	2.18	3.18	2.18	1.36	1.24	2.68	1.3	1.99	12.8	15.2	15.7	15.7	42.7889	37.4561	52.7421
UL356	1	87.9123	172	87	0	14	0.24	40	-2	-3	-7	-5	-7	4.8	29.34	25	46	35.5	227	313	235	194	189	274	219	294	232	214	239.1	F	6	0.4	5	2.36	2.59	3.06	1.71	1.89	2.07	2.825	1.98	2.4025	9.8	11.7	11.3	11.7	38.7399	44.6717	50.9274
UL357	1	88.2192	165	999	0	21	0.14	44	2	5	-3	2	3	3	41.03	18	23	20.5	239	262	305	271	222	290	293	257	267	309	271.5	G	7	0.6	6	1.07	1.13	1.19	2.48	1.89	2.36	1.16	2.125	1.6425	10.7	11.2	12.3	12.3	35.8685	28.6802	40.8782
UL358	1	81.1534	168	55	1	22	0.14	57	-2	0	-1	1	1	1	21.99	11	38	24.5	209	206	192	201	202	230	206	230	248	180	210.4	E	5	0.16	3	2.12	2.01	2.48	1.19	1.54	1.6	2.245	1.57	1.9075	15.3	15.1	15	15.3	42.3706	43.9617	47.395
UL359	1	82.263	168	77	0	23	-0.06	38	-5	-3	3	-3	-6	4	19.42	12	11	11.5	199	212	221	252	218	216	191	213	221	197	214	E	5	0.16	2	3	2.3	2.36	2.07	2.24	2.24	2.33	2.24	2.285	13.5	17.4	15.6	17.4	32.0938	31.9613	32.2346
UL360	1	82.7945	156	55	0	22	0.12	47	4	7	8	4	4	5.4	22.3	10	18	14	188	231	264	240	214	250	213	199	214	272	228.5	F	6	0.4	5	2.59	2.42	3.41	1.42	1.54	1.89	2.915	1.715	2.315	10.3	8.7	8.5	10.3	35.5118	40.4522	55.5596
UL361	0	74.389	173	67	0	19	0.24	59	-2	-1	-3	-3	-2	2.2	22.65	10	6	8	232	258	263	258	241	206	192	222	212	257	234.1	F	6	0.4	4	3.65	3.24	3.77	2.59	2.83	2.59	3.505	2.71	3.1075	14.4	14.1	16.5	16.5	38.5563	37.9056	46.5002
UL362	0	83.2137	178	70	0	20	0.12	58	0	-4	3	-4	-8	3.8	21.78	36	35	35.5	210	224	197	173	166	193	173	162	178	188	186.4	E	5	0.16	3	1.95	3.36	2.24	1.6	1.66	1.42	2.8	1.54	2.17	23.9	21.3	18	23.9	34.386	32.3454	43.9877
UL363	0	51.6192	176	72	0	23	0.16	62	-3	-2	-1	-3	-2	2.2	19.95	2	11	6.5	210	181	183	192	179	169	188	180	202	181	186.5	E	5	0.16	4	2.24	2.89	2.12	1.83	2.07	1.95	2.505	2.01	2.2575	21.2	19.6	20.9	21.2	27.8311	28.222	30.6369
UL364	0	56.7945	160	65	0	21	0.68	48	-2	-1	-1	-2	-3	1.8	21.86	10	11	10.5	229	258	250	239	269	242	230	204	192	222	233.5	D	4	0.07	4	3.12	2.36	2.12	1.95	2.12	1.42	2.24	1.77	2.005	12.4	15.5	13.9	15.5	33.9423	30.6552	33.6556
UL365	0	57.3699	188	88	0	23	-0.02	57	-6	-7	1	-5	-7	5.2	20.75	7	2	4.5	254	238	215	198	236	284	298	193	197	210	232.3	F	6	0.4	4	1.66	1.42	1.48	2.83	2.77	2.77	1.45	2.77	2.11	28.9	29.1	30.7	30.7	30.0033	30.2559	32.5894
UL366	0	57.1123	174	71	0	23	0.08	60	-4	-5	-1	-4	-3	3.4	18.16	4	9	6.5	180	178	173	165	202	158	167	161	163	233	178	D	4	0.07	3	2.01	1.19	2.48	1.71	1.19	1.71	1.835	1.45	1.6425	20.7	22.5	20.7	22.5	29.3073	33.5165	31.7332
UL367	0	57.3123	184	87	0	24	0.26	53	-3	0	2	0	-1	1.2	25.54	4	9	6.5	234	207	215	202	213	209	209	199	204	200	209.2	D	4	0.07	2	1.95	2.01	1.77	2.36	2.94	2.48	1.89	2.71	2.3	27	29	29.3	29.3	45.0485	51.4523	60.9667
UL368	0	48.3699	177	78	0	24	-0.02	63	-5	-5	-5	-7	-7	5.8	23.15	6	5	5.5	215	187	189	203	208	185	216	236	220	210	206.9	E	5	0.16	3	1.48	3.71	2.77	2.53	1.89	1.36	3.24	1.625	2.4325	33.3	27.8	30	33.3	36.5187	37.0989	41.1148
UL369	0	57.1699	184	76	0	23	0.06	59	-3	-7	-7	-6	-8	6.2	18.53	4	7	5.5	259	232	253	277	320	232	204	185	215	194	237.1	C	3	0.04	2	3.06	2.53	3.41	1.83	1.01	1.83	2.97	1.42	2.195	17.2	16.2	18.1	18.1	35.6052	38.5765	40.86
UL370	0	89.4822	167	64	0	23	0.06	54	1	-2	-1	-1	-4	1.8	26.12	9	18	13.5	189	185	176	207	227	241	218	267	209	218	213.7	E	5	0.16	2	1.54	1.42	1.71	2.36	2.07	2.07	1.565	2.07	1.8175	15.3	16.9	17.5	17.5	72.2035	53.9801	58.4497
UL371	0	57.1671	173	69	0	23	0.16	46	-3	-2	-5	-6	-4	4	19.09	14	11	12.5	198	153	159	142	156	141	152	161	161	153	157.6	D	4	0.07	3	2.07	2.01	2.48	1.6	1.89	1.36	2.245	1.625	1.935	33.8	32.4	33.7	33.8	51.8888	42.5402	48.3349
UL372	0	84.5233	172	72	1	22	0.06	51	1	-4	1	-3	-6	3	35.49	30	15	22.5	199	229	203	220	146	232	228	221	202	191	207.1	D	4	0.07	2	1.95	2.01	3.18	3.36	3.06	3.53	2.595	3.295	2.945	23.4	23.5	22	23.5	81.1375	81.2251	87.935
UL373	0	57.5644	180	88	0	24	0.2	69	-7	-4	4	1	-2	3.6	23.93	8	11	9.5	185	180	178	187	181	199	180	186	197	168	184.1	E	5	0.16	2	1.77	1.71	1.6	1.71	2.07	1.24	1.655	1.655	1.655	24.3	27.1	26.2	27.1	37.4163	48.4042	47.6318
UL374	0	47.7863	189	73	0	22	-0.1	66	-5	-3	-3	-5	-5	4.2	20.16	14	7	10.5	193	158	193	181	172	182	142	187	177	185	177	D	4	0.07	2	3.24	1.95	2.36	1.77	1.71	1.77	2.155	1.74	1.9475	33.1	30	31.5	33.1	44.6974	44.9907	60.3815
UL375	0	57.4986	178	70	0	24	0.22	61	0	0	2	-1	2	1	21.63	11	12	11.5	151	180	238	199	220	194	228	211	241	209	207.1	D	4	0.07	3	2.59	2.53	2.53	2.48	1.77	2.36	2.53	2.065	2.2975	19.9	22.1	22.2	22.2	49.6571	55.9711	64.3541
UL376	0	87.8658	178	72	0	23	0.58	45	5	0	2	-3	-4	2.8	29.06	14	15	14.5	224	219	240	227	207	223	199	219	239	220	221.7	D	4	0.07	3	2.3	2.24	3.65	1.95	2.01	1.54	2.945	1.775	2.36	14.9	14.6	13.8	14.9	56.5345	68.7331	76.2853
UL377	1	25.3151	173	64	0	22	-0.02	60	-1	-2	0	-4	0	1.4	19.12	8	5	6.5	191	155	174	218	197	193	167	154	141	176	176.6	C	3	0.04	3	1.07	1.48	1.66	1.42	1.6	2.07	1.57	1.835	1.7025	16.9	16.4	18.8	18.8	82.3517	77.4726	81.2025
UL378	0	86.863	175	70	0	22	0.3	43	-10	-8	-2	-5	-10	7	25.38	13	17	15	247	290	295	312	282	393	298	218	284	228	284.7	E	5	0.16	3	2.77	2.24	2.59	1.83	1.89	2.01	2.415	1.95	2.1825	21.2	22.8	22.3	22.8	42.0019	38.7142	42.1128
UL379	0	85.2	180	82	0	23	0.1	39	-6	-8	-2	-2	-7	5	24.75	12	12	12	312	228	209	243	272	254	317	299	325	289	274.8	F	6	0.4	4	4	3.3	2.65	1.24	1.24	1.07	2.975	1.155	2.065	13.6	16.3	18.8	18.8	62.7518	51.6029	59.0984
UL380	0	82.1973	182	79	0	21	0.18	49	3	7	3	1	3	3.4	31.12	13	19	16	172	174	170	182	244	188	172	174	244	180	190	E	5	0.16	3	1.95	1.3	2.24	2.3	2.3	2.53	1.77	2.415	2.0925	25.4	21.3	20.2	25.4	57.4197	57.6932	62.3809
[truncated: 9 more columns]

## Sheet: PPA (Reliability)
ID	Gender	Age	Height	Weight	Dominant Hand	1_Finger Tapping	1_ULprop1	1_ULprop2	1_ULprop3	1_ULprop4	1_ULprop5	1_ULpropMean	1_9HPT	1_LoopWire1	1_LoopWire2	1_LoopWireMean	1_HRT_1	1_HRT_2	1_HRT_3	1_HRT_4	1_HRT_5	1_HRT_6	1_HRT_7	1_HRT_8	1_HRT_9	1_HRT_10	1_HRT_mean	1_Tactile_Sensitivity	1_Tactile_Sensitivity_#	1_Tactile_Sensitivity_Force_g	1_2-Point_Discrimination	1_2-Line_Discrimination_LtoR_1	1_2-Line_Discrimination_LtoR_2	1_2-Line_Discrimination_LtoR_3	1_2-Line_Discrimination_RtoL_1	1_2-Line_Discrimination_RtoL_2	1_2-Line_Discrimination_RtoL_3	1_2-Line_Discrimination_Mean_2	1_2-Line_Discrimination_Mean_3	1_2-Line_Discrimination_Mean_of_Mean	1_Elbow_Str_1	1_Elbow_Str_2	1_Elbow_Str_3	1_Elbow_Str_Best	1_Arm_Stability_EO_Path	1_Arm_Stability_EC_Path	1_Arm_Stability_WEO_Path	1_Arm_Stability_WEC_Path	1_Bimanual_Pole_Test
1	0	31	174	73	0	59	-3	-3	-4	-5	-5	-4	18.5	20	33	26.5	184	205	202	200	169	247	217	216	211	185	203.6	C	3	0.04	2	1.95	2.24	2.3	1.71	1.95	1.6	2.095	1.95	2.0225	23.8	20.3	20.3	23.8	28.6583	36.4024	42.411	46.7479	16.4
2	1	28	162	58	0	61	0	2	-3	0	2	0.2	20.66	4	5	4.5	180	180	185	170	214	178	185	173	190	259	191.4	B	2	0.02	4	1.36	1.42	1.13	1.13	1.36	1.01	1.39	1.07	1.23	17.6	18	18	18	61.1032	51.1336	69.4358	79.7553	12.09
3	0	25	173	68	0	55	-2	-2	-3	-3	-2	-2.4	18.63	4	4	4	184	176	182	182	173	165	162	164	187	179	175.4	B	2	0.02	2	1.19	3	1.13	1.95	1.89	1.36	2.445	1.245	1.845	33.7	36.7	34	36.7	44.091	45.322	61.8885	56.1855	7.84
4	0	26	188	96	1	62	3	5	3	2	3	3.2	20	14	12	13	204	180	229	246	194	199	211	160	191	201	201.5	D	4	0.07	3	2.3	2.24	2.24	1.83	1.83	2.24	2.035	2.24	2.1375	40.4	43.5	45.5	45.5	42.2017	46.5214	45.8223	51.0423	12.37
5	1	28	162	49	0	64	-1	1	-1	-1	-2	-0.8	18.28	5	0	2.5	183	187	157	188	196	186	163	184	191	204	183.9	B	2	0.02	2	1.01	1.36	1.48	1.77	2.12	1.54	1.74	1.51	1.625	14.4	14.7	16.1	16.1	27.1715	29.909	30.9014	34.4848	10.5
6	0	53	183	95	0	54	-1	-8	-2	-3	-6	-4	24.38	1	8	4.5	198	173	177	186	203	190	168	181	182	183	184.1	F	6	0.4	3	1.19	2.48	2.77	1.89	2.48	1.48	2.48	2.125	2.3025	35.5	33.9	34.7	35.5	37.0103	42.6421	37.274	40.1403	14.59
7	0	21	173	62	1	67	-4	-2	-6	-7	-3	-4.4	19.69	3	3	3	155	162	166	143	202	185	217	198	166	178	177.2	B	2	0.02	3	2.12	2.3	2.12	1.77	2.12	1.89	2.21	2.005	2.1075	33.3	35	34.7	35	53.1733	71.0847	56.7697	67.0983	8.31
8	0	27	176	70	0	75	0	-3	-3	-2	-1	-1.8	16.12	7	7	7	191	175	183	197	178	197	182	225	184	172	188.4	C	3	0.04	2	1.48	1.89	1.89	1.77	1.24	1.95	1.565	1.92	1.7425	32	33.2	31.3	33.2	38.1204	29.6961	37.1131	37.486	11.34
9	0	31	198	89	0	69	-4	-1	-2	-4	-3	-2.8	18.72	8	12	10	174	168	169	152	168	189	163	175	164	170	169.2	E	5	0.16	2	3.94	2.71	2.3	2.07	1.66	1.36	2.185	1.83	2.0075	34.8	34.9	35.8	35.8	35.9126	33.3938	39.186	47.6024	13.38
10	0	61	168	57	1	52	-6	-8	-9	-11	-9	-8.6	23.43	22	19	20.5	213	211	207	199	178	187	175	178	194	174	191.6	E	5	0.16	3	2.3	2.24	2.01	2.12	2.18	2.24	2.21	2.125	2.1675	27	27	28.4	28.4	58.3029	48.3165	60.2119	57.2846	9.5
11	1	28	162	75	0	60	2	1	4	1	2	2	16.03	10	24	17	249	218	190	282	247	234	171	230	247	229	229.7	B	2	0.02	2	1.66	2.53	2.42	2.01	2.07	1.89	2.3	2.155	2.2275	18.4	20.1	19.4	20.1	32.5007	37.595	44.6868	56.374	9.84
12	1	34	163	63	0	68	-2	3	0	2	3	1.2	25.1	7	1	4	188	155	154	175	249	165	156	165	161	189	175.7	B	2	0.02	3	3.3	1.77	2.12	1.71	1.71	2.07	1.74	2.095	1.9175	14.5	14.8	17.1	17.1	42.1158	40.5533	48.1251	53.6217	14.03
13	1	32	170	60	0	60	-2	-5	-2	-6	-9	-4.8	15.79	17	12	14.5	208	206	235	187	192	207	288	258	191	264	223.6	C	3	0.04	3	1.13	2.48	1.77	3.88	1.3	2.07	1.89	1.92	1.905	17.3	16.3	14.9	17.3	36.6673	34.6936	47.3371	49.1022	13.68
14	0	33	172	78	0	59	-3	-6	-2	-2	-8	-4.2	17.17	11	13	12	188	160	156	171	168	164	182	187	176	159	171.1	D	4	0.07	3	2.01	1.36	1.83	1.24	1.66	1.24	1.51	1.535	1.5225	40.5	40.8	37.8	40.8	48.0465	50.0758	60.8115	50.9177	13.43
15 (UL033)	1	68	155	67	0	56	0	3	0	0	0	0.6	23.18	8	9	8.5	213	234	276	275	247	285	180	185	285	196	237.6	C	3	0.04	3	2.24	1.6	2.59	2.89	2.65	2.42	2.125	2.505	2.315	15.9	15.9	15	15.9	999	999	999	999	14.96
17	1	40	171	65	0	61	3	4	3	2	0	2.4	16.42	0	2	1	174	165	174	184	193	172	184	170	202	229	184.7	D	4	0.07	2	2.3	1.95	2.12	1.95	1.01	1.77	1.48	1.945	1.7125	29.9	26	26.4	29.9	38.7624	38.0437	43.1724	47.2011	15
19	1	35	165	65	0	58	-1	2	6	3	3	2.6	16.47	7	23	15	244	179	212	210	193	199	206	215	208	202	206.8	B	2	0.02	2	2.07	2.59	2.07	1.89	2.12	1.83	2.355	1.95	2.1525	14.9	15	13.3	15	44.5975	59.0574	61.4806	75.0461	16.6
20	0	29	169	77	0	61	3	6	0	0	-1	1.6	19.83	9	14	11.5	217	212	222	217	227	225	254	225	253	250	230.2	B	2	0.02	2	3.71	2.12	2.12	1.95	1.77	1.6	1.945	1.86	1.9025	17.1	17	16.2	17.1	48.9671	36.5195	51.9272	56.864	14.99
21	1	39	158	68	0	54	-3	0	0	-1	0	-0.8	16.09	1	10	5.5	175	165	180	164	179	187	170	168	176	178	174.2	B	2	0.02	2	2.71	1.77	1.83	3	2.42	2.89	2.095	2.36	2.2275	25.4	24.2	25.2	25.4	40.1681	41.28	47.049	46.1101	14.34
22	1	26	180	100	0	58	-2	-1	2	-3	-8	-2.4	18.16	18	9	13.5	179	206	188	204	185	196	176	180	147	185	184.6	B	2	0.02	3	2.07	3.3	1.95	2.53	2.24	2.24	2.77	2.095	2.4325	15.5	15.5	15.2	15.5	64.3477	78.5349	97.5166	98.6565	12.59
23	0	31	181	85	0	72	-1	0	-1	-2	1	-0.6	17.74	6	4	5	179	266	219	167	177	181	240	172	173	178	195.2	C	3	0.04	4	3.36	2.36	2.42	2.01	1.83	2.07	2.095	2.245	2.17	28.5	27.3	26.4	28.5	43.7048	46.0458	57.9998	61.3969	8.28
25	1	25	164	55	0	54	1	-1	8	4	-4	1.6	19.26	7	19	13	207	208	193	195	202	182	159	230	252	178	200.6	B	2	0.02	3	2.3	2.36	2.42	1.42	1.3	1.24	1.83	1.83	1.83	14.6	14	13.6	14.6	56.1666	78.5924	74.722	99.0633	22.62
26	0	63	186	82	0	61	4	-1	0	-2	-1	0	27.68	20	16	18	226	200	210	200	210	228	219	191	199	202	208.5	F	6	0.4	3	1.66	2.3	2.65	1.07	1.83	2.3	2.065	2.475	2.27	20.2	18.6	20.9	20.9	41.2122	39.4691	42.2632	40.9827	17.22
27	1	65	164	64	0	60	2	3	3	3	0	2.2	16.92	10	12	11	188	186	190	184	182	194	220	224	181	209	195.8	E	5	0.16	2	2.83	2.3	2.24	1.89	2.07	2.01	2.185	2.125	2.155	11.7	10.3	13.7	13.7	45.1263	41.1949	48.0093	48.0829	21.38
28	0	71	176	70	0	64	1	-4	-3	-6	-4	-3.2	23.49	15	16	15.5	180	174	185	151	147	182	198	174	171	170	173.2	E	5	0.16	3	0.95	1.24	1.48	1.6	2.01	2.59	1.625	2.035	1.83	24.2	24.6	24.1	24.6	71.7303	52.4995	77.6044	48.0829	12.09
29	0	69	180	83	0	56	-1	-8	0	-9	-11	-5.8	24.02	30	36	33	256	247	334	280	247	219	233	228	218	228	249	F	6	0.4	4	2.94	2.83	3.3	2.07	1.83	1.66	2.33	2.48	2.405	22.1	22	23	23	65.8235	46.9014	63.463	62.842	14.82
30	0	72	183	81	0	46	-1	6	2	-1	6	2.4	37.89	23	30	26.5	305	245	271	314	337	382	295	328	362	388	322.7	F	6	0.4	5	1.48	1.54	1.6	2.65	2.71	2.94	2.125	2.27	2.1975	24.1	25.1	23.2	25.1	45.2515	43.4438	46.865	49.5886	25.25
31	1	76	154	48	0	52	4	-1	4	1	-2	1.2	25.57	28	44	36	220	281	235	258	246	242	205	207	198	240	233.2	E	5	0.16	3	1.54	1.6	1.66	1.95	1.95	1.95	1.775	1.805	1.79	9.9	9.2	8.2	9.9	32.4572	31.7924	39.4336	44.0478	35
16 (UL056)	1	67	155.5	77.5	0	53	1	6	-3	-2	4	1.2	21.32	22	24	23	206	197	215	232	237	247	225	243	221	235	225.8	D	4	0.07	3	3.36	0.95	1.07	1.3	2.3	2.3	1.625	1.685	1.655	7.6	11.5	10.8	11.5	40.3113	35.678	43.7235	38.1872	20.16
24 (UL062)	1	81	162.7	63.4	0	44	5	6	9	10	5	7	21.52	24	25	24.5	275	274	289	282	241	237	225	222	283	255	258.3	D	4	0.07	4	2.94	2.77	2.3	1.54	1.54	1.13	2.155	1.715	1.935	8.9	10	11.5	11.5	40.919	34.4892	37.3385	37.8323	86.06
[truncated: 54 more columns]

## Sheet: coding
Variable	0	1	999
Gender	Male	Female	Missing data	Final test score
Dominant Hand	Right	Left
DASH_above_15	<15	>15
Variable name	Label
MET	Melbourne Edge Test
logMAR	LogMAR chart
Finger Tapping	Finger tapping
ULprop1	Position sense (trial 1)
ULpropMean	Position sense (mean of all 5 trials)
9HPT	9-hole peg test
LoopWire1	Loop & wire test (trial 1)
LoopWireMean	Loop & wire test (mean of trials 1 and 2)
HRT	Finger-press reaction time
Tactile_Sensitivity	Tactile sensitivity
2-Point_Discrimination	Two-point discrimination
2-Line_Discrimination_LtoR_1	Two-line discrimination (left to right, trial 1)
2-Line_Discrimination_RtoL_1	Two-line discrimination (right to left, trial 1)
2-Line_Discrimination_Mean_2	Two-line discrimination (mean of trial 2 scores)
2-Line_Discrimination_Mean_3	Two-line discrimination (mean of trial 3 scores)
2-Line_Discrimination_Mean_of_Mean	Two-line discrimination (mean of mean trial 2 and 3 scores)
Elbow_Str_1	Elbow flexion strength (trial 1)
Elbow_Str_Best	Elbow flexion strength (best score)
Arm_Stability_EO_Path	Arm stability - Total path eyes open
Arm_Stability_EC_Path	Arm stability - Total path eyes close
Arm_Stability_WEO_Path	Arm stability - Total path weight eyes open
Arm_Stability_WEC_Path	Arm stability - Total path weight eyes closed
Bimanual_Pole_Test	Bimanual pole test
Grip_Str_1	Handgrip strength (trial 1)
Grip_Str_Best	Handgrip strength (best score)
Shirt_Test	Shirt test
